# Supplementary material for: Environmental and Lifestyle Cancer Risk Factors: Shaping Extracellular Vesicle OncomiRs and Paving the Path to Cancer Development
Source: Cancers (Basel). 2023 Aug 29;15(17):4317. doi: 10.3390/cancers15174317 (PMC10486808; doi:10.3390/cancers15174317)
Supplement: Supplementary file 1 [file cancers-15-04317-s001.zip]

Archive with 33 entries (31 files):
- FEMALES_output_zip/
- FEMALES_output_zip/MARSOUTPUT_DEGREE1_WOMENBRCA.txt
- FEMALES_output_zip/MARSOUTPUT_DEGREE1_WOMENBRCA_withouthinges.txt
- FEMALES_output_zip/MARSOUTPUT_DEGREE1_WOMENCOAD.txt
- FEMALES_output_zip/MARSOUTPUT_DEGREE1_WOMENCOAD_withouthinges.txt
- FEMALES_output_zip/MARSOUTPUT_DEGREE1_WOMENLUAD.txt
- FEMALES_output_zip/MARSOUTPUT_DEGREE1_WOMENLUAD_withouthinges.txt
- FEMALES_output_zip/MARSOUTPUT_DEGREE2_WOMENBRCA.txt
- FEMALES_output_zip/MARSOUTPUT_DEGREE2_WOMENBRCA_withouthinges.txt
- FEMALES_output_zip/MARSOUTPUT_DEGREE2_WOMENCOAD.txt
- FEMALES_output_zip/MARSOUTPUT_DEGREE2_WOMENCOAD_withouthinges.txt
- FEMALES_output_zip/MARSOUTPUT_DEGREE2_WOMENLUAD.txt
- FEMALES_output_zip/MARSOUTPUT_DEGREE2_WOMENLUAD_withouthinges.txt
- MALES_output_zip/
- MALES_output_zip/MARSOUTPUT_DEGREE1_MENCOAD.txt
- MALES_output_zip/MARSOUTPUT_DEGREE1_MENCOAD_withouthinges.txt
- MALES_output_zip/MARSOUTPUT_DEGREE1_MENLUAD.txt
- MALES_output_zip/MARSOUTPUT_DEGREE1_MENLUAD_withouthinges.txt
- MALES_output_zip/MARSOUTPUT_DEGREE1_MENPRAD.txt
- MALES_output_zip/MARSOUTPUT_DEGREE1_MENPRAD_withouthinges.txt
- MALES_output_zip/MARSOUTPUT_DEGREE2_MENCOAD.txt
- MALES_output_zip/MARSOUTPUT_DEGREE2_MENCOAD_withouthinges.txt
- MALES_output_zip/MARSOUTPUT_DEGREE2_MENLUAD.txt
- MALES_output_zip/MARSOUTPUT_DEGREE2_MENLUAD_withouthinges.txt
- MALES_output_zip/MARSOUTPUT_DEGREE2_MENPRAD.txt
- MALES_output_zip/MARSOUTPUT_DEGREE2_MENPRAD_withouthinges.txt
- Supplementary Figure 1A.png
- Supplementary Figure 1B.png
- Supplementary Table S1.xlsx
- Supplementary Table S2_MARS_FEMALES_cf.xlsx
- Supplementary Table S3_MARS_MALES_cf.xlsx
- Supplementary Table S4 FEMALES.xlsx
- Supplementary Table S5 MALES.xlsx
