# Supplementary material for: Environmental and Lifestyle Cancer Risk Factors: Shaping Extracellular Vesicle OncomiRs and Paving the Path to Cancer Development
Source: Cancers (Basel). 2023 Aug 29;15(17):4317. doi: 10.3390/cancers15174317 (PMC10486808; doi:10.3390/cancers15174317)
Supplement: Supplementary file 1 [file cancers-15-04317-s001.zip › FEMALES_output_zip/MARSOUTPUT_DEGREE1_WOMENBRCA.txt]

################
 hsa-miR-144-5p 
################

Call: earth(formula=y~age+bmi+PM10_C_RES_365+titolostudio_n+Antidepres...),
            data=sub01, degree=1)

              coefficients
(Intercept)     5.74620737
h(n_coffee-3)   0.02391062

Selected 2 of 33 terms, and 1 of 25 predictors
Termination condition: Reached nk 51
Importance: n_coffee, age-unused, bmi-unused, PM10_C_RES_365-unused, ...
Number of terms at each degree of interaction: 1 1 (additive model)
GCV 5.291735    RSS 3217.452    GRSq 0.002229843    RSq 0.008729957


################
 hsa-miR-139-3p 
################

Call: earth(formula=y~age+bmi+PM10_C_RES_365+titolostudio_n+Antidepres...),
            data=sub01, degree=1)

                           coefficients
(Intercept)                   0.7798858
statolavorativo_ncasalinga    1.2871111
h(31.05-bmi)                 -0.1829249

Selected 3 of 31 terms, and 2 of 25 predictors
Termination condition: Reached nk 51
Importance: statolavorativo_ncasalinga, bmi, age-unused, ...
Number of terms at each degree of interaction: 1 2 (additive model)
GCV 12.11481    RSS 7317.84    GRSq 0.01146984    RSq 0.02432863


################
 hsa-miR-143-3p 
################

Call: earth(formula=y~age+bmi+PM10_C_RES_365+titolostudio_n+Antidepres...),
            data=sub01, degree=1)

                          coefficients
(Intercept)                  3.2408001
Antidepressiviantid_yes     -0.4312337
traffico_nmoderate           0.3130846
h(PM10_C_RES_365-46.4575)   -0.8818459
h(PM10_C_RES_365-48.0795)    1.7792745
h(PM10_C_RES_365-49.3151)   -2.1081340
h(0.51-pcr)                  0.6289483
h(n_coffee-2)               -0.0115425

Selected 8 of 33 terms, and 5 of 25 predictors
Termination condition: Reached nk 51
Importance: PM10_C_RES_365, traffico_nmoderate, Antidepressiviantid_yes, ...
Number of terms at each degree of interaction: 1 7 (additive model)
GCV 1.685184    RSS 984.7649    GRSq 0.08041312    RSq 0.1219374


################
 hsa-miR-199b-5p 
################

Call: earth(formula=y~age+bmi+PM10_C_RES_365+titolostudio_n+Antidepres...),
            data=sub01, degree=1)

                          coefficients
(Intercept)                  1.4973718
h(age-33.5113)              -0.1578717
h(age-40.1889)               0.2046299
h(age-55.1485)              -0.0694289
h(PM10_C_RES_365-39.7644)   -0.7225258
h(PM10_C_RES_365-40.8932)    1.5975666
h(PM10_C_RES_365-42.8301)   -2.1099698
h(PM10_C_RES_365-43.9397)    1.0941641
h(PM10_C_RES_365-49.1288)   10.7017778
h(PM10_C_RES_365-49.3151)  -14.9637985

Selected 10 of 32 terms, and 2 of 25 predictors
Termination condition: Reached nk 51
Importance: PM10_C_RES_365, age, n_coffee-unused, bmi-unused, ...
Number of terms at each degree of interaction: 1 9 (additive model)
GCV 3.126557    RSS 1802.735    GRSq 0.05566703    RSq 0.1103112


################
 hsa-miR-379-5p 
################

Call: earth(formula=y~age+bmi+PM10_C_RES_365+titolostudio_n+Antidepres...),
            data=sub01, degree=1)

                          coefficients
(Intercept)                   1.694918
h(32.0356-age)                0.092350
h(PM10_C_RES_365-42.0658)    -1.104599
h(PM10_C_RES_365-43.063)      1.517757
h(PM10_C_RES_365-46.1068)    -1.006101
h(PM10_C_RES_365-49.1288)    15.875608
h(PM10_C_RES_365-49.3151)   -19.909843
h(pcr-0.29)                  -8.511027
h(pcr-0.44)                  72.378422
h(pcr-0.46)                 -64.113446
h(omocisteina-18.8)           0.488042
h(omocisteina-22.5)          -0.691956
h(14-n_coffee)                0.043590

Selected 13 of 32 terms, and 5 of 25 predictors
Termination condition: Reached nk 51
Importance: PM10_C_RES_365, n_coffee, pcr, omocisteina, age, bmi-unused, ...
Number of terms at each degree of interaction: 1 12 (additive model)
GCV 3.873111    RSS 2188.377    GRSq 0.03988922    RSq 0.1135975


################
 hsa-miR-125b-5p 
################

Call: earth(formula=y~age+bmi+PM10_C_RES_365+titolostudio_n+Antidepres...),
            data=sub01, degree=1)

                          coefficients
(Intercept)                  5.4741584
h(age-36.8131)              -0.2761740
h(age-40.1889)               0.8006470
h(age-42.13)                -0.5262514
h(PM10_C_RES_365-43.9397)    0.7443608
h(PM10_C_RES_365-44.6795)   -1.2202243
h(PM10_C_RES_365-47.6384)    0.5136589
h(pcr-1.31)                 -0.2111148
h(Alcohol-14)               -0.1228070

Selected 9 of 33 terms, and 4 of 25 predictors
Termination condition: Reached nk 51
Importance: PM10_C_RES_365, age, pcr, Alcohol, bmi-unused, ...
Number of terms at each degree of interaction: 1 8 (additive model)
GCV 1.35611    RSS 787.1818    GRSq 0.07682152    RSq 0.1243846


################
 hsa-miR-99a-5p 
################

Call: earth(formula=y~age+bmi+PM10_C_RES_365+titolostudio_n+Antidepres...),
            data=sub01, degree=1)

                          coefficients
(Intercept)                   4.005094
traffico_nheavy               0.413269
h(bmi-36.41)                 -0.191510
h(bmi-40.85)                  0.291574
h(PM10_C_RES_365-46.7288)    -0.848047
h(pcr-0.17)                 -93.288948
h(pcr-0.19)                 117.157434
h(pcr-0.27)                 -24.073171
h(NGravidanze-4)             -0.396730
h(Alcohol-14)                -0.236878

Selected 10 of 32 terms, and 6 of 25 predictors
Termination condition: Reached nk 51
Importance: PM10_C_RES_365, Alcohol, pcr, bmi, NGravidanze, ...
Number of terms at each degree of interaction: 1 9 (additive model)
GCV 4.477597    RSS 2581.729    GRSq 0.0865282    RSq 0.1393866


################
 hsa-let-7c-5p 
################

Call: earth(formula=y~age+bmi+PM10_C_RES_365+titolostudio_n+Antidepres...),
            data=sub01, degree=1)

                          coefficients
(Intercept)                 -0.0479067
fumatore_nsiSmoke           -0.3563346
traffico_nmoderate           0.4987693
traffico_nheavy              0.3376851
h(PM10_C_RES_365-34.4986)    0.4556356
h(PM10_C_RES_365-37.6521)   -5.6415706
h(PM10_C_RES_365-37.8548)    5.0508729
h(PM10_C_RES_365-40.2877)    5.7920105
h(PM10_C_RES_365-40.5863)  -11.5019856
h(PM10_C_RES_365-40.8932)    6.0270925
h(PM10_C_RES_365-44.2247)   -0.3556098
h(NGravidanze-5)            -0.3505937
h(Alcohol-4)                 0.1892062
h(14-Alcohol)                0.1223410
h(Alcohol-14)               -0.3636299

Selected 15 of 32 terms, and 6 of 25 predictors
Termination condition: Reached nk 51
Importance: PM10_C_RES_365, traffico_nmoderate, Alcohol, NGravidanze, ...
Number of terms at each degree of interaction: 1 14 (additive model)
GCV 1.705353    RSS 950.512    GRSq 0.03526588    RSq 0.1213854


################
 hsa-miR-381-3p 
################

Call: earth(formula=y~age+bmi+PM10_C_RES_365+titolostudio_n+Antidepres...),
            data=sub01, degree=1)

                          coefficients
(Intercept)                -26.7355534
titolostudio_nelementary     1.0833540
fumo_passivosi               0.5544109
h(PM10_C_RES_365-41.9616)    8.1170035
h(PM10_C_RES_365-42.4137)  -13.2694455
h(PM10_C_RES_365-43.063)     5.5451859
h(46.1068-PM10_C_RES_365)    0.1398151
h(omocisteina-5.4)           9.8665668
h(omocisteina-7.6)          -5.0953428
h(8-omocisteina)             9.1876614
h(omocisteina-8.2)          -4.7245256

Selected 11 of 34 terms, and 4 of 25 predictors
Termination condition: Reached nk 51
Importance: PM10_C_RES_365, omocisteina, fumo_passivosi, bmi-unused, ...
Number of terms at each degree of interaction: 1 10 (additive model)
GCV 7.970531    RSS 4564.869    GRSq 0.06704047    RSq 0.1269256


################
 hsa-miR-451a 
################

Call: earth(formula=y~age+bmi+PM10_C_RES_365+titolostudio_n+Antidepres...),
            data=sub01, degree=1)

                          coefficients
(Intercept)                 11.4083587
h(age-68.4545)              -1.3806927
h(age-71.3949)               3.0890226
h(age-75.1978)              -2.4426346
h(PM10_C_RES_365-40.4466)   -0.4470207
h(PM10_C_RES_365-43.9397)    1.4245611
h(PM10_C_RES_365-46.1068)   -1.1168584

Selected 7 of 31 terms, and 2 of 25 predictors
Termination condition: Reached nk 51
Importance: PM10_C_RES_365, age, bmi-unused, ...
Number of terms at each degree of interaction: 1 6 (additive model)
GCV 10.41722    RSS 6128.192    GRSq 0.03715015    RSq 0.07447839


################
 hsa-miR-195-5p 
################

Call: earth(formula=y~age+bmi+PM10_C_RES_365+titolostudio_n+Antidepres...),
            data=sub01, degree=1)

                          coefficients
(Intercept)                   5.604894
traffico_nmoderate            0.272070
h(PM10_C_RES_365-46.1068)    -0.305475
h(omocisteina-12.7)         -15.320610
h(omocisteina-12.9)          44.042590
h(omocisteina-13)           -28.984664
h(omocisteina-15.8)           1.581894
h(omocisteina-16.9)          -1.369127
h(1-NGravidanze)              0.428989

Selected 9 of 32 terms, and 4 of 25 predictors
Termination condition: Reached nk 51
Importance: PM10_C_RES_365, NGravidanze, omocisteina, traffico_nmoderate, ...
Number of terms at each degree of interaction: 1 8 (additive model)
GCV 2.378756    RSS 1380.798    GRSq 0.04348634    RSq 0.09276689


################
 hsa-miR-204-5p 
################

Call: earth(formula=y~age+bmi+PM10_C_RES_365+titolostudio_n+Antidepres...),
            data=sub01, degree=1)

                          coefficients
(Intercept)                  2.2633182
fumatore_nexSmoke            0.4689761
traffico_nmoderate           0.5762903
h(PM10_C_RES_365-39.7644)    0.9874539
h(PM10_C_RES_365-40.7616)   -1.7826679
h(PM10_C_RES_365-42.8301)    1.5901802
h(PM10_C_RES_365-45.6219)   -3.3391526
h(PM10_C_RES_365-46.4055)   24.8085618
h(PM10_C_RES_365-46.4959)  -26.7915518
h(PM10_C_RES_365-47.1178)    5.6159611
h(PM10_C_RES_365-48.3288)   -2.6562224

Selected 11 of 30 terms, and 3 of 25 predictors
Termination condition: Reached nk 51
Importance: PM10_C_RES_365, traffico_nmoderate, fumatore_nexSmoke, ...
Number of terms at each degree of interaction: 1 10 (additive model)
GCV 3.712032    RSS 2125.948    GRSq 0.09271838    RSq 0.1509553


################
 hsa-miR-139-5p 
################

Call: earth(formula=y~age+bmi+PM10_C_RES_365+titolostudio_n+Antidepres...),
            data=sub01, degree=1)

                          coefficients
(Intercept)                  7.6360210
titolostudio_ndegree        -0.4095324
traffico_nmoderate           0.2551497
h(23.9973-age)              -0.1980987
h(PM10_C_RES_365-41.7863)   -2.1681814
h(PM10_C_RES_365-42.1589)    2.6810189
h(PM10_C_RES_365-45.6219)   -5.0310800
h(PM10_C_RES_365-45.8027)    4.3449733
h(pcr-1.03)                 -0.2677129
h(NGravidanze-2)            -0.1411151
h(n_coffee-14)              -0.3303135
h(n_coffee-16)               0.3541556

Selected 12 of 34 terms, and 7 of 25 predictors
Termination condition: Reached nk 51
Importance: PM10_C_RES_365, n_coffee, pcr, NGravidanze, ...
Number of terms at each degree of interaction: 1 11 (additive model)
GCV 2.163882    RSS 1230.949    GRSq 0.03033339    RSq 0.0986853


################
 hsa-miR-140-3p 
################

Call: earth(formula=y~age+bmi+PM10_C_RES_365+titolostudio_n+Antidepres...),
            data=sub01, degree=1)

                          coefficients
(Intercept)                  1.0937287
fumatore_nsiSmoke           -0.3924277
traffico_nmoderate           0.2583993
h(PM10_C_RES_365-36.4712)    1.5068720
h(PM10_C_RES_365-37.6521)  -13.4455365
h(PM10_C_RES_365-37.8548)   12.4599865
h(PM10_C_RES_365-40.8932)   -3.2613862
h(PM10_C_RES_365-41.3589)    3.0005611
h(PM10_C_RES_365-45.6219)   -0.5577530
h(pcr-0.99)                 -0.2063505
h(NGravidanze-1)            -0.1346484
h(Alcohol-14)               -0.1307545

Selected 12 of 33 terms, and 6 of 25 predictors
Termination condition: Reached nk 51
Importance: NGravidanze, PM10_C_RES_365, traffico_nmoderate, ...
Number of terms at each degree of interaction: 1 11 (additive model)
GCV 1.975582    RSS 1123.833    GRSq 0.05907711    RSq 0.1254029


################
 hsa-miR-335-5p 
################

Call: earth(formula=y~age+bmi+PM10_C_RES_365+titolostudio_n+Antidepres...),
            data=sub01, degree=1)

                          coefficients
(Intercept)                   7.912411
h(PM10_C_RES_365-35.7123)    -0.075677
h(PM10_C_RES_365-46.7973)    -1.836426
h(PM10_C_RES_365-47.7342)    40.895257
h(PM10_C_RES_365-47.7808)   -38.782208
h(pcr-0.83)                 -79.974804
h(pcr-0.87)                 142.827052
h(pcr-0.92)                 -63.060028
h(28-n_coffee)                0.021346

Selected 9 of 33 terms, and 3 of 25 predictors
Termination condition: Reached nk 51
Importance: PM10_C_RES_365, pcr, n_coffee, age-unused, bmi-unused, ...
Number of terms at each degree of interaction: 1 8 (additive model)
GCV 4.686152    RSS 2720.174    GRSq 0.0272911    RSq 0.07740605


################
 hsa-miR-145-5p 
################

Call: earth(formula=y~age+bmi+PM10_C_RES_365+titolostudio_n+Antidepres...),
            data=sub01, degree=1)

                          coefficients
(Intercept)                   4.111894
h(PM10_C_RES_365-40.2877)   -15.438650
h(PM10_C_RES_365-40.5863)    40.860576
h(PM10_C_RES_365-40.7616)   -24.465810
h(PM10_C_RES_365-41.7863)    -7.807029
h(PM10_C_RES_365-42.1589)    12.569402
h(PM10_C_RES_365-42.5863)    -6.158767
h(PM10_C_RES_365-47.926)      1.120116
h(pcr-0.28)                 -62.817795
h(pcr-0.31)                  93.652899
h(pcr-0.38)                 -31.157759

Selected 11 of 33 terms, and 2 of 25 predictors
Termination condition: Reached nk 51
Importance: PM10_C_RES_365, pcr, age-unused, bmi-unused, ...
Number of terms at each degree of interaction: 1 10 (additive model)
GCV 7.275234    RSS 4166.659    GRSq 0.05719011    RSq 0.1177075


################
 hsa-miR-100-5p 
################

Call: earth(formula=y~age+bmi+PM10_C_RES_365+titolostudio_n+Antidepres...),
            data=sub01, degree=1)

                            coefficients
(Intercept)                    2.1251063
statolavorativo_npensionato   -0.5682018
h(PM10_C_RES_365-40.1781)     -7.3825194
h(PM10_C_RES_365-40.4466)      9.4622946
h(PM10_C_RES_365-41.7863)     -2.3629994
h(PM10_C_RES_365-45.8027)     -7.2340533
h(PM10_C_RES_365-46.1068)     11.7125429
h(PM10_C_RES_365-46.8877)     -5.2222679
h(NGravidanze-1)              -0.2014523

Selected 9 of 32 terms, and 3 of 25 predictors
Termination condition: Reached nk 51
Importance: PM10_C_RES_365, NGravidanze, statolavorativo_npensionato, ...
Number of terms at each degree of interaction: 1 8 (additive model)
GCV 7.555825    RSS 4385.935    GRSq 0.04790691    RSq 0.09695971


################
 hsa-miR-378a-3p 
################

Call: earth(formula=y~age+bmi+PM10_C_RES_365+titolostudio_n+Antidepres...),
            data=sub01, degree=1)

                          coefficients
(Intercept)                  -0.621697
titolostudio_nmedia_inf       0.366068
h(age-38.8747)                1.963930
h(age-39.6112)               -2.222987
h(age-45.2211)                0.260461
h(bmi-26.86)                  8.157769
h(bmi-27.19)                -21.072474
h(bmi-27.41)                 12.916090
h(PM10_C_RES_365-48.5945)    -0.705035
h(pcr-0.32)                  51.773855
h(pcr-0.34)                 -72.405900
h(pcr-0.41)                  20.790636

Selected 12 of 32 terms, and 5 of 25 predictors
Termination condition: Reached nk 51
Importance: bmi, age, pcr, PM10_C_RES_365, omocisteina-unused, ...
Number of terms at each degree of interaction: 1 11 (additive model)
GCV 3.401792    RSS 1935.149    GRSq 0.01991737    RSq 0.08900351


################
 hsa-miR-210-3p 
################

Call: earth(formula=y~age+bmi+PM10_C_RES_365+titolostudio_n+Antidepres...),
            data=sub01, degree=1)

                          coefficients
(Intercept)                   3.279511
h(PM10_C_RES_365-40.1781)    -7.056992
h(PM10_C_RES_365-40.5863)    11.977082
h(PM10_C_RES_365-41.7863)   -12.128817
h(PM10_C_RES_365-42.4137)    14.521949
h(PM10_C_RES_365-42.8301)    -8.401668
h(PM10_C_RES_365-46.4575)     1.472441
h(n_coffee-6)                -1.496417
h(n_coffee-7)                 1.513875

Selected 9 of 32 terms, and 2 of 25 predictors
Termination condition: Reached nk 51
Importance: PM10_C_RES_365, n_coffee, age-unused, bmi-unused, ...
Number of terms at each degree of interaction: 1 8 (additive model)
GCV 16.14198    RSS 9369.944    GRSq 0.07240381    RSq 0.1201945


################
 hsa-miR-192-5p 
################

Call: earth(formula=y~age+bmi+PM10_C_RES_365+titolostudio_n+Antidepres...),
            data=sub01, degree=1)

                          coefficients
(Intercept)                  6.1409320
statoattfisica_n3sportive   -1.5504895
h(PM10_C_RES_365-41.126)    -0.6845811
h(PM10_C_RES_365-42.4137)    1.2579808
h(PM10_C_RES_365-45.6219)   -3.0589753
h(PM10_C_RES_365-46.1068)    2.4685045
h(omocisteina-10.4)          0.0604829
h(NGravidanze-3)            -0.2463121
h(Alcohol-8)                -2.3475452
h(Alcohol-9)                 2.9173067
h(Alcohol-14)               -0.6237164

Selected 11 of 34 terms, and 5 of 25 predictors
Termination condition: Reached nk 51
Importance: statoattfisica_n3sportive, omocisteina, Alcohol, NGravidanze, ...
Number of terms at each degree of interaction: 1 10 (additive model)
GCV 3.989839    RSS 2285.053    GRSq 0.0256121    RSq 0.08815647


################
 hsa-miR-148b-3p 
################

Call: earth(formula=y~age+bmi+PM10_C_RES_365+titolostudio_n+Antidepres...),
            data=sub01, degree=1)

                          coefficients
(Intercept)                  4.4152300
titolostudio_ndegree        -0.5065580
h(36.59-bmi)                -0.0724930
h(PM10_C_RES_365-42.8301)   -7.3674730
h(PM10_C_RES_365-43.063)    14.9754810
h(PM10_C_RES_365-43.3315)   -7.8651824
h(PM10_C_RES_365-47.6904)    0.6506863
h(0.29-pcr)                  2.3463259

Selected 8 of 34 terms, and 4 of 25 predictors
Termination condition: Reached nk 51
Importance: bmi, pcr, PM10_C_RES_365, titolostudio_ndegree, age-unused, ...
Number of terms at each degree of interaction: 1 7 (additive model)
GCV 2.967644    RSS 1734.192    GRSq 0.02610191    RSq 0.07007867


################
 hsa-miR-10b-5p 
################

Call: earth(formula=y~age+bmi+PM10_C_RES_365+titolostudio_n+Antidepres...),
            data=sub01, degree=1)

                          coefficients
(Intercept)                 1.36174625
titolostudio_nmedia_inf    -0.51343227
h(age-43.5154)              0.02519907
h(PM10_C_RES_365-44.6795)  -0.20672875
h(10-n_coffee)             -0.06592333
h(Alcohol-11)              -0.16357724

Selected 6 of 34 terms, and 5 of 25 predictors
Termination condition: Reached nk 51
Importance: PM10_C_RES_365, n_coffee, age, titolostudio_nmedia_inf, ...
Number of terms at each degree of interaction: 1 5 (additive model)
GCV 5.242691    RSS 3104.706    GRSq 0.01766573    RSq 0.04945437


################
 hsa-miR-10b-3p 
################

Call: earth(formula=y~age+bmi+PM10_C_RES_365+titolostudio_n+Antidepres...),
            data=sub01, degree=1)

                          coefficients
(Intercept)                  0.4945996
h(age-55.5181)               0.0250127
h(PM10_C_RES_365-40.1781)    4.7435468
h(PM10_C_RES_365-40.5863)  -11.9696583
h(PM10_C_RES_365-40.7616)    6.4218882
h(PM10_C_RES_365-42.4137)    1.5162163
h(PM10_C_RES_365-44.6192)   -0.9842548
h(n_coffee-6)                0.1389688
h(n_coffee-12)              -0.3552737
h(n_coffee-20)               1.3108738
h(n_coffee-21)              -1.0917376

Selected 11 of 33 terms, and 3 of 25 predictors
Termination condition: Reached nk 51
Importance: PM10_C_RES_365, n_coffee, age, bmi-unused, ...
Number of terms at each degree of interaction: 1 10 (additive model)
GCV 2.480183    RSS 1420.446    GRSq 0.05588797    RSq 0.116489


################
 hsa-miR-141-3p 
################

Call: earth(formula=y~age+bmi+PM10_C_RES_365+titolostudio_n+Antidepres...),
            data=sub01, degree=1)

                          coefficients
(Intercept)                  -1.032329
traffico_nmoderate           -0.229665
h(age-28.0767)                0.724800
h(age-30.809)                -2.545349
h(age-32.0356)                1.820212
h(25.44-bmi)                  0.468689
h(PM10_C_RES_365-41.5315)    20.097395
h(PM10_C_RES_365-41.663)    -31.209017
h(PM10_C_RES_365-41.8767)    11.018427
h(0.04-pcr)                 -51.195126
h(18.8-omocisteina)           0.044922

Selected 11 of 32 terms, and 6 of 25 predictors
Termination condition: Reached nk 51
Importance: PM10_C_RES_365, age, omocisteina, bmi, pcr, traffico_nmoderate, ...
Number of terms at each degree of interaction: 1 10 (additive model)
GCV 1.971236    RSS 1128.963    GRSq 0.05736381    RSq 0.1178701


################
 hsa-miR-21-5p 
################

Call: earth(formula=y~age+bmi+PM10_C_RES_365+titolostudio_n+Antidepres...),
            data=sub01, degree=1)

                          coefficients
(Intercept)                  10.196782
traffico_nheavy               0.516100
h(PM10_C_RES_365-42.5863)    -0.142246
h(PM10_C_RES_365-47.6904)   -52.657331
h(PM10_C_RES_365-47.7808)    85.018190
h(PM10_C_RES_365-47.926)    -32.071704
h(omocisteina-5.7)          -11.402725
h(omocisteina-6.1)           28.411298
h(omocisteina-6.4)          -28.003152
h(omocisteina-6.7)           19.354676
h(omocisteina-7)             -8.284575
h(omocisteina-9.9)          -11.883399
h(omocisteina-10)            12.432187
h(omocisteina-12.4)          -0.636358
h(2-NGravidanze)              0.294675
h(1-Alcohol)                 -0.532140

Selected 16 of 31 terms, and 5 of 25 predictors
Termination condition: Reached nk 51
Importance: PM10_C_RES_365, omocisteina, Alcohol, NGravidanze, ...
Number of terms at each degree of interaction: 1 15 (additive model)
GCV 6.288942    RSS 3481.339    GRSq 0.05547712    RSq 0.1456641


################
 hsa-miR-142-3p 
################

Call: earth(formula=y~age+bmi+PM10_C_RES_365+titolostudio_n+Antidepres...),
            data=sub01, degree=1)

                          coefficients
(Intercept)                 10.8036813
h(PM10_C_RES_365-42.8301)   -9.3729975
h(PM10_C_RES_365-43.063)    18.5726698
h(PM10_C_RES_365-43.3315)   -9.3368826
h(Alcohol-3)                -0.5141054
h(Alcohol-5)                 0.9182674
h(Alcohol-9)                -0.5439552

Selected 7 of 33 terms, and 2 of 25 predictors
Termination condition: Reached nk 51
Importance: PM10_C_RES_365, Alcohol, age-unused, bmi-unused, ...
Number of terms at each degree of interaction: 1 6 (additive model)
GCV 2.281061    RSS 1341.892    GRSq 0.02033388    RSq 0.05831407


################
 hsa-miR-331-3p 
################

Call: earth(formula=y~age+bmi+PM10_C_RES_365+titolostudio_n+Antidepres...),
            data=sub01, degree=1)

                          coefficients
(Intercept)                 -42.290177
Antidepressiviantid_yes      -0.384501
traffico_nmoderate            0.226947
h(PM10_C_RES_365-42.2356)    -9.408765
h(PM10_C_RES_365-42.4137)    19.520760
h(PM10_C_RES_365-42.5863)   -10.241689
h(pcr-0.06)                  20.601415
h(pcr-1.93)                  -8.707733
h(pcr-2.15)                  14.901344
h(2.55-pcr)                  20.588254
h(pcr-2.55)                 -27.191118
h(omocisteina-11.4)           0.854269
h(omocisteina-12.1)          -3.152319
h(omocisteina-12.9)          14.722565
h(omocisteina-13)           -12.367475
h(omocisteina-22.5)          -0.201937
h(5-NGravidanze)              0.071686
h(20-n_coffee)                0.017773

Selected 18 of 32 terms, and 7 of 25 predictors
Termination condition: Reached nk 51
Importance: PM10_C_RES_365, pcr, omocisteina, Antidepressiviantid_yes, ...
Number of terms at each degree of interaction: 1 17 (additive model)
GCV 1.448951    RSS 791.1204    GRSq 0.04967829    RSq 0.1521738
