# Supplementary material for: Environmental and Lifestyle Cancer Risk Factors: Shaping Extracellular Vesicle OncomiRs and Paving the Path to Cancer Development
Source: Cancers (Basel). 2023 Aug 29;15(17):4317. doi: 10.3390/cancers15174317 (PMC10486808; doi:10.3390/cancers15174317)
Supplement: Supplementary file 1 [file cancers-15-04317-s001.zip › FEMALES_output_zip/MARSOUTPUT_DEGREE1_WOMENBRCA_withouthinges.txt]

################
 hsa-miR-144-5p 
################

Call: earth(formula=y~age+bmi+PM10_C_RES_365+titolostudio_n+Antidepres...),
            data=sub01, degree=1, linpreds=TRUE)

            coefficients
(Intercept)    5.6929204
n_coffee       0.0235477

Selected 2 of 13 terms, and 1 of 25 predictors
Termination condition: RSq changed by less than 0.001 at 13 terms
Importance: n_coffee, age-unused, bmi-unused, PM10_C_RES_365-unused, ...
Number of terms at each degree of interaction: 1 1 (additive model)
GCV 5.286671    RSS 3214.374    GRSq 0.003184655    RSq 0.009678548


################
 hsa-miR-139-3p 
################

Call: earth(formula=y~age+bmi+PM10_C_RES_365+titolostudio_n+Antidepres...),
            data=sub01, degree=1, linpreds=TRUE)

                           coefficients
(Intercept)                   0.5814157
statolavorativo_ncasalinga    1.3310097

Selected 2 of 12 terms, and 1 of 25 predictors
Termination condition: RSq changed by less than 0.001 at 12 terms
Importance: statolavorativo_ncasalinga, age-unused, bmi-unused, ...
Number of terms at each degree of interaction: 1 1 (additive model)
GCV 12.15056    RSS 7387.716    GRSq 0.008553356    RSq 0.01501227


################
 hsa-miR-143-3p 
################

Call: earth(formula=y~age+bmi+PM10_C_RES_365+titolostudio_n+Antidepres...),
            data=sub01, degree=1, linpreds=TRUE)

                        coefficients
(Intercept)                5.2659679
PM10_C_RES_365            -0.0477496
Antidepressiviantid_yes   -0.4038986
traffico_nmoderate         0.3037418
n_coffee                  -0.0139031

Selected 5 of 11 terms, and 4 of 25 predictors
Termination condition: RSq changed by less than 0.001 at 11 terms
Importance: PM10_C_RES_365, traffico_nmoderate, Antidepressiviantid_yes, ...
Number of terms at each degree of interaction: 1 4 (additive model)
GCV 1.762182    RSS 1050.493    GRSq 0.03839614    RSq 0.06333132


################
 hsa-miR-199b-5p 
################

Call: earth(formula=y~age+bmi+PM10_C_RES_365+titolostudio_n+Antidepres...),
            data=sub01, degree=1, linpreds=TRUE)

               coefficients
(Intercept)       3.4822560
PM10_C_RES_365   -0.0645242
n_coffee         -0.0170806

Selected 3 of 12 terms, and 2 of 25 predictors
Termination condition: RSq changed by less than 0.001 at 12 terms
Importance: PM10_C_RES_365, n_coffee, age-unused, bmi-unused, ...
Number of terms at each degree of interaction: 1 2 (additive model)
GCV 3.22532    RSS 1948.224    GRSq 0.02583721    RSq 0.03850911


################
 hsa-miR-379-5p 
################

Call: earth(formula=y~age+bmi+PM10_C_RES_365+titolostudio_n+Antidepres...),
            data=sub01, degree=1, linpreds=TRUE)

               coefficients
(Intercept)       4.1753983
age              -0.0179452
PM10_C_RES_365   -0.0519147
omocisteina       0.0497592

Selected 4 of 19 terms, and 3 of 25 predictors
Termination condition: RSq changed by less than 0.001 at 19 terms
Importance: PM10_C_RES_365, age, omocisteina, bmi-unused, ...
Number of terms at each degree of interaction: 1 3 (additive model)
GCV 3.963201    RSS 2378.237    GRSq 0.01755681    RSq 0.03669485


################
 hsa-miR-125b-5p 
################

Call: earth(formula=y~age+bmi+PM10_C_RES_365+titolostudio_n+Antidepres...),
            data=sub01, degree=1, linpreds=TRUE)

               coefficients
(Intercept)      6.98215906
PM10_C_RES_365  -0.03890979

Selected 2 of 13 terms, and 1 of 25 predictors
Termination condition: RSq changed by less than 0.001 at 13 terms
Importance: PM10_C_RES_365, age-unused, bmi-unused, ...
Number of terms at each degree of interaction: 1 1 (additive model)
GCV 1.444168    RSS 878.0756    GRSq 0.016875    RSq 0.02327971


################
 hsa-miR-99a-5p 
################

Call: earth(formula=y~age+bmi+PM10_C_RES_365+titolostudio_n+Antidepres...),
            data=sub01, degree=1, linpreds=TRUE)

               coefficients
(Intercept)      6.33407043
PM10_C_RES_365  -0.06609231

Selected 2 of 13 terms, and 1 of 25 predictors
Termination condition: RSq changed by less than 0.001 at 13 terms
Importance: PM10_C_RES_365, age-unused, bmi-unused, ...
Number of terms at each degree of interaction: 1 1 (additive model)
GCV 4.834564    RSS 2939.486    GRSq 0.01370357    RSq 0.02012894


################
 hsa-let-7c-5p 
################

Call: earth(formula=y~age+bmi+PM10_C_RES_365+titolostudio_n+Antidepres...),
            data=sub01, degree=1, linpreds=TRUE)

                   coefficients
(Intercept)           1.9331191
traffico_nmoderate    0.2745258

Selected 2 of 12 terms, and 1 of 25 predictors
Termination condition: RSq changed by less than 0.001 at 12 terms
Importance: traffico_nmoderate, age-unused, bmi-unused, ...
Number of terms at each degree of interaction: 1 1 (additive model)
GCV 1.760262    RSS 1070.265    GRSq 0.004203299    RSq 0.01069056


################
 hsa-miR-381-3p 
################

Call: earth(formula=y~age+bmi+PM10_C_RES_365+titolostudio_n+Antidepres...),
            data=sub01, degree=1, linpreds=TRUE)

                         coefficients
(Intercept)                -2.8103192
PM10_C_RES_365              0.0533141
titolostudio_nelementary    1.1201309
fumo_passivosi              0.7255818

Selected 4 of 14 terms, and 3 of 25 predictors
Termination condition: RSq changed by less than 0.001 at 14 terms
Importance: fumo_passivosi, titolostudio_nelementary, PM10_C_RES_365, ...
Number of terms at each degree of interaction: 1 3 (additive model)
GCV 8.409438    RSS 5046.334    GRSq 0.01566597    RSq 0.03484085


################
 hsa-miR-451a 
################

Call: earth(formula=y~age+bmi+PM10_C_RES_365+titolostudio_n+Antidepres...),
            data=sub01, degree=1, linpreds=TRUE)

            coefficients
(Intercept)     11.11162

Selected 1 of 11 terms, and 0 of 25 predictors
Termination condition: RSq changed by less than 0.001 at 11 terms
Importance: age-unused, bmi-unused, PM10_C_RES_365-unused, ...
Number of terms at each degree of interaction: 1 (intercept only model)
GCV 10.81915    RSS 6621.338    GRSq 0    RSq 0


################
 hsa-miR-195-5p 
################

Call: earth(formula=y~age+bmi+PM10_C_RES_365+titolostudio_n+Antidepres...),
            data=sub01, degree=1, linpreds=TRUE)

               coefficients
(Intercept)       7.2026489
PM10_C_RES_365   -0.0324134
NGravidanze      -0.1080187

Selected 3 of 10 terms, and 2 of 25 predictors
Termination condition: RSq changed by less than 0.001 at 10 terms
Importance: NGravidanze, PM10_C_RES_365, age-unused, bmi-unused, ...
Number of terms at each degree of interaction: 1 2 (additive model)
GCV 2.469792    RSS 1491.855    GRSq 0.006880205    RSq 0.0197987


################
 hsa-miR-204-5p 
################

Call: earth(formula=y~age+bmi+PM10_C_RES_365+titolostudio_n+Antidepres...),
            data=sub01, degree=1, linpreds=TRUE)

                   coefficients
(Intercept)           4.8406559
bmi                  -0.0284670
PM10_C_RES_365       -0.0348968
fumatore_nexSmoke     0.4673590
traffico_nmoderate    0.4926064

Selected 5 of 12 terms, and 4 of 25 predictors
Termination condition: RSq changed by less than 0.001 at 12 terms
Importance: traffico_nmoderate, fumatore_nexSmoke, PM10_C_RES_365, bmi, ...
Number of terms at each degree of interaction: 1 4 (additive model)
GCV 4.044384    RSS 2410.987    GRSq 0.01148594    RSq 0.03711893


################
 hsa-miR-139-5p 
################

Call: earth(formula=y~age+bmi+PM10_C_RES_365+titolostudio_n+Antidepres...),
            data=sub01, degree=1, linpreds=TRUE)

                     coefficients
(Intercept)             7.5763893
titolostudio_ndegree   -0.3961959
pcr                    -0.1627051

Selected 3 of 10 terms, and 2 of 25 predictors
Termination condition: RSq changed by less than 0.001 at 10 terms
Importance: titolostudio_ndegree, pcr, age-unused, bmi-unused, ...
Number of terms at each degree of interaction: 1 2 (additive model)
GCV 2.22796    RSS 1345.778    GRSq 0.001619397    RSq 0.01460632


################
 hsa-miR-140-3p 
################

Call: earth(formula=y~age+bmi+PM10_C_RES_365+titolostudio_n+Antidepres...),
            data=sub01, degree=1, linpreds=TRUE)

                   coefficients
(Intercept)           1.2591166
traffico_nmoderate    0.3111247
NGravidanze          -0.1101852

Selected 3 of 14 terms, and 2 of 25 predictors
Termination condition: RSq changed by less than 0.001 at 14 terms
Importance: NGravidanze, traffico_nmoderate, age-unused, bmi-unused, ...
Number of terms at each degree of interaction: 1 2 (additive model)
GCV 2.068446    RSS 1249.426    GRSq 0.01484804    RSq 0.02766289


################
 hsa-miR-335-5p 
################

Call: earth(formula=y~age+bmi+PM10_C_RES_365+titolostudio_n+Antidepres...),
            data=sub01, degree=1, linpreds=TRUE)

                        coefficients
(Intercept)               10.2208788
PM10_C_RES_365            -0.0587105
Antidepressiviantid_yes   -0.5536839

Selected 3 of 16 terms, and 2 of 25 predictors
Termination condition: RSq changed by less than 0.001 at 16 terms
Importance: PM10_C_RES_365, Antidepressiviantid_yes, age-unused, ...
Number of terms at each degree of interaction: 1 2 (additive model)
GCV 4.765957    RSS 2878.832    GRSq 0.01072597    RSq 0.02359444


################
 hsa-miR-145-5p 
################

Call: earth(formula=y~age+bmi+PM10_C_RES_365+titolostudio_n+Antidepres...),
            data=sub01, degree=1, linpreds=TRUE)

               coefficients
(Intercept)      6.52030767
PM10_C_RES_365  -0.06893475

Selected 2 of 18 terms, and 1 of 25 predictors
Termination condition: RSq changed by less than 0.001 at 18 terms
Importance: PM10_C_RES_365, age-unused, bmi-unused, ...
Number of terms at each degree of interaction: 1 1 (additive model)
GCV 7.659104    RSS 4656.848    GRSq 0.007443703    RSq 0.01390985


################
 hsa-miR-100-5p 
################

Call: earth(formula=y~age+bmi+PM10_C_RES_365+titolostudio_n+Antidepres...),
            data=sub01, degree=1, linpreds=TRUE)

                            coefficients
(Intercept)                    3.9856854
PM10_C_RES_365                -0.0555351
statolavorativo_npensionato   -0.6582352

Selected 3 of 12 terms, and 2 of 25 predictors
Termination condition: RSq changed by less than 0.001 at 12 terms
Importance: statolavorativo_npensionato, PM10_C_RES_365, age-unused, ...
Number of terms at each degree of interaction: 1 2 (additive model)
GCV 7.871974    RSS 4754.993    GRSq 0.008069647    RSq 0.02097267


################
 hsa-miR-378a-3p 
################

Call: earth(formula=y~age+bmi+PM10_C_RES_365+titolostudio_n+Antidepres...),
            data=sub01, degree=1, linpreds=TRUE)

                        coefficients
(Intercept)               -0.7198602
titolostudio_nmedia_inf    0.3510853

Selected 2 of 7 terms, and 1 of 25 predictors
Termination condition: RSq changed by less than 0.001 at 7 terms
Importance: titolostudio_nmedia_inf, age-unused, bmi-unused, ...
Number of terms at each degree of interaction: 1 1 (additive model)
GCV 3.469223    RSS 2109.338    GRSq 0.0004900275    RSq 0.007001476


################
 hsa-miR-210-3p 
################

Call: earth(formula=y~age+bmi+PM10_C_RES_365+titolostudio_n+Antidepres...),
            data=sub01, degree=1, linpreds=TRUE)

               coefficients
(Intercept)       7.7884779
PM10_C_RES_365   -0.1277385
n_coffee         -0.0487367

Selected 3 of 12 terms, and 2 of 25 predictors
Termination condition: RSq changed by less than 0.001 at 12 terms
Importance: PM10_C_RES_365, n_coffee, age-unused, bmi-unused, ...
Number of terms at each degree of interaction: 1 2 (additive model)
GCV 16.99817    RSS 10267.59    GRSq 0.02320273    RSq 0.0359089


################
 hsa-miR-192-5p 
################

Call: earth(formula=y~age+bmi+PM10_C_RES_365+titolostudio_n+Antidepres...),
            data=sub01, degree=1, linpreds=TRUE)

                          coefficients
(Intercept)                  6.2591957
statoattfisica_n3sportive   -1.4230864
NGravidanze                 -0.1086933

Selected 3 of 14 terms, and 2 of 25 predictors
Termination condition: RSq changed by less than 0.001 at 14 terms
Importance: statoattfisica_n3sportive, NGravidanze, age-unused, bmi-unused, ...
Number of terms at each degree of interaction: 1 2 (additive model)
GCV 4.021947    RSS 2429.42    GRSq 0.01777063    RSq 0.03054746


################
 hsa-miR-148b-3p 
################

Call: earth(formula=y~age+bmi+PM10_C_RES_365+titolostudio_n+Antidepres...),
            data=sub01, degree=1, linpreds=TRUE)

                     coefficients
(Intercept)             3.2463854
bmi                     0.0346426
titolostudio_ndegree   -0.5656495
pcr                    -0.2393221
n_coffee               -0.0156345

Selected 5 of 14 terms, and 4 of 25 predictors
Termination condition: RSq changed by less than 0.001 at 14 terms
Importance: titolostudio_ndegree, bmi, pcr, n_coffee, age-unused, ...
Number of terms at each degree of interaction: 1 4 (additive model)
GCV 3.007469    RSS 1792.849    GRSq 0.01303246    RSq 0.03862535


################
 hsa-miR-10b-5p 
################

Call: earth(formula=y~age+bmi+PM10_C_RES_365+titolostudio_n+Antidepres...),
            data=sub01, degree=1, linpreds=TRUE)

                        coefficients
(Intercept)                0.9192245
titolostudio_nmedia_inf   -0.4580418
menopausamenop             0.4271905

Selected 3 of 13 terms, and 2 of 25 predictors
Termination condition: RSq changed by less than 0.001 at 13 terms
Importance: menopausamenop, titolostudio_nmedia_inf, age-unused, ...
Number of terms at each degree of interaction: 1 2 (additive model)
GCV 5.328253    RSS 3218.482    GRSq 0.001633756    RSq 0.0146205


################
 hsa-miR-10b-3p 
################

Call: earth(formula=y~age+bmi+PM10_C_RES_365+titolostudio_n+Antidepres...),
            data=sub01, degree=1, linpreds=TRUE)

            coefficients
(Intercept)   0.37527850
age           0.01023633

Selected 2 of 11 terms, and 1 of 25 predictors
Termination condition: RSq changed by less than 0.001 at 11 terms
Importance: age, bmi-unused, PM10_C_RES_365-unused, ...
Number of terms at each degree of interaction: 1 1 (additive model)
GCV 2.624941    RSS 1596.003    GRSq 0.0007839663    RSq 0.0072935


################
 hsa-miR-141-3p 
################

Call: earth(formula=y~age+bmi+PM10_C_RES_365+titolostudio_n+Antidepres...),
            data=sub01, degree=1, linpreds=TRUE)

               coefficients
(Intercept)      1.11589296
age             -0.01062544
PM10_C_RES_365  -0.03615086

Selected 3 of 16 terms, and 2 of 25 predictors
Termination condition: RSq changed by less than 0.001 at 16 terms
Importance: PM10_C_RES_365, age, bmi-unused, ...
Number of terms at each degree of interaction: 1 2 (additive model)
GCV 2.063558    RSS 1246.473    GRSq 0.01321583    RSq 0.02605191


################
 hsa-miR-21-5p 
################

Call: earth(formula=y~age+bmi+PM10_C_RES_365+titolostudio_n+Antidepres...),
            data=sub01, degree=1, linpreds=TRUE)

               coefficients
(Intercept)      11.7095747
PM10_C_RES_365   -0.0619713
omocisteina       0.0550705
NGravidanze      -0.1540808
menopausamenop    0.5251544

Selected 5 of 14 terms, and 4 of 25 predictors
Termination condition: RSq changed by less than 0.001 at 14 terms
Importance: omocisteina, PM10_C_RES_365, NGravidanze, menopausamenop, ...
Number of terms at each degree of interaction: 1 4 (additive model)
GCV 6.606392    RSS 3938.281    GRSq 0.007799887    RSq 0.03352845


################
 hsa-miR-142-3p 
################

Call: earth(formula=y~age+bmi+PM10_C_RES_365+titolostudio_n+Antidepres...),
            data=sub01, degree=1, linpreds=TRUE)

            coefficients
(Intercept)     10.65121

Selected 1 of 10 terms, and 0 of 25 predictors
Termination condition: RSq changed by less than 0.001 at 10 terms
Importance: age-unused, bmi-unused, PM10_C_RES_365-unused, ...
Number of terms at each degree of interaction: 1 (intercept only model)
GCV 2.328407    RSS 1424.989    GRSq 0    RSq 0


################
 hsa-miR-331-3p 
################

Call: earth(formula=y~age+bmi+PM10_C_RES_365+titolostudio_n+Antidepres...),
            data=sub01, degree=1, linpreds=TRUE)

                        coefficients
(Intercept)               11.1151880
PM10_C_RES_365            -0.0422663
Antidepressiviantid_yes   -0.2890689
traffico_nmoderate         0.1997258
n_coffee                  -0.0113899

Selected 5 of 10 terms, and 4 of 25 predictors
Termination condition: RSq changed by less than 0.001 at 10 terms
Importance: PM10_C_RES_365, n_coffee, Antidepressiviantid_yes, ...
Number of terms at each degree of interaction: 1 4 (additive model)
GCV 1.488295    RSS 887.22    GRSq 0.02387424    RSq 0.04918599
