# Supplementary material for: Environmental and Lifestyle Cancer Risk Factors: Shaping Extracellular Vesicle OncomiRs and Paving the Path to Cancer Development
Source: Cancers (Basel). 2023 Aug 29;15(17):4317. doi: 10.3390/cancers15174317 (PMC10486808; doi:10.3390/cancers15174317)
Supplement: Supplementary file 1 [file cancers-15-04317-s001.zip › FEMALES_output_zip/MARSOUTPUT_DEGREE1_WOMENCOAD.txt]

################
 hsa-miR-141-3p 
################

Call: earth(formula=y~age+bmi+PM10_C_RES_365+titolostudio_n+Antidepres...),
            data=sub01, degree=1)

                          coefficients
(Intercept)                  -1.032329
traffico_nmoderate           -0.229665
h(age-28.0767)                0.724800
h(age-30.809)                -2.545349
h(age-32.0356)                1.820212
h(25.44-bmi)                  0.468689
h(PM10_C_RES_365-41.5315)    20.097395
h(PM10_C_RES_365-41.663)    -31.209017
h(PM10_C_RES_365-41.8767)    11.018427
h(0.04-pcr)                 -51.195126
h(18.8-omocisteina)           0.044922

Selected 11 of 32 terms, and 6 of 25 predictors
Termination condition: Reached nk 51
Importance: PM10_C_RES_365, age, omocisteina, bmi, pcr, traffico_nmoderate, ...
Number of terms at each degree of interaction: 1 10 (additive model)
GCV 1.971236    RSS 1128.963    GRSq 0.05736381    RSq 0.1178701


################
 hsa-miR-21-5p 
################

Call: earth(formula=y~age+bmi+PM10_C_RES_365+titolostudio_n+Antidepres...),
            data=sub01, degree=1)

                          coefficients
(Intercept)                  10.196782
traffico_nheavy               0.516100
h(PM10_C_RES_365-42.5863)    -0.142246
h(PM10_C_RES_365-47.6904)   -52.657331
h(PM10_C_RES_365-47.7808)    85.018190
h(PM10_C_RES_365-47.926)    -32.071704
h(omocisteina-5.7)          -11.402725
h(omocisteina-6.1)           28.411298
h(omocisteina-6.4)          -28.003152
h(omocisteina-6.7)           19.354676
h(omocisteina-7)             -8.284575
h(omocisteina-9.9)          -11.883399
h(omocisteina-10)            12.432187
h(omocisteina-12.4)          -0.636358
h(2-NGravidanze)              0.294675
h(1-Alcohol)                 -0.532140

Selected 16 of 31 terms, and 5 of 25 predictors
Termination condition: Reached nk 51
Importance: PM10_C_RES_365, omocisteina, Alcohol, NGravidanze, ...
Number of terms at each degree of interaction: 1 15 (additive model)
GCV 6.288942    RSS 3481.339    GRSq 0.05547712    RSq 0.1456641


################
 hsa-miR-19a-3p 
################

Call: earth(formula=y~age+bmi+PM10_C_RES_365+titolostudio_n+Antidepres...),
            data=sub01, degree=1)

                          coefficients
(Intercept)                  8.5385589
fumatore_nsiSmoke           -0.3729815
h(PM10_C_RES_365-45.3699)   -0.4318118
h(PM10_C_RES_365-48.0795)    0.8053941
h(2-NGravidanze)             0.1929756

Selected 5 of 34 terms, and 3 of 25 predictors
Termination condition: Reached nk 51
Importance: PM10_C_RES_365, NGravidanze, fumatore_nsiSmoke, age-unused, ...
Number of terms at each degree of interaction: 1 4 (additive model)
GCV 1.995136    RSS 1189.364    GRSq 0.05246318    RSq 0.07703359


################
 hsa-miR-29b-3p 
################

Call: earth(formula=y~age+bmi+PM10_C_RES_365+titolostudio_n+Antidepres...),
            data=sub01, degree=1)

                          coefficients
(Intercept)                  2.4469939
traffico_nmoderate           0.3639231
traffico_nheavy              0.4145774
h(27.06-bmi)                 0.2142739
h(PM10_C_RES_365-32.3863)    0.3335667
h(PM10_C_RES_365-37.3342)   -1.0179112
h(PM10_C_RES_365-39.9753)    3.6336558
h(PM10_C_RES_365-40.5863)   -5.8749019
h(PM10_C_RES_365-41.0055)    2.8912872
h(PM10_C_RES_365-43.9397)    7.2363244
h(PM10_C_RES_365-44.2247)  -10.4707180
h(PM10_C_RES_365-45.0027)    3.6137175
h(PM10_C_RES_365-46.7973)   -0.6083824
h(Alcohol-14)               -0.2292530

Selected 14 of 32 terms, and 5 of 25 predictors
Termination condition: Reached nk 51
Importance: PM10_C_RES_365, Alcohol, traffico_nmoderate, traffico_nheavy, ...
Number of terms at each degree of interaction: 1 13 (additive model)
GCV 2.264657    RSS 1270.897    GRSq 0.04742824    RSq 0.12652


################
 hsa-miR-126-3p 
################

Call: earth(formula=y~age+bmi+PM10_C_RES_365+titolostudio_n+Antidepres...),
            data=sub01, degree=1)

                          coefficients
(Intercept)                 11.9146824
h(PM10_C_RES_365-42.2356)  -18.3257776
h(PM10_C_RES_365-42.4137)   26.2471234
h(PM10_C_RES_365-42.8301)   -7.9789416
h(NGravidanze-1)            -0.1849572

Selected 5 of 33 terms, and 2 of 25 predictors
Termination condition: Reached nk 51
Importance: NGravidanze, PM10_C_RES_365, titolostudio_nmedia_inf-unused, ...
Number of terms at each degree of interaction: 1 4 (additive model)
GCV 4.94775    RSS 2949.512    GRSq 0.01090184    RSq 0.03654997


################
 hsa-miR-142-3p 
################

Call: earth(formula=y~age+bmi+PM10_C_RES_365+titolostudio_n+Antidepres...),
            data=sub01, degree=1)

                          coefficients
(Intercept)                 10.8036813
h(PM10_C_RES_365-42.8301)   -9.3729975
h(PM10_C_RES_365-43.063)    18.5726698
h(PM10_C_RES_365-43.3315)   -9.3368826
h(Alcohol-3)                -0.5141054
h(Alcohol-5)                 0.9182674
h(Alcohol-9)                -0.5439552

Selected 7 of 33 terms, and 2 of 25 predictors
Termination condition: Reached nk 51
Importance: PM10_C_RES_365, Alcohol, age-unused, bmi-unused, ...
Number of terms at each degree of interaction: 1 6 (additive model)
GCV 2.281061    RSS 1341.892    GRSq 0.02033388    RSq 0.05831407


################
 hsa-miR-126-5p 
################

Call: earth(formula=y~age+bmi+PM10_C_RES_365+titolostudio_n+Antidepres...),
            data=sub01, degree=1)

                          coefficients
(Intercept)                  9.3964274
traffico_nmoderate           0.5465893
h(PM10_C_RES_365-41.126)    -1.4713396
h(PM10_C_RES_365-42.1589)   23.9059217
h(PM10_C_RES_365-42.2356)  -22.4858686

Selected 5 of 33 terms, and 2 of 25 predictors
Termination condition: Reached nk 51
Importance: traffico_nmoderate, titolostudio_nmedia_inf-unused, ...
Number of terms at each degree of interaction: 1 4 (additive model)
GCV 4.867939    RSS 2901.934    GRSq 0.01067111    RSq 0.03632522


################
 hsa-miR-16-5p 
################

Call: earth(formula=y~age+bmi+PM10_C_RES_365+titolostudio_n+Antidepres...),
            data=sub01, degree=1)

                          coefficients
(Intercept)                 10.7109746
h(bmi-36.73)                -6.5631097
h(bmi-37.11)                13.6016576
h(bmi-37.38)                -6.8377810
h(bmi-42.87)                -0.3072755
h(PM10_C_RES_365-39.7644)    0.8999413
h(PM10_C_RES_365-40.5863)   -1.8869698
h(PM10_C_RES_365-42.4137)    7.6313771
h(PM10_C_RES_365-42.5863)   -6.4714367
h(PM10_C_RES_365-46.2356)   -1.3124894
h(PM10_C_RES_365-47.1178)    1.0950977
h(pcr-0.23)                  0.4853511
h(pcr-1.48)                 -6.1044291
h(pcr-1.93)                  9.4247871
h(pcr-2.55)                 -4.0650516
h(NGravidanze-3)            -0.1943524
h(Alcohol-14)               -0.1570716

Selected 17 of 33 terms, and 5 of 25 predictors
Termination condition: Reached nk 51
Importance: PM10_C_RES_365, pcr, NGravidanze, bmi, Alcohol, age-unused, ...
Number of terms at each degree of interaction: 1 16 (additive model)
GCV 1.793048    RSS 985.7704    GRSq 0.07142373    RSq 0.1658409


################
 hsa-miR-378a-3p 
################

Call: earth(formula=y~age+bmi+PM10_C_RES_365+titolostudio_n+Antidepres...),
            data=sub01, degree=1)

                          coefficients
(Intercept)                  -0.621697
titolostudio_nmedia_inf       0.366068
h(age-38.8747)                1.963930
h(age-39.6112)               -2.222987
h(age-45.2211)                0.260461
h(bmi-26.86)                  8.157769
h(bmi-27.19)                -21.072474
h(bmi-27.41)                 12.916090
h(PM10_C_RES_365-48.5945)    -0.705035
h(pcr-0.32)                  51.773855
h(pcr-0.34)                 -72.405900
h(pcr-0.41)                  20.790636

Selected 12 of 32 terms, and 5 of 25 predictors
Termination condition: Reached nk 51
Importance: bmi, age, pcr, PM10_C_RES_365, omocisteina-unused, ...
Number of terms at each degree of interaction: 1 11 (additive model)
GCV 3.401792    RSS 1935.149    GRSq 0.01991737    RSq 0.08900351


################
 hsa-miR-144-5p 
################

Call: earth(formula=y~age+bmi+PM10_C_RES_365+titolostudio_n+Antidepres...),
            data=sub01, degree=1)

              coefficients
(Intercept)     5.74620737
h(n_coffee-3)   0.02391062

Selected 2 of 33 terms, and 1 of 25 predictors
Termination condition: Reached nk 51
Importance: n_coffee, age-unused, bmi-unused, PM10_C_RES_365-unused, ...
Number of terms at each degree of interaction: 1 1 (additive model)
GCV 5.291735    RSS 3217.452    GRSq 0.002229843    RSq 0.008729957


################
 hsa-miR-532-3p 
################

Call: earth(formula=y~age+bmi+PM10_C_RES_365+titolostudio_n+Antidepres...),
            data=sub01, degree=1)

                          coefficients
(Intercept)                  3.0642860
h(PM10_C_RES_365-40.1781)    2.8793565
h(PM10_C_RES_365-40.5863)   -6.2796334
h(PM10_C_RES_365-40.8932)    3.3222867
h(pcr-0.92)                 -0.2298198

Selected 5 of 34 terms, and 2 of 25 predictors
Termination condition: Reached nk 51
Importance: PM10_C_RES_365, pcr, NGravidanze-unused, age-unused, ...
Number of terms at each degree of interaction: 1 4 (additive model)
GCV 1.706719    RSS 1017.43    GRSq 0.03464339    RSq 0.05967588


################
 hsa-miR-574-3p 
################

Call: earth(formula=y~age+bmi+PM10_C_RES_365+titolostudio_n+Antidepres...),
            data=sub01, degree=1)

                          coefficients
(Intercept)                  5.4359177
h(PM10_C_RES_365-44.0767)   -0.1360075
h(omocisteina-5.4)           1.9326376
h(omocisteina-6.1)          -1.9482151

Selected 4 of 33 terms, and 2 of 25 predictors
Termination condition: Reached nk 51
Importance: PM10_C_RES_365, omocisteina, age-unused, bmi-unused, ...
Number of terms at each degree of interaction: 1 3 (additive model)
GCV 2.943766    RSS 1766.494    GRSq 0.01643649    RSq 0.03559636


################
 hsa-miR-744-5p 
################

Call: earth(formula=y~age+bmi+PM10_C_RES_365+titolostudio_n+Antidepres...),
            data=sub01, degree=1)

                          coefficients
(Intercept)                  6.5010955
Antidepressiviantid_yes     -0.4396907
fumatore_nsiSmoke           -0.4271328
statoattfisica_n3sportive   -0.5640902
h(age-55.8713)              -0.0224354
h(PM10_C_RES_365-38.2767)   -2.7720994
h(PM10_C_RES_365-38.9507)    6.4796491
h(PM10_C_RES_365-39.4521)   -3.8379421
h(41.7863-PM10_C_RES_365)   -0.0833582
h(pcr-0.08)                 -9.7273140
h(pcr-0.14)                 11.5111188
h(pcr-0.41)                 -1.8927399

Selected 12 of 32 terms, and 6 of 25 predictors
Termination condition: Reached nk 51
Importance: PM10_C_RES_365, Antidepressiviantid_yes, pcr, ...
Number of terms at each degree of interaction: 1 11 (additive model)
GCV 2.1089    RSS 1199.672    GRSq 0.04192181    RSq 0.1094569


################
 hsa-miR-328-3p 
################

Call: earth(formula=y~age+bmi+PM10_C_RES_365+titolostudio_n+Antidepres...),
            data=sub01, degree=1)

                          coefficients
(Intercept)                  10.474713
Antidepressiviantid_yes      -0.437660
h(age-38.8747)               -2.175029
h(age-39.6112)                2.802223
h(age-42.13)                 -0.634882
h(PM10_C_RES_365-45.0027)    -0.532687
h(PM10_C_RES_365-47.7342)    18.841860
h(PM10_C_RES_365-47.7808)   -18.465098
h(pcr-0.11)                 -44.882313
h(pcr-0.14)                 104.107574
h(pcr-0.16)                 -59.299567
h(n_coffee-3)                -0.015691

Selected 12 of 31 terms, and 5 of 25 predictors
Termination condition: Reached nk 51
Importance: PM10_C_RES_365, age, Antidepressiviantid_yes, n_coffee, pcr, ...
Number of terms at each degree of interaction: 1 11 (additive model)
GCV 1.982005    RSS 1127.487    GRSq 0.09146402    RSq 0.1555068


################
 hsa-miR-652-3p 
################

Call: earth(formula=y~age+bmi+PM10_C_RES_365+titolostudio_n+Antidepres...),
            data=sub01, degree=1)

                          coefficients
(Intercept)                  5.8066156
h(PM10_C_RES_365-44.2247)   -0.2125824
h(Alcohol-14)               -0.2644631

Selected 3 of 34 terms, and 2 of 25 predictors
Termination condition: Reached nk 51
Importance: PM10_C_RES_365, Alcohol, age-unused, bmi-unused, ...
Number of terms at each degree of interaction: 1 2 (additive model)
GCV 4.7576    RSS 2873.784    GRSq 0.02391755    RSq 0.03661442


################
 hsa-miR-324-3p 
################

Call: earth(formula=y~age+bmi+PM10_C_RES_365+titolostudio_n+Antidepres...),
            data=sub01, degree=1)

                          coefficients
(Intercept)                   3.506780
titolostudio_nsuperiori      -0.359505
titolostudio_ndegree         -0.541779
traffico_nheavy              -0.282572
h(age-47.4524)               -0.030314
h(bmi-26.86)                 -9.221754
h(bmi-27.06)                 12.883048
h(bmi-27.59)                 -3.715938
h(bmi-35.82)                  0.210862
h(bmi-42.87)                 -0.599308
h(bmi-45.94)                  0.487338
h(PM10_C_RES_365-41.126)     -0.504651
h(PM10_C_RES_365-43.063)      0.947876
h(PM10_C_RES_365-46.2356)    -1.933601
h(PM10_C_RES_365-46.8877)     1.554882
h(0.05-pcr)                  42.492438

Selected 16 of 32 terms, and 7 of 25 predictors
Termination condition: Reached nk 51
Importance: age, PM10_C_RES_365, pcr, titolostudio_nsuperiori, ...
Number of terms at each degree of interaction: 1 15 (additive model)
GCV 2.461119    RSS 1362.39    GRSq 0.02764221    RSq 0.120487


################
 hsa-miR-125a-5p 
################

Call: earth(formula=y~age+bmi+PM10_C_RES_365+titolostudio_n+Antidepres...),
            data=sub01, degree=1)

                          coefficients
(Intercept)                  2.5100318
h(age-27.0691)              -0.0840250
h(age-40.8077)               0.0923811
h(age-71.3949)              -0.1772360
h(bmi-24.6)                  0.0388788
h(PM10_C_RES_365-40.2877)   -6.7892018
h(PM10_C_RES_365-40.5863)   14.3407916
h(PM10_C_RES_365-40.8932)   -7.6777001
h(0.13-pcr)                  7.4025214

Selected 9 of 33 terms, and 4 of 25 predictors
Termination condition: Reached nk 51
Importance: PM10_C_RES_365, age, bmi, pcr, titolostudio_nelementary-unused, ...
Number of terms at each degree of interaction: 1 8 (additive model)
GCV 4.55611    RSS 2644.688    GRSq 0.02511362    RSq 0.07534075


################
 hsa-miR-671-3p 
################

Call: earth(formula=y~age+bmi+PM10_C_RES_365+titolostudio_n+Antidepres...),
            data=sub01, degree=1)

                          coefficients
(Intercept)                0.003446294
fumatore_nsiSmoke         -0.300090859
h(75.1978-age)             0.009884356
h(PM10_C_RES_365-41.9616) -0.049562166

Selected 4 of 32 terms, and 3 of 25 predictors
Termination condition: Reached nk 51
Importance: age, PM10_C_RES_365, fumatore_nsiSmoke, bmi-unused, ...
Number of terms at each degree of interaction: 1 3 (additive model)
GCV 1.623304    RSS 974.112    GRSq 0.007370767    RSq 0.02670724


################
 hsa-miR-628-5p 
################

Call: earth(formula=y~age+bmi+PM10_C_RES_365+titolostudio_n+Antidepres...),
            data=sub01, degree=1)

                          coefficients
(Intercept)                  2.1487621
traffico_nmoderate           1.1739663
h(45.94-bmi)                -0.1482609
h(PM10_C_RES_365-44.8274)    0.9710306
h(5.4-omocisteina)           8.9640362

Selected 5 of 31 terms, and 4 of 25 predictors
Termination condition: Reached nk 51
Importance: PM10_C_RES_365, bmi, traffico_nmoderate, omocisteina, ...
Number of terms at each degree of interaction: 1 4 (additive model)
GCV 31.07106    RSS 18522.45    GRSq 0.08449098    RSq 0.1082309


################
 hsa-miR-197-3p 
################

Call: earth(formula=y~age+bmi+PM10_C_RES_365+titolostudio_n+Antidepres...),
            data=sub01, degree=1)

                          coefficients
(Intercept)                  10.250924
h(75.1978-age)                0.038035
h(bmi-26.19)                 -4.780325
h(27.19-bmi)                 -2.312690
h(bmi-27.19)                  4.826849
h(PM10_C_RES_365-36.4712)    -4.180987
h(PM10_C_RES_365-37.6521)     8.385646
h(PM10_C_RES_365-39.211)     -6.230591
h(PM10_C_RES_365-40.1781)   -10.663265
h(PM10_C_RES_365-40.5863)    19.533639
h(PM10_C_RES_365-41.663)     -7.831076
h(PM10_C_RES_365-47.926)      8.952305
h(PM10_C_RES_365-48.5945)   -74.463729
h(PM10_C_RES_365-48.7205)    73.951163
h(PM10_C_RES_365-49.5562)   -19.764235
h(1-Alcohol)                 -0.970725

Selected 16 of 34 terms, and 4 of 25 predictors
Termination condition: Reached nk 51
Importance: PM10_C_RES_365, bmi, age, Alcohol, n_coffee-unused, ...
Number of terms at each degree of interaction: 1 15 (additive model)
GCV 24.5206    RSS 13573.75    GRSq 0.1053191    RSq 0.190747


################
 hsa-miR-139-3p 
################

Call: earth(formula=y~age+bmi+PM10_C_RES_365+titolostudio_n+Antidepres...),
            data=sub01, degree=1)

                           coefficients
(Intercept)                   0.7798858
statolavorativo_ncasalinga    1.2871111
h(31.05-bmi)                 -0.1829249

Selected 3 of 31 terms, and 2 of 25 predictors
Termination condition: Reached nk 51
Importance: statolavorativo_ncasalinga, bmi, age-unused, ...
Number of terms at each degree of interaction: 1 2 (additive model)
GCV 12.11481    RSS 7317.84    GRSq 0.01146984    RSq 0.02432863


################
 hsa-miR-29a-5p 
################

Call: earth(formula=y~age+bmi+PM10_C_RES_365+titolostudio_n+Antidepres...),
            data=sub01, degree=1)

                           coefficients
(Intercept)                  -0.1899969
titolostudio_nsuperiori      -0.2655521
fumatore_nexSmoke            -0.2414792
statolavorativo_ncasalinga   -0.3582465
h(bmi-25.16)                  0.0225849
h(bmi-47.65)                 -0.2246227
h(0.07-pcr)                  20.1664163
h(omocisteina-18.8)          -2.2383163
h(omocisteina-19.7)           3.5342721
h(omocisteina-22.5)          -1.5451343

Selected 10 of 33 terms, and 6 of 25 predictors
Termination condition: Reached nk 51
Importance: pcr, omocisteina, bmi, fumatore_nexSmoke, ...
Number of terms at each degree of interaction: 1 9 (additive model)
GCV 1.854424    RSS 1069.239    GRSq 0.01720028    RSq 0.07407032


################
 hsa-miR-193a-5p 
################

Call: earth(formula=y~age+bmi+PM10_C_RES_365+titolostudio_n+Antidepres...),
            data=sub01, degree=1)

                          coefficients
(Intercept)                  1.0041569
titolostudio_nsuperiori      0.2450584
statoattfisica_n3sportive   -0.4775582
h(age-33.5113)              -0.0617706
h(age-40.1889)               0.0811809
h(PM10_C_RES_365-40.4466)    7.6574466
h(PM10_C_RES_365-40.5863)   -9.9426303
h(PM10_C_RES_365-41.126)     2.4032566
h(PM10_C_RES_365-43.7205)   -5.9608016
h(PM10_C_RES_365-43.9397)   18.8815144
h(PM10_C_RES_365-44.0767)  -13.3494869
h(PM10_C_RES_365-48.0795)    0.4775419
h(Alcohol-3)                -1.1809749
h(Alcohol-4)                 1.9209193
h(Alcohol-6)                -0.8122318

Selected 15 of 32 terms, and 5 of 25 predictors
Termination condition: Reached nk 51
Importance: PM10_C_RES_365, Alcohol, age, titolostudio_nsuperiori, ...
Number of terms at each degree of interaction: 1 14 (additive model)
GCV 1.468095    RSS 818.2716    GRSq 0.02813176    RSq 0.1148881


################
 hsa-miR-136-5p 
################

Call: earth(formula=y~age+bmi+PM10_C_RES_365+titolostudio_n+Antidepres...),
            data=sub01, degree=1)

                             coefficients
(Intercept)                    -0.2752814
statolavorativo_ndisoccupato    1.1903251
fumo_passivosi                  0.7622780
h(40.85-bmi)                   -0.0932429
h(PM10_C_RES_365-45.0027)       1.6118446
h(PM10_C_RES_365-48.3288)      -1.7699241
h(5.4-omocisteina)              6.8337150

Selected 7 of 33 terms, and 5 of 25 predictors
Termination condition: Reached nk 51
Importance: PM10_C_RES_365, bmi, fumo_passivosi, ...
Number of terms at each degree of interaction: 1 6 (additive model)
GCV 13.99155    RSS 8230.882    GRSq 0.2241888    RSq 0.2542659
