# Supplementary material for: Environmental and Lifestyle Cancer Risk Factors: Shaping Extracellular Vesicle OncomiRs and Paving the Path to Cancer Development
Source: Cancers (Basel). 2023 Aug 29;15(17):4317. doi: 10.3390/cancers15174317 (PMC10486808; doi:10.3390/cancers15174317)
Supplement: Supplementary file 1 [file cancers-15-04317-s001.zip › FEMALES_output_zip/MARSOUTPUT_DEGREE1_WOMENCOAD_withouthinges.txt]

################
 hsa-miR-141-3p 
################

Call: earth(formula=y~age+bmi+PM10_C_RES_365+titolostudio_n+Antidepres...),
            data=sub01, degree=1, linpreds=TRUE)

               coefficients
(Intercept)      1.11589296
age             -0.01062544
PM10_C_RES_365  -0.03615086

Selected 3 of 16 terms, and 2 of 25 predictors
Termination condition: RSq changed by less than 0.001 at 16 terms
Importance: PM10_C_RES_365, age, bmi-unused, ...
Number of terms at each degree of interaction: 1 2 (additive model)
GCV 2.063558    RSS 1246.473    GRSq 0.01321583    RSq 0.02605191


################
 hsa-miR-21-5p 
################

Call: earth(formula=y~age+bmi+PM10_C_RES_365+titolostudio_n+Antidepres...),
            data=sub01, degree=1, linpreds=TRUE)

               coefficients
(Intercept)      11.7095747
PM10_C_RES_365   -0.0619713
omocisteina       0.0550705
NGravidanze      -0.1540808
menopausamenop    0.5251544

Selected 5 of 14 terms, and 4 of 25 predictors
Termination condition: RSq changed by less than 0.001 at 14 terms
Importance: omocisteina, PM10_C_RES_365, NGravidanze, menopausamenop, ...
Number of terms at each degree of interaction: 1 4 (additive model)
GCV 6.606392    RSS 3938.281    GRSq 0.007799887    RSq 0.03352845


################
 hsa-miR-19a-3p 
################

Call: earth(formula=y~age+bmi+PM10_C_RES_365+titolostudio_n+Antidepres...),
            data=sub01, degree=1, linpreds=TRUE)

               coefficients
(Intercept)      10.2671099
PM10_C_RES_365   -0.0368742
NGravidanze      -0.0897763
n_coffee         -0.0128731

Selected 4 of 14 terms, and 3 of 25 predictors
Termination condition: RSq changed by less than 0.001 at 14 terms
Importance: PM10_C_RES_365, NGravidanze, n_coffee, age-unused, bmi-unused, ...
Number of terms at each degree of interaction: 1 3 (additive model)
GCV 2.080939    RSS 1248.729    GRSq 0.01171358    RSq 0.03096545


################
 hsa-miR-29b-3p 
################

Call: earth(formula=y~age+bmi+PM10_C_RES_365+titolostudio_n+Antidepres...),
            data=sub01, degree=1, linpreds=TRUE)

               coefficients
(Intercept)      4.47411342
PM10_C_RES_365  -0.02977566

Selected 2 of 10 terms, and 1 of 25 predictors
Termination condition: RSq changed by less than 0.001 at 10 terms
Importance: PM10_C_RES_365, age-unused, bmi-unused, ...
Number of terms at each degree of interaction: 1 1 (additive model)
GCV 2.372846    RSS 1442.725    GRSq 0.001921264    RSq 0.008423388


################
 hsa-miR-126-3p 
################

Call: earth(formula=y~age+bmi+PM10_C_RES_365+titolostudio_n+Antidepres...),
            data=sub01, degree=1, linpreds=TRUE)

            coefficients
(Intercept)   11.7901908
NGravidanze   -0.1193285

Selected 2 of 12 terms, and 1 of 25 predictors
Termination condition: RSq changed by less than 0.001 at 12 terms
Importance: NGravidanze, age-unused, bmi-unused, PM10_C_RES_365-unused, ...
Number of terms at each degree of interaction: 1 1 (additive model)
GCV 5.001494    RSS 3040.982    GRSq 0.0001579157    RSq 0.006671528


################
 hsa-miR-142-3p 
################

Call: earth(formula=y~age+bmi+PM10_C_RES_365+titolostudio_n+Antidepres...),
            data=sub01, degree=1, linpreds=TRUE)

            coefficients
(Intercept)     10.65121

Selected 1 of 10 terms, and 0 of 25 predictors
Termination condition: RSq changed by less than 0.001 at 10 terms
Importance: age-unused, bmi-unused, PM10_C_RES_365-unused, ...
Number of terms at each degree of interaction: 1 (intercept only model)
GCV 2.328407    RSS 1424.989    GRSq 0    RSq 0


################
 hsa-miR-126-5p 
################

Call: earth(formula=y~age+bmi+PM10_C_RES_365+titolostudio_n+Antidepres...),
            data=sub01, degree=1, linpreds=TRUE)

                        coefficients
(Intercept)                9.1828753
titolostudio_nmedia_inf    0.4070119
traffico_nmoderate         0.5707435

Selected 3 of 13 terms, and 2 of 25 predictors
Termination condition: RSq changed by less than 0.001 at 13 terms
Importance: traffico_nmoderate, titolostudio_nmedia_inf, age-unused, ...
Number of terms at each degree of interaction: 1 2 (additive model)
GCV 4.874181    RSS 2944.203    GRSq 0.009402595    RSq 0.02228828


################
 hsa-miR-16-5p 
################

Call: earth(formula=y~age+bmi+PM10_C_RES_365+titolostudio_n+Antidepres...),
            data=sub01, degree=1, linpreds=TRUE)

            coefficients
(Intercept)  10.91470389
NGravidanze  -0.09830996

Selected 2 of 12 terms, and 1 of 25 predictors
Termination condition: RSq changed by less than 0.001 at 12 terms
Importance: NGravidanze, age-unused, bmi-unused, PM10_C_RES_365-unused, ...
Number of terms at each degree of interaction: 1 1 (additive model)
GCV 1.920826    RSS 1167.891    GRSq 0.005250314    RSq 0.01173075


################
 hsa-miR-378a-3p 
################

Call: earth(formula=y~age+bmi+PM10_C_RES_365+titolostudio_n+Antidepres...),
            data=sub01, degree=1, linpreds=TRUE)

                        coefficients
(Intercept)               -0.7198602
titolostudio_nmedia_inf    0.3510853

Selected 2 of 7 terms, and 1 of 25 predictors
Termination condition: RSq changed by less than 0.001 at 7 terms
Importance: titolostudio_nmedia_inf, age-unused, bmi-unused, ...
Number of terms at each degree of interaction: 1 1 (additive model)
GCV 3.469223    RSS 2109.338    GRSq 0.0004900275    RSq 0.007001476


################
 hsa-miR-144-5p 
################

Call: earth(formula=y~age+bmi+PM10_C_RES_365+titolostudio_n+Antidepres...),
            data=sub01, degree=1, linpreds=TRUE)

            coefficients
(Intercept)    5.6929204
n_coffee       0.0235477

Selected 2 of 13 terms, and 1 of 25 predictors
Termination condition: RSq changed by less than 0.001 at 13 terms
Importance: n_coffee, age-unused, bmi-unused, PM10_C_RES_365-unused, ...
Number of terms at each degree of interaction: 1 1 (additive model)
GCV 5.286671    RSS 3214.374    GRSq 0.003184655    RSq 0.009678548


################
 hsa-miR-532-3p 
################

Call: earth(formula=y~age+bmi+PM10_C_RES_365+titolostudio_n+Antidepres...),
            data=sub01, degree=1, linpreds=TRUE)

               coefficients
(Intercept)       4.4063505
PM10_C_RES_365   -0.0326407
pcr              -0.1431140

Selected 3 of 8 terms, and 2 of 25 predictors
Termination condition: RSq changed by less than 0.001 at 8 terms
Importance: PM10_C_RES_365, pcr, age-unused, bmi-unused, ...
Number of terms at each degree of interaction: 1 2 (additive model)
GCV 1.753644    RSS 1059.272    GRSq 0.008101577    RSq 0.02100418


################
 hsa-miR-574-3p 
################

Call: earth(formula=y~age+bmi+PM10_C_RES_365+titolostudio_n+Antidepres...),
            data=sub01, degree=1, linpreds=TRUE)

               coefficients
(Intercept)      8.52365816
PM10_C_RES_365  -0.04726137

Selected 2 of 9 terms, and 1 of 25 predictors
Termination condition: RSq changed by less than 0.001 at 9 terms
Importance: PM10_C_RES_365, age-unused, bmi-unused, ...
Number of terms at each degree of interaction: 1 1 (additive model)
GCV 2.961802    RSS 1800.819    GRSq 0.01041019    RSq 0.01685701


################
 hsa-miR-744-5p 
################

Call: earth(formula=y~age+bmi+PM10_C_RES_365+titolostudio_n+Antidepres...),
            data=sub01, degree=1, linpreds=TRUE)

                        coefficients
(Intercept)                6.7396647
PM10_C_RES_365            -0.0306870
Antidepressiviantid_yes   -0.4280670
fumatore_nsiSmoke         -0.3451378

Selected 4 of 10 terms, and 3 of 25 predictors
Termination condition: RSq changed by less than 0.001 at 10 terms
Importance: Antidepressiviantid_yes, PM10_C_RES_365, fumatore_nsiSmoke, ...
Number of terms at each degree of interaction: 1 3 (additive model)
GCV 2.184423    RSS 1310.828    GRSq 0.007611919    RSq 0.02694369


################
 hsa-miR-328-3p 
################

Call: earth(formula=y~age+bmi+PM10_C_RES_365+titolostudio_n+Antidepres...),
            data=sub01, degree=1, linpreds=TRUE)

                        coefficients
(Intercept)               12.3892417
PM10_C_RES_365            -0.0589607
Antidepressiviantid_yes   -0.3369883
n_coffee                  -0.0170230

Selected 4 of 13 terms, and 3 of 25 predictors
Termination condition: RSq changed by less than 0.001 at 13 terms
Importance: PM10_C_RES_365, n_coffee, Antidepressiviantid_yes, age-unused, ...
Number of terms at each degree of interaction: 1 3 (additive model)
GCV 2.097802    RSS 1258.849    GRSq 0.0383835    RSq 0.05711584


################
 hsa-miR-652-3p 
################

Call: earth(formula=y~age+bmi+PM10_C_RES_365+titolostudio_n+Antidepres...),
            data=sub01, degree=1, linpreds=TRUE)

                   coefficients
(Intercept)           7.6781770
PM10_C_RES_365       -0.0541894
traffico_nmoderate    0.3671015

Selected 3 of 16 terms, and 2 of 25 predictors
Termination condition: RSq changed by less than 0.001 at 16 terms
Importance: PM10_C_RES_365, traffico_nmoderate, age-unused, bmi-unused, ...
Number of terms at each degree of interaction: 1 2 (additive model)
GCV 4.841045    RSS 2924.188    GRSq 0.006797782    RSq 0.01971735


################
 hsa-miR-324-3p 
################

Call: earth(formula=y~age+bmi+PM10_C_RES_365+titolostudio_n+Antidepres...),
            data=sub01, degree=1, linpreds=TRUE)

               coefficients
(Intercept)       4.5903537
age              -0.0147483
PM10_C_RES_365   -0.0275317

Selected 3 of 11 terms, and 2 of 25 predictors
Termination condition: RSq changed by less than 0.001 at 11 terms
Importance: age, PM10_C_RES_365, bmi-unused, ...
Number of terms at each degree of interaction: 1 2 (additive model)
GCV 2.502175    RSS 1511.416    GRSq 0.0114213    RSq 0.02428072


################
 hsa-miR-125a-5p 
################

Call: earth(formula=y~age+bmi+PM10_C_RES_365+titolostudio_n+Antidepres...),
            data=sub01, degree=1, linpreds=TRUE)

               coefficients
(Intercept)       4.0414551
age              -0.0378314
bmi               0.0314769
PM10_C_RES_365   -0.0409867
menopausamenop    0.6281582

Selected 5 of 13 terms, and 4 of 25 predictors
Termination condition: RSq changed by less than 0.001 at 13 terms
Importance: age, PM10_C_RES_365, menopausamenop, bmi, ...
Number of terms at each degree of interaction: 1 4 (additive model)
GCV 4.623871    RSS 2756.437    GRSq 0.01061441    RSq 0.03626999


################
 hsa-miR-671-3p 
################

Call: earth(formula=y~age+bmi+PM10_C_RES_365+titolostudio_n+Antidepres...),
            data=sub01, degree=1, linpreds=TRUE)

            coefficients
(Intercept)   0.59864209
age          -0.01007126

Selected 2 of 11 terms, and 1 of 25 predictors
Termination condition: RSq changed by less than 0.001 at 11 terms
Importance: age, bmi-unused, PM10_C_RES_365-unused, ...
Number of terms at each degree of interaction: 1 1 (additive model)
GCV 1.627413    RSS 989.4909    GRSq 0.00485829    RSq 0.01134128


################
 hsa-miR-628-5p 
################

Call: earth(formula=y~age+bmi+PM10_C_RES_365+titolostudio_n+Antidepres...),
            data=sub01, degree=1, linpreds=TRUE)

                         coefficients
(Intercept)               -11.3111909
age                        -0.0377549
bmi                         0.1324595
PM10_C_RES_365              0.2290454
titolostudio_nelementary    2.1956092
traffico_nmoderate          1.2920138

Selected 6 of 15 terms, and 5 of 25 predictors
Termination condition: RSq changed by less than 0.001 at 15 terms
Importance: PM10_C_RES_365, bmi, traffico_nmoderate, ...
Number of terms at each degree of interaction: 1 5 (additive model)
GCV 32.18784    RSS 19061.54    GRSq 0.05158504    RSq 0.08227604


################
 hsa-miR-197-3p 
################

Call: earth(formula=y~age+bmi+PM10_C_RES_365+titolostudio_n+Antidepres...),
            data=sub01, degree=1, linpreds=TRUE)

               coefficients
(Intercept)      12.8279480
PM10_C_RES_365   -0.1920911

Selected 2 of 16 terms, and 1 of 25 predictors
Termination condition: RSq changed by less than 0.001 at 16 terms
Importance: PM10_C_RES_365, age-unused, bmi-unused, ...
Number of terms at each degree of interaction: 1 1 (additive model)
GCV 26.74788    RSS 16263.1    GRSq 0.02405235    RSq 0.0304103


################
 hsa-miR-139-3p 
################

Call: earth(formula=y~age+bmi+PM10_C_RES_365+titolostudio_n+Antidepres...),
            data=sub01, degree=1, linpreds=TRUE)

                           coefficients
(Intercept)                   0.5814157
statolavorativo_ncasalinga    1.3310097

Selected 2 of 12 terms, and 1 of 25 predictors
Termination condition: RSq changed by less than 0.001 at 12 terms
Importance: statolavorativo_ncasalinga, age-unused, bmi-unused, ...
Number of terms at each degree of interaction: 1 1 (additive model)
GCV 12.15056    RSS 7387.716    GRSq 0.008553356    RSq 0.01501227


################
 hsa-miR-29a-5p 
################

Call: earth(formula=y~age+bmi+PM10_C_RES_365+titolostudio_n+Antidepres...),
            data=sub01, degree=1, linpreds=TRUE)

                           coefficients
(Intercept)                  -0.3167634
titolostudio_nsuperiori      -0.3188988
traffico_nmoderate            0.3996561
traffico_nheavy               0.3375411
statolavorativo_ncasalinga   -0.3896706

Selected 5 of 10 terms, and 4 of 25 predictors
Termination condition: RSq changed by less than 0.001 at 10 terms
Importance: titolostudio_nsuperiori, statolavorativo_ncasalinga, ...
Number of terms at each degree of interaction: 1 4 (additive model)
GCV 1.88012    RSS 1120.8    GRSq 0.003582223    RSq 0.02942016


################
 hsa-miR-193a-5p 
################

Call: earth(formula=y~age+bmi+PM10_C_RES_365+titolostudio_n+Antidepres...),
            data=sub01, degree=1, linpreds=TRUE)

            coefficients
(Intercept)    0.9597751

Selected 1 of 15 terms, and 0 of 25 predictors
Termination condition: RSq changed by less than 0.001 at 15 terms
Importance: age-unused, bmi-unused, PM10_C_RES_365-unused, ...
Number of terms at each degree of interaction: 1 (intercept only model)
GCV 1.51059    RSS 924.4838    GRSq 0    RSq 0


################
 hsa-miR-136-5p 
################

Call: earth(formula=y~age+bmi+PM10_C_RES_365+titolostudio_n+Antidepres...),
            data=sub01, degree=1, linpreds=TRUE)

                             coefficients
(Intercept)                   -13.5732236
bmi                             0.0767526
PM10_C_RES_365                  0.2584080
titolostudio_nsuperiori        -0.6587435
statolavorativo_ndisoccupato    1.5875936
fumo_passivosi                  0.9624440
n_coffee                        0.0375665

Selected 7 of 15 terms, and 6 of 25 predictors
Termination condition: RSq changed by less than 0.001 at 15 terms
Importance: PM10_C_RES_365, fumo_passivosi, bmi, ...
Number of terms at each degree of interaction: 1 6 (additive model)
GCV 16.21835    RSS 9540.852    GRSq 0.1007162    RSq 0.13558
