# Supplementary material for: Environmental and Lifestyle Cancer Risk Factors: Shaping Extracellular Vesicle OncomiRs and Paving the Path to Cancer Development
Source: Cancers (Basel). 2023 Aug 29;15(17):4317. doi: 10.3390/cancers15174317 (PMC10486808; doi:10.3390/cancers15174317)
Supplement: Supplementary file 1 [file cancers-15-04317-s001.zip › FEMALES_output_zip/MARSOUTPUT_DEGREE1_WOMENLUAD.txt]

################
 hsa-miR-210-3p 
################

Call: earth(formula=y~age+bmi+PM10_C_RES_365+titolostudio_n+Antidepres...),
            data=sub01, degree=1)

                          coefficients
(Intercept)                   3.279511
h(PM10_C_RES_365-40.1781)    -7.056992
h(PM10_C_RES_365-40.5863)    11.977082
h(PM10_C_RES_365-41.7863)   -12.128817
h(PM10_C_RES_365-42.4137)    14.521949
h(PM10_C_RES_365-42.8301)    -8.401668
h(PM10_C_RES_365-46.4575)     1.472441
h(n_coffee-6)                -1.496417
h(n_coffee-7)                 1.513875

Selected 9 of 32 terms, and 2 of 25 predictors
Termination condition: Reached nk 51
Importance: PM10_C_RES_365, n_coffee, age-unused, bmi-unused, ...
Number of terms at each degree of interaction: 1 8 (additive model)
GCV 16.14198    RSS 9369.944    GRSq 0.07240381    RSq 0.1201945


################
 hsa-miR-151a-5p 
################

Call: earth(formula=y~age+bmi+PM10_C_RES_365+titolostudio_n+Antidepres...),
            data=sub01, degree=1)

                            coefficients
(Intercept)                   1.89791586
statolavorativo_npensionato  -0.49149463
pillolaoral_si                0.75783252
h(0.27-pcr)                   1.85952802
h(14.9-omocisteina)          -0.06218958
h(n_coffee-13)               -0.21354734
h(n_coffee-20)                1.48331892
h(n_coffee-21)               -1.26275815

Selected 8 of 33 terms, and 5 of 25 predictors
Termination condition: Reached nk 51
Importance: statolavorativo_npensionato, omocisteina, n_coffee, pcr, ...
Number of terms at each degree of interaction: 1 7 (additive model)
GCV 2.258788    RSS 1319.96    GRSq 0.02649439    RSq 0.07045342


################
 hsa-miR-21-5p 
################

Call: earth(formula=y~age+bmi+PM10_C_RES_365+titolostudio_n+Antidepres...),
            data=sub01, degree=1)

                          coefficients
(Intercept)                  10.196782
traffico_nheavy               0.516100
h(PM10_C_RES_365-42.5863)    -0.142246
h(PM10_C_RES_365-47.6904)   -52.657331
h(PM10_C_RES_365-47.7808)    85.018190
h(PM10_C_RES_365-47.926)    -32.071704
h(omocisteina-5.7)          -11.402725
h(omocisteina-6.1)           28.411298
h(omocisteina-6.4)          -28.003152
h(omocisteina-6.7)           19.354676
h(omocisteina-7)             -8.284575
h(omocisteina-9.9)          -11.883399
h(omocisteina-10)            12.432187
h(omocisteina-12.4)          -0.636358
h(2-NGravidanze)              0.294675
h(1-Alcohol)                 -0.532140

Selected 16 of 31 terms, and 5 of 25 predictors
Termination condition: Reached nk 51
Importance: PM10_C_RES_365, omocisteina, Alcohol, NGravidanze, ...
Number of terms at each degree of interaction: 1 15 (additive model)
GCV 6.288942    RSS 3481.339    GRSq 0.05547712    RSq 0.1456641


################
 hsa-miR-130b-3p 
################

Call: earth(formula=y~age+bmi+PM10_C_RES_365+titolostudio_n+Antidepres...),
            data=sub01, degree=1)

                          coefficients
(Intercept)                  4.0883357
titolostudio_ndegree        -0.5958132
traffico_nmoderate           0.3250864
h(42.87-bmi)                -0.0365466
h(PM10_C_RES_365-44.2247)   -0.1016927
h(2.55-pcr)                  0.3960381
h(25-n_coffee)               0.0257197

Selected 7 of 33 terms, and 6 of 25 predictors
Termination condition: Reached nk 51
Importance: n_coffee, titolostudio_ndegree, pcr, bmi, PM10_C_RES_365, ...
Number of terms at each degree of interaction: 1 6 (additive model)
GCV 2.667909    RSS 1569.465    GRSq 0.03697388    RSq 0.07430896


################
 hsa-miR-590-5p 
################

Call: earth(formula=y~age+bmi+PM10_C_RES_365+titolostudio_n+Antidepres...),
            data=sub01, degree=1)

                          coefficients
(Intercept)                  5.9668654
h(PM10_C_RES_365-47.7808)   -2.7386240
h(PM10_C_RES_365-48.0795)    3.1692468
h(omocisteina-7.5)           1.3670829
h(omocisteina-8.1)          -9.0456223
h(omocisteina-8.4)          15.3457654
h(omocisteina-8.6)          -7.6402219
h(28-n_coffee)               0.0143031

Selected 8 of 31 terms, and 3 of 25 predictors
Termination condition: Reached nk 51
Importance: omocisteina, PM10_C_RES_365, n_coffee, age-unused, bmi-unused, ...
Number of terms at each degree of interaction: 1 7 (additive model)
GCV 1.90307    RSS 1112.09    GRSq 0.0221106    RSq 0.06626759


################
 hsa-miR-625-5p 
################

Call: earth(formula=y~age+bmi+PM10_C_RES_365+titolostudio_n+Antidepres...),
            data=sub01, degree=1)

                          coefficients
(Intercept)                 -0.6189293
pillolaoral_si               0.5342298
h(PM10_C_RES_365-45.8027)   -0.2092684

Selected 3 of 32 terms, and 2 of 25 predictors
Termination condition: Reached nk 51
Importance: PM10_C_RES_365, pillolaoral_si, age-unused, bmi-unused, ...
Number of terms at each degree of interaction: 1 2 (additive model)
GCV 1.218961    RSS 736.302    GRSq 0.03895207    RSq 0.05145337


################
 hsa-miR-20a-3p 
################

Call: earth(formula=y~age+bmi+PM10_C_RES_365+titolostudio_n+Antidepres...),
            data=sub01, degree=1)

                          coefficients
(Intercept)                 -0.9793356
h(bmi-45.94)                -0.1267823
h(PM10_C_RES_365-30.4384)    0.2236496
h(PM10_C_RES_365-37.3342)   -1.0410032
h(PM10_C_RES_365-38.8356)    1.2823411
h(PM10_C_RES_365-40.7616)   -0.6491854
h(PM10_C_RES_365-43.9397)    0.4223738
h(PM10_C_RES_365-46.2356)   -0.7566693
h(PM10_C_RES_365-48.0795)    0.7698008
h(pcr-0.05)                  0.7103085
h(0.28-pcr)                  2.2371751
h(pcr-0.92)                 -0.9189728
h(2-NGravidanze)             0.1287334

Selected 13 of 33 terms, and 4 of 25 predictors
Termination condition: Reached nk 51
Importance: PM10_C_RES_365, pcr, bmi, NGravidanze, age-unused, ...
Number of terms at each degree of interaction: 1 12 (additive model)
GCV 1.491429    RSS 842.684    GRSq 0.0161106    RSq 0.09164435


################
 hsa-miR-301a-3p 
################

Call: earth(formula=y~age+bmi+PM10_C_RES_365+titolostudio_n+Antidepres...),
            data=sub01, degree=1)

                          coefficients
(Intercept)                  1.2344064
Antidepressiviantid_yes     -0.4871926
h(PM10_C_RES_365-42.4137)    1.0826235
h(PM10_C_RES_365-42.8301)   -1.4075715
h(PM10_C_RES_365-48.0795)    0.5581568
h(pcr-0.12)                  7.3467389
h(0.92-pcr)                  6.8517099
h(pcr-0.92)                 -7.5582681
h(n_coffee-6)               -0.1202189
h(n_coffee-10)               0.1330201

Selected 10 of 33 terms, and 4 of 25 predictors
Termination condition: Reached nk 51
Importance: PM10_C_RES_365, Antidepressiviantid_yes, n_coffee, pcr, ...
Number of terms at each degree of interaction: 1 9 (additive model)
GCV 1.855518    RSS 1069.869    GRSq 0.09051629    RSq 0.1431439


################
 hsa-miR-128-3p 
################

Call: earth(formula=y~age+bmi+PM10_C_RES_365+titolostudio_n+Antidepres...),
            data=sub01, degree=1)

                          coefficients
(Intercept)                  2.8278003
h(age-30.0397)              -0.0669304
h(age-40.8077)               0.1262533
h(age-54.9925)              -0.1988873
h(age-59.2964)               0.1294459
h(PM10_C_RES_365-47.1178)   -3.9288784
h(PM10_C_RES_365-47.6904)   25.7175713
h(PM10_C_RES_365-47.7808)  -22.8591594
h(PM10_C_RES_365-49.1288)   14.0150583
h(PM10_C_RES_365-49.3151)  -18.7965837
h(0.12-pcr)                  6.7363792
h(omocisteina-11.8)          9.5371331
h(omocisteina-12)          -18.1431265
h(omocisteina-12.2)          8.6250671
h(Alcohol-14)               -0.1801283

Selected 15 of 33 terms, and 5 of 25 predictors
Termination condition: Reached nk 51
Importance: PM10_C_RES_365, pcr, Alcohol, omocisteina, age, bmi-unused, ...
Number of terms at each degree of interaction: 1 14 (additive model)
GCV 2.173531    RSS 1211.46    GRSq 0.1354545    RSq 0.2126304


################
 hsa-miR-26b-3p 
################

Call: earth(formula=y~age+bmi+PM10_C_RES_365+titolostudio_n+Antidepres...),
            data=sub01, degree=1)

                          coefficients
(Intercept)                 -1.3578846
statoattfisica_n3sportive   -0.3280919

Selected 2 of 32 terms, and 1 of 25 predictors
Termination condition: Reached nk 51
Importance: statoattfisica_n3sportive, age-unused, bmi-unused, ...
Number of terms at each degree of interaction: 1 1 (additive model)
GCV 0.5395719    RSS 328.0676    GRSq 0.003361687    RSq 0.009854428


################
 hsa-miR-708-5p 
################

Call: earth(formula=y~age+bmi+PM10_C_RES_365+titolostudio_n+Antidepres...),
            data=sub01, degree=1)

                          coefficients
(Intercept)                -0.10472015
h(27.41-bmi)               -0.28833897
h(bmi-27.41)               -0.03114046
h(44.8274-PM10_C_RES_365)  -0.04251958
h(PM10_C_RES_365-44.8274)  -0.14077757

Selected 5 of 34 terms, and 2 of 25 predictors
Termination condition: Reached nk 51
Importance: bmi, PM10_C_RES_365, age-unused, ...
Number of terms at each degree of interaction: 1 4 (additive model)
GCV 2.438688    RSS 1453.78    GRSq 0.01091227    RSq 0.03656013


################
 hsa-let-7a-5p 
################

Call: earth(formula=y~age+bmi+PM10_C_RES_365+titolostudio_n+Antidepres...),
            data=sub01, degree=1)

                          coefficients
(Intercept)                   6.260655
h(PM10_C_RES_365-39.6137)    -2.262060
h(PM10_C_RES_365-41.0055)    35.384877
h(PM10_C_RES_365-41.126)    -33.922688
h(PM10_C_RES_365-46.4575)    12.328820
h(PM10_C_RES_365-46.7973)   -18.378586
h(PM10_C_RES_365-47.6384)    35.668984
h(PM10_C_RES_365-47.7808)   -29.976973
h(n_coffee-6)                -1.595012
h(n_coffee-7)                 1.610292

Selected 10 of 32 terms, and 2 of 25 predictors
Termination condition: Reached nk 51
Importance: PM10_C_RES_365, n_coffee, age-unused, bmi-unused, ...
Number of terms at each degree of interaction: 1 9 (additive model)
GCV 20.93476    RSS 12070.73    GRSq 0.05579899    RSq 0.1104355


################
 hsa-miR-133a-3p 
################

Call: earth(formula=y~age+bmi+PM10_C_RES_365+titolostudio_n+Antidepres...),
            data=sub01, degree=1)

                          coefficients
(Intercept)                  7.8814305
h(PM10_C_RES_365-46.2356)   -0.5372157
h(PM10_C_RES_365-48.9068)   -1.8919722
h(1.48-pcr)                  0.5741250
h(omocisteina-5.7)          -0.1622793
h(19.7-omocisteina)         -0.2834764
h(15-n_coffee)               0.0348915

Selected 7 of 33 terms, and 4 of 25 predictors
Termination condition: Reached nk 51
Importance: PM10_C_RES_365, omocisteina, pcr, n_coffee, age-unused, ...
Number of terms at each degree of interaction: 1 6 (additive model)
GCV 4.625218    RSS 2720.901    GRSq 0.120712    RSq 0.1548006


################
 hsa-miR-184 
################

Call: earth(formula=y~age+bmi+PM10_C_RES_365+titolostudio_n+Antidepres...),
            data=sub01, degree=1)

                          coefficients
(Intercept)                  0.4285922
h(PM10_C_RES_365-38.9507)    0.4498687
h(PM10_C_RES_365-40.8932)   -2.0633511
h(PM10_C_RES_365-41.7863)    2.0151942
h(PM10_C_RES_365-45.1123)   -0.5348469

Selected 5 of 33 terms, and 1 of 25 predictors
Termination condition: Reached nk 51
Importance: PM10_C_RES_365, age-unused, bmi-unused, ...
Number of terms at each degree of interaction: 1 4 (additive model)
GCV 2.567254    RSS 1530.422    GRSq 0.02198333    RSq 0.04734411


################
 hsa-miR-338-5p 
################

Call: earth(formula=y~age+bmi+PM10_C_RES_365+titolostudio_n+Antidepres...),
            data=sub01, degree=1)

                          coefficients
(Intercept)                 -0.7638794
fumatore_nexSmoke           -0.2998999
h(53.6016-age)              -0.0132449
h(PM10_C_RES_365-32.7479)   -0.1620438
h(PM10_C_RES_365-37.3342)    0.4932357
h(PM10_C_RES_365-39.6137)   -1.1448270
h(PM10_C_RES_365-40.5863)    1.0001068
h(PM10_C_RES_365-42.2356)    8.4406507
h(PM10_C_RES_365-42.4137)  -18.0054631
h(PM10_C_RES_365-42.5863)    9.4432834
h(pcr-1.31)                  0.3098811
h(n_coffee-21)               0.2222352
h(n_coffee-25)              -0.3629369
h(n_coffee-35)               0.1933489

Selected 14 of 32 terms, and 5 of 25 predictors
Termination condition: Reached nk 51
Importance: pcr, fumatore_nexSmoke, n_coffee, age, PM10_C_RES_365, ...
Number of terms at each degree of interaction: 1 13 (additive model)
GCV 0.9845326    RSS 552.5072    GRSq 0.03729694    RSq 0.1172299


################
 hsa-miR-30d-5p 
################

Call: earth(formula=y~age+bmi+PM10_C_RES_365+titolostudio_n+Antidepres...),
            data=sub01, degree=1)

                          coefficients
(Intercept)                  7.5668905
traffico_nmoderate           0.2555817
h(PM10_C_RES_365-46.7973)   -1.8828724
h(PM10_C_RES_365-47.7342)   28.2001415
h(PM10_C_RES_365-47.7808)  -26.1946451

Selected 5 of 32 terms, and 2 of 25 predictors
Termination condition: Reached nk 51
Importance: PM10_C_RES_365, traffico_nmoderate, age-unused, bmi-unused, ...
Number of terms at each degree of interaction: 1 4 (additive model)
GCV 2.179868    RSS 1299.489    GRSq 0.0342132    RSq 0.05925685


################
 hsa-let-7c-5p 
################

Call: earth(formula=y~age+bmi+PM10_C_RES_365+titolostudio_n+Antidepres...),
            data=sub01, degree=1)

                          coefficients
(Intercept)                 -0.0479067
fumatore_nsiSmoke           -0.3563346
traffico_nmoderate           0.4987693
traffico_nheavy              0.3376851
h(PM10_C_RES_365-34.4986)    0.4556356
h(PM10_C_RES_365-37.6521)   -5.6415706
h(PM10_C_RES_365-37.8548)    5.0508729
h(PM10_C_RES_365-40.2877)    5.7920105
h(PM10_C_RES_365-40.5863)  -11.5019856
h(PM10_C_RES_365-40.8932)    6.0270925
h(PM10_C_RES_365-44.2247)   -0.3556098
h(NGravidanze-5)            -0.3505937
h(Alcohol-4)                 0.1892062
h(14-Alcohol)                0.1223410
h(Alcohol-14)               -0.3636299

Selected 15 of 32 terms, and 6 of 25 predictors
Termination condition: Reached nk 51
Importance: PM10_C_RES_365, traffico_nmoderate, Alcohol, NGravidanze, ...
Number of terms at each degree of interaction: 1 14 (additive model)
GCV 1.705353    RSS 950.512    GRSq 0.03526588    RSq 0.1213854


################
 hsa-miR-139-5p 
################

Call: earth(formula=y~age+bmi+PM10_C_RES_365+titolostudio_n+Antidepres...),
            data=sub01, degree=1)

                          coefficients
(Intercept)                  7.6360210
titolostudio_ndegree        -0.4095324
traffico_nmoderate           0.2551497
h(23.9973-age)              -0.1980987
h(PM10_C_RES_365-41.7863)   -2.1681814
h(PM10_C_RES_365-42.1589)    2.6810189
h(PM10_C_RES_365-45.6219)   -5.0310800
h(PM10_C_RES_365-45.8027)    4.3449733
h(pcr-1.03)                 -0.2677129
h(NGravidanze-2)            -0.1411151
h(n_coffee-14)              -0.3303135
h(n_coffee-16)               0.3541556

Selected 12 of 34 terms, and 7 of 25 predictors
Termination condition: Reached nk 51
Importance: PM10_C_RES_365, n_coffee, pcr, NGravidanze, ...
Number of terms at each degree of interaction: 1 11 (additive model)
GCV 2.163882    RSS 1230.949    GRSq 0.03033339    RSq 0.0986853


################
 hsa-miR-7-1-3p 
################

Call: earth(formula=y~age+bmi+PM10_C_RES_365+titolostudio_n+Antidepres...),
            data=sub01, degree=1)

                          coefficients
(Intercept)                  3.5939128
h(age-66.7242)               1.0211505
h(age-68.4545)              -3.1125803
h(age-70.653)                3.2443111
h(age-73.974)               -1.4938606
h(PM10_C_RES_365-36.4712)    0.6014832
h(PM10_C_RES_365-40.5288)   -0.9954523
h(44.2247-PM10_C_RES_365)    0.1852821
h(PM10_C_RES_365-44.2247)    1.7968636
h(PM10_C_RES_365-45.6219)   -1.5773311
h(0.07-pcr)                 26.9674502
h(Alcohol-6)                -0.7648166
h(Alcohol-8)                 3.3191824
h(Alcohol-9)                -2.7337776

Selected 14 of 34 terms, and 4 of 25 predictors
Termination condition: Reached nk 51
Importance: age, PM10_C_RES_365, Alcohol, pcr, bmi-unused, ...
Number of terms at each degree of interaction: 1 13 (additive model)
GCV 6.136572    RSS 3443.767    GRSq 0.0226458    RSq 0.1037953


################
 hsa-miR-212-3p 
################

Call: earth(formula=y~age+bmi+PM10_C_RES_365+titolostudio_n+Antidepres...),
            data=sub01, degree=1)

                          coefficients
(Intercept)                  3.1853493
h(age-53.6016)              -0.0267487
h(PM10_C_RES_365-38.1836)   -2.5862172
h(PM10_C_RES_365-38.9507)    8.1380851
h(PM10_C_RES_365-39.4521)   -6.0931654
h(PM10_C_RES_365-41.8767)    0.8363906
h(PM10_C_RES_365-45.8027)   -3.8897295
h(PM10_C_RES_365-46.4055)   23.4442517
h(PM10_C_RES_365-46.4959)  -19.5381687
h(pcr-0.28)                 -0.2643431
h(2-Alcohol)                 0.2106093

Selected 11 of 33 terms, and 4 of 25 predictors
Termination condition: Reached nk 51
Importance: PM10_C_RES_365, Alcohol, pcr, age, bmi-unused, ...
Number of terms at each degree of interaction: 1 10 (additive model)
GCV 4.290623    RSS 2457.318    GRSq 0.03731141    RSq 0.09910482


################
 hsa-miR-9-5p 
################

Call: earth(formula=y~age+bmi+PM10_C_RES_365+titolostudio_n+Antidepres...),
            data=sub01, degree=1)

                    coefficients
(Intercept)            1.0857173
h(age-45.2211)         0.0761747
h(age-56.5503)        -0.2473468
h(age-65.0212)         0.1805692
h(41.23-bmi)          -0.0885511
h(bmi-41.23)          -0.1604296
h(0.8-pcr)             0.9067779
h(omocisteina-12.9)    2.8591099
h(omocisteina-13.7)   -6.4029992
h(omocisteina-14.3)    3.4423039
h(n_coffee-6)         -0.5784486
h(n_coffee-7)          0.5879210

Selected 12 of 33 terms, and 5 of 25 predictors
Termination condition: Reached nk 51
Importance: age, bmi, omocisteina, pcr, n_coffee, PM10_C_RES_365-unused, ...
Number of terms at each degree of interaction: 1 11 (additive model)
GCV 5.694873    RSS 3239.594    GRSq 0.02353004    RSq 0.09236152


################
 hsa-miR-139-3p 
################

Call: earth(formula=y~age+bmi+PM10_C_RES_365+titolostudio_n+Antidepres...),
            data=sub01, degree=1)

                           coefficients
(Intercept)                   0.7798858
statolavorativo_ncasalinga    1.2871111
h(31.05-bmi)                 -0.1829249

Selected 3 of 31 terms, and 2 of 25 predictors
Termination condition: Reached nk 51
Importance: statolavorativo_ncasalinga, bmi, age-unused, ...
Number of terms at each degree of interaction: 1 2 (additive model)
GCV 12.11481    RSS 7317.84    GRSq 0.01146984    RSq 0.02432863


################
 hsa-miR-30a-3p 
################

Call: earth(formula=y~age+bmi+PM10_C_RES_365+titolostudio_n+Antidepres...),
            data=sub01, degree=1)

                          coefficients
(Intercept)                   3.218269
h(PM10_C_RES_365-40.2877)     7.396230
h(PM10_C_RES_365-40.5863)   -33.970509
h(PM10_C_RES_365-40.7616)    50.736374
h(PM10_C_RES_365-40.8932)   -25.456894
h(PM10_C_RES_365-42.5863)     2.078955
h(PM10_C_RES_365-45.6219)    -1.015185
h(0.06-pcr)                  34.491795
h(omocisteina-5.7)           -6.600025
h(omocisteina-6.1)            8.889354
h(omocisteina-7)             -2.310103

Selected 11 of 32 terms, and 3 of 25 predictors
Termination condition: Reached nk 51
Importance: PM10_C_RES_365, omocisteina, pcr, age-unused, bmi-unused, ...
Number of terms at each degree of interaction: 1 10 (additive model)
GCV 4.344666    RSS 2488.27    GRSq 0.04638104    RSq 0.1075923


################
 hsa-miR-140-3p 
################

Call: earth(formula=y~age+bmi+PM10_C_RES_365+titolostudio_n+Antidepres...),
            data=sub01, degree=1)

                          coefficients
(Intercept)                  1.0937287
fumatore_nsiSmoke           -0.3924277
traffico_nmoderate           0.2583993
h(PM10_C_RES_365-36.4712)    1.5068720
h(PM10_C_RES_365-37.6521)  -13.4455365
h(PM10_C_RES_365-37.8548)   12.4599865
h(PM10_C_RES_365-40.8932)   -3.2613862
h(PM10_C_RES_365-41.3589)    3.0005611
h(PM10_C_RES_365-45.6219)   -0.5577530
h(pcr-0.99)                 -0.2063505
h(NGravidanze-1)            -0.1346484
h(Alcohol-14)               -0.1307545

Selected 12 of 33 terms, and 6 of 25 predictors
Termination condition: Reached nk 51
Importance: NGravidanze, PM10_C_RES_365, traffico_nmoderate, ...
Number of terms at each degree of interaction: 1 11 (additive model)
GCV 1.975582    RSS 1123.833    GRSq 0.05907711    RSq 0.1254029
