# Supplementary material for: Environmental and Lifestyle Cancer Risk Factors: Shaping Extracellular Vesicle OncomiRs and Paving the Path to Cancer Development
Source: Cancers (Basel). 2023 Aug 29;15(17):4317. doi: 10.3390/cancers15174317 (PMC10486808; doi:10.3390/cancers15174317)
Supplement: Supplementary file 1 [file cancers-15-04317-s001.zip › FEMALES_output_zip/MARSOUTPUT_DEGREE1_WOMENLUAD_withouthinges.txt]

################
 hsa-miR-210-3p 
################

Call: earth(formula=y~age+bmi+PM10_C_RES_365+titolostudio_n+Antidepres...),
            data=sub01, degree=1, linpreds=TRUE)

               coefficients
(Intercept)       7.7884779
PM10_C_RES_365   -0.1277385
n_coffee         -0.0487367

Selected 3 of 12 terms, and 2 of 25 predictors
Termination condition: RSq changed by less than 0.001 at 12 terms
Importance: PM10_C_RES_365, n_coffee, age-unused, bmi-unused, ...
Number of terms at each degree of interaction: 1 2 (additive model)
GCV 16.99817    RSS 10267.59    GRSq 0.02320273    RSq 0.0359089


################
 hsa-miR-151a-5p 
################

Call: earth(formula=y~age+bmi+PM10_C_RES_365+titolostudio_n+Antidepres...),
            data=sub01, degree=1, linpreds=TRUE)

                            coefficients
(Intercept)                    1.6295820
titolostudio_ndegree          -0.3598182
statolavorativo_npensionato   -0.4259386
pillolaoral_si                 0.6938545

Selected 4 of 17 terms, and 3 of 25 predictors
Termination condition: RSq changed by less than 0.001 at 17 terms
Importance: statolavorativo_npensionato, pillolaoral_si, ...
Number of terms at each degree of interaction: 1 3 (additive model)
GCV 2.298384    RSS 1379.214    GRSq 0.009429239    RSq 0.02872561


################
 hsa-miR-21-5p 
################

Call: earth(formula=y~age+bmi+PM10_C_RES_365+titolostudio_n+Antidepres...),
            data=sub01, degree=1, linpreds=TRUE)

               coefficients
(Intercept)      11.7095747
PM10_C_RES_365   -0.0619713
omocisteina       0.0550705
NGravidanze      -0.1540808
menopausamenop    0.5251544

Selected 5 of 14 terms, and 4 of 25 predictors
Termination condition: RSq changed by less than 0.001 at 14 terms
Importance: omocisteina, PM10_C_RES_365, NGravidanze, menopausamenop, ...
Number of terms at each degree of interaction: 1 4 (additive model)
GCV 6.606392    RSS 3938.281    GRSq 0.007799887    RSq 0.03352845


################
 hsa-miR-130b-3p 
################

Call: earth(formula=y~age+bmi+PM10_C_RES_365+titolostudio_n+Antidepres...),
            data=sub01, degree=1, linpreds=TRUE)

                     coefficients
(Intercept)             6.5827182
PM10_C_RES_365         -0.0362092
titolostudio_ndegree   -0.6052578
traffico_nmoderate      0.2968379
n_coffee               -0.0190195

Selected 5 of 13 terms, and 4 of 25 predictors
Termination condition: RSq changed by less than 0.001 at 13 terms
Importance: titolostudio_ndegree, n_coffee, PM10_C_RES_365, ...
Number of terms at each degree of interaction: 1 4 (additive model)
GCV 2.701022    RSS 1610.166    GRSq 0.02502117    RSq 0.05030317


################
 hsa-miR-590-5p 
################

Call: earth(formula=y~age+bmi+PM10_C_RES_365+titolostudio_n+Antidepres...),
            data=sub01, degree=1, linpreds=TRUE)

            coefficients
(Intercept)   6.39908360
n_coffee     -0.01287429

Selected 2 of 14 terms, and 1 of 25 predictors
Termination condition: RSq changed by less than 0.001 at 14 terms
Importance: n_coffee, age-unused, bmi-unused, PM10_C_RES_365-unused, ...
Number of terms at each degree of interaction: 1 1 (additive model)
GCV 1.943417    RSS 1181.626    GRSq 0.001378622    RSq 0.007884281


################
 hsa-miR-625-5p 
################

Call: earth(formula=y~age+bmi+PM10_C_RES_365+titolostudio_n+Antidepres...),
            data=sub01, degree=1, linpreds=TRUE)

               coefficients
(Intercept)      0.69839063
PM10_C_RES_365  -0.03372607
pillolaoral_si   0.54621269

Selected 3 of 8 terms, and 2 of 25 predictors
Termination condition: RSq changed by less than 0.001 at 8 terms
Importance: PM10_C_RES_365, pillolaoral_si, age-unused, bmi-unused, ...
Number of terms at each degree of interaction: 1 2 (additive model)
GCV 1.247768    RSS 753.7024    GRSq 0.01624039    RSq 0.02903712


################
 hsa-miR-20a-3p 
################

Call: earth(formula=y~age+bmi+PM10_C_RES_365+titolostudio_n+Antidepres...),
            data=sub01, degree=1, linpreds=TRUE)

            coefficients
(Intercept)   0.38034173
NGravidanze  -0.07587335

Selected 2 of 11 terms, and 1 of 25 predictors
Termination condition: RSq changed by less than 0.001 at 11 terms
Importance: NGravidanze, age-unused, bmi-unused, PM10_C_RES_365-unused, ...
Number of terms at each degree of interaction: 1 1 (additive model)
GCV 1.512209    RSS 919.4455    GRSq 0.002401772    RSq 0.008900766


################
 hsa-miR-301a-3p 
################

Call: earth(formula=y~age+bmi+PM10_C_RES_365+titolostudio_n+Antidepres...),
            data=sub01, degree=1, linpreds=TRUE)

                        coefficients
(Intercept)                9.1266660
PM10_C_RES_365            -0.0599176
Antidepressiviantid_yes   -0.3336085
n_coffee                  -0.0154269

Selected 4 of 10 terms, and 3 of 25 predictors
Termination condition: RSq changed by less than 0.001 at 10 terms
Importance: PM10_C_RES_365, n_coffee, Antidepressiviantid_yes, age-unused, ...
Number of terms at each degree of interaction: 1 3 (additive model)
GCV 1.956727    RSS 1174.193    GRSq 0.04090822    RSq 0.05959137


################
 hsa-miR-128-3p 
################

Call: earth(formula=y~age+bmi+PM10_C_RES_365+titolostudio_n+Antidepres...),
            data=sub01, degree=1, linpreds=TRUE)

               coefficients
(Intercept)       5.3757416
age              -0.0222853
PM10_C_RES_365   -0.0603610
omocisteina       0.0434509
menopausamenop    0.5406113

Selected 5 of 12 terms, and 4 of 25 predictors
Termination condition: RSq changed by less than 0.001 at 12 terms
Importance: PM10_C_RES_365, omocisteina, n_coffee-unused, age, ...
Number of terms at each degree of interaction: 1 4 (additive model)
GCV 2.438468    RSS 1453.649    GRSq 0.03007279    RSq 0.05522381


################
 hsa-miR-26b-3p 
################

Call: earth(formula=y~age+bmi+PM10_C_RES_365+titolostudio_n+Antidepres...),
            data=sub01, degree=1, linpreds=TRUE)

                          coefficients
(Intercept)                 -1.3578846
statoattfisica_n3sportive   -0.3280919

Selected 2 of 10 terms, and 1 of 25 predictors
Termination condition: RSq changed by less than 0.001 at 10 terms
Importance: statoattfisica_n3sportive, age-unused, bmi-unused, ...
Number of terms at each degree of interaction: 1 1 (additive model)
GCV 0.5395719    RSS 328.0676    GRSq 0.003361687    RSq 0.009854428


################
 hsa-miR-708-5p 
################

Call: earth(formula=y~age+bmi+PM10_C_RES_365+titolostudio_n+Antidepres...),
            data=sub01, degree=1, linpreds=TRUE)

                  coefficients
(Intercept)         -0.6764598
fumatore_nsiSmoke    0.3981318

Selected 2 of 11 terms, and 1 of 25 predictors
Termination condition: RSq changed by less than 0.001 at 11 terms
Importance: fumatore_nsiSmoke, age-unused, bmi-unused, ...
Number of terms at each degree of interaction: 1 1 (additive model)
GCV 2.461189    RSS 1496.439    GRSq 0.001786569    RSq 0.008289571


################
 hsa-let-7a-5p 
################

Call: earth(formula=y~age+bmi+PM10_C_RES_365+titolostudio_n+Antidepres...),
            data=sub01, degree=1, linpreds=TRUE)

               coefficients
(Intercept)      12.6839281
PM10_C_RES_365   -0.1921577
n_coffee         -0.0438891

Selected 3 of 14 terms, and 2 of 25 predictors
Termination condition: RSq changed by less than 0.001 at 14 terms
Importance: PM10_C_RES_365, n_coffee, age-unused, bmi-unused, ...
Number of terms at each degree of interaction: 1 2 (additive model)
GCV 21.38844    RSS 12919.49    GRSq 0.03533718    RSq 0.04788551


################
 hsa-miR-133a-3p 
################

Call: earth(formula=y~age+bmi+PM10_C_RES_365+titolostudio_n+Antidepres...),
            data=sub01, degree=1, linpreds=TRUE)

               coefficients
(Intercept)       8.1356401
PM10_C_RES_365   -0.0896438
omocisteina       0.0617709

Selected 3 of 9 terms, and 2 of 25 predictors
Termination condition: RSq changed by less than 0.001 at 9 terms
Importance: PM10_C_RES_365, omocisteina, age-unused, bmi-unused, ...
Number of terms at each degree of interaction: 1 2 (additive model)
GCV 5.093363    RSS 3076.598    GRSq 0.03171421    RSq 0.04430966


################
 hsa-miR-184 
################

Call: earth(formula=y~age+bmi+PM10_C_RES_365+titolostudio_n+Antidepres...),
            data=sub01, degree=1, linpreds=TRUE)

            coefficients
(Intercept)    0.6983468

Selected 1 of 20 terms, and 0 of 25 predictors
Termination condition: RSq changed by less than 0.001 at 20 terms
Importance: age-unused, bmi-unused, PM10_C_RES_365-unused, ...
Number of terms at each degree of interaction: 1 (intercept only model)
GCV 2.62496    RSS 1606.48    GRSq 0    RSq 0


################
 hsa-miR-338-5p 
################

Call: earth(formula=y~age+bmi+PM10_C_RES_365+titolostudio_n+Antidepres...),
            data=sub01, degree=1, linpreds=TRUE)

                  coefficients
(Intercept)         -1.2529229
pcr                  0.1721239
fumatore_nexSmoke   -0.2255522

Selected 3 of 16 terms, and 2 of 25 predictors
Termination condition: RSq changed by less than 0.001 at 16 terms
Importance: pcr, fumatore_nexSmoke, age-unused, bmi-unused, ...
Number of terms at each degree of interaction: 1 2 (additive model)
GCV 1.010772    RSS 610.5472    GRSq 0.01163974    RSq 0.02449632


################
 hsa-miR-30d-5p 
################

Call: earth(formula=y~age+bmi+PM10_C_RES_365+titolostudio_n+Antidepres...),
            data=sub01, degree=1, linpreds=TRUE)

               coefficients
(Intercept)       8.9247467
PM10_C_RES_365   -0.0281163
n_coffee         -0.0149447

Selected 3 of 14 terms, and 2 of 25 predictors
Termination condition: RSq changed by less than 0.001 at 14 terms
Importance: n_coffee, PM10_C_RES_365, age-unused, bmi-unused, ...
Number of terms at each degree of interaction: 1 2 (additive model)
GCV 2.245306    RSS 1356.256    GRSq 0.005220796    RSq 0.01816088


################
 hsa-let-7c-5p 
################

Call: earth(formula=y~age+bmi+PM10_C_RES_365+titolostudio_n+Antidepres...),
            data=sub01, degree=1, linpreds=TRUE)

                   coefficients
(Intercept)           1.9331191
traffico_nmoderate    0.2745258

Selected 2 of 12 terms, and 1 of 25 predictors
Termination condition: RSq changed by less than 0.001 at 12 terms
Importance: traffico_nmoderate, age-unused, bmi-unused, ...
Number of terms at each degree of interaction: 1 1 (additive model)
GCV 1.760262    RSS 1070.265    GRSq 0.004203299    RSq 0.01069056


################
 hsa-miR-139-5p 
################

Call: earth(formula=y~age+bmi+PM10_C_RES_365+titolostudio_n+Antidepres...),
            data=sub01, degree=1, linpreds=TRUE)

                     coefficients
(Intercept)             7.5763893
titolostudio_ndegree   -0.3961959
pcr                    -0.1627051

Selected 3 of 10 terms, and 2 of 25 predictors
Termination condition: RSq changed by less than 0.001 at 10 terms
Importance: titolostudio_ndegree, pcr, age-unused, bmi-unused, ...
Number of terms at each degree of interaction: 1 2 (additive model)
GCV 2.22796    RSS 1345.778    GRSq 0.001619397    RSq 0.01460632


################
 hsa-miR-7-1-3p 
################

Call: earth(formula=y~age+bmi+PM10_C_RES_365+titolostudio_n+Antidepres...),
            data=sub01, degree=1, linpreds=TRUE)

            coefficients
(Intercept)   6.71222393
age          -0.01624922

Selected 2 of 11 terms, and 1 of 25 predictors
Termination condition: RSq changed by less than 0.001 at 11 terms
Importance: age, bmi-unused, PM10_C_RES_365-unused, ...
Number of terms at each degree of interaction: 1 1 (additive model)
GCV 6.271335    RSS 3813.064    GRSq 0.001182573    RSq 0.00768951


################
 hsa-miR-212-3p 
################

Call: earth(formula=y~age+bmi+PM10_C_RES_365+titolostudio_n+Antidepres...),
            data=sub01, degree=1, linpreds=TRUE)

               coefficients
(Intercept)      2.12470697
age             -0.01280552
PM10_C_RES_365   0.04793480
pcr             -0.22711190

Selected 4 of 12 terms, and 3 of 25 predictors
Termination condition: RSq changed by less than 0.001 at 12 terms
Importance: PM10_C_RES_365, age, pcr, bmi-unused, ...
Number of terms at each degree of interaction: 1 3 (additive model)
GCV 4.442551    RSS 2665.885    GRSq 0.003223129    RSq 0.0226404


################
 hsa-miR-9-5p 
################

Call: earth(formula=y~age+bmi+PM10_C_RES_365+titolostudio_n+Antidepres...),
            data=sub01, degree=1, linpreds=TRUE)

            coefficients
(Intercept)    0.5037181

Selected 1 of 16 terms, and 0 of 25 predictors
Termination condition: RSq changed by less than 0.001 at 16 terms
Importance: age-unused, bmi-unused, PM10_C_RES_365-unused, ...
Number of terms at each degree of interaction: 1 (intercept only model)
GCV 5.832102    RSS 3569.256    GRSq 0    RSq 0


################
 hsa-miR-139-3p 
################

Call: earth(formula=y~age+bmi+PM10_C_RES_365+titolostudio_n+Antidepres...),
            data=sub01, degree=1, linpreds=TRUE)

                           coefficients
(Intercept)                   0.5814157
statolavorativo_ncasalinga    1.3310097

Selected 2 of 12 terms, and 1 of 25 predictors
Termination condition: RSq changed by less than 0.001 at 12 terms
Importance: statolavorativo_ncasalinga, age-unused, bmi-unused, ...
Number of terms at each degree of interaction: 1 1 (additive model)
GCV 12.15056    RSS 7387.716    GRSq 0.008553356    RSq 0.01501227


################
 hsa-miR-30a-3p 
################

Call: earth(formula=y~age+bmi+PM10_C_RES_365+titolostudio_n+Antidepres...),
            data=sub01, degree=1, linpreds=TRUE)

            coefficients
(Intercept)    2.7463318
Alcohol       -0.0483814

Selected 2 of 8 terms, and 1 of 25 predictors
Termination condition: RSq changed by less than 0.001 at 8 terms
Importance: Alcohol, age-unused, bmi-unused, PM10_C_RES_365-unused, ...
Number of terms at each degree of interaction: 1 1 (additive model)
GCV 4.554546    RSS 2769.231    GRSq 0.0003140547    RSq 0.006826649


################
 hsa-miR-140-3p 
################

Call: earth(formula=y~age+bmi+PM10_C_RES_365+titolostudio_n+Antidepres...),
            data=sub01, degree=1, linpreds=TRUE)

                   coefficients
(Intercept)           1.2591166
traffico_nmoderate    0.3111247
NGravidanze          -0.1101852

Selected 3 of 14 terms, and 2 of 25 predictors
Termination condition: RSq changed by less than 0.001 at 14 terms
Importance: NGravidanze, traffico_nmoderate, age-unused, bmi-unused, ...
Number of terms at each degree of interaction: 1 2 (additive model)
GCV 2.068446    RSS 1249.426    GRSq 0.01484804    RSq 0.02766289
