# Supplementary material for: Environmental and Lifestyle Cancer Risk Factors: Shaping Extracellular Vesicle OncomiRs and Paving the Path to Cancer Development
Source: Cancers (Basel). 2023 Aug 29;15(17):4317. doi: 10.3390/cancers15174317 (PMC10486808; doi:10.3390/cancers15174317)
Supplement: Supplementary file 1 [file cancers-15-04317-s001.zip › FEMALES_output_zip/MARSOUTPUT_DEGREE2_WOMENBRCA.txt]

################
 hsa-miR-144-5p 
################

Call: earth(formula=y~age+bmi+PM10_C_RES_365+titolostudio_n+Antidepres...),
            data=sub01, degree=2)

                                        coefficients
(Intercept)                                6.2521132
h(bmi-24.6)                               -0.0457010
Antidepressiviantid_yes * h(3-n_coffee)   -0.5241097
fumatore_nexSmoke * h(1-Alcohol)          -0.9758440
h(32.0548-age) * h(3-n_coffee)            -0.0571971
h(bmi-24.6) * h(omocisteina-8.3)           0.0077878
h(25.93-bmi) * h(Alcohol-4)               -0.2504042
h(omocisteina-9.6) * h(2-NGravidanze)     -0.0629433
h(2-NGravidanze) * h(4-Alcohol)            0.1236665

Selected 9 of 44 terms, and 8 of 25 predictors
Termination condition: Reached nk 51
Importance: fumatore_nexSmoke, Alcohol, bmi, Antidepressiviantid_yes, ...
Number of terms at each degree of interaction: 1 1 7
GCV 5.1783    RSS 2965.707    GRSq 0.02361834    RSq 0.08629069


################
 hsa-miR-139-3p 
################

Call: earth(formula=y~age+bmi+PM10_C_RES_365+titolostudio_n+Antidepres...),
            data=sub01, degree=2)

                           coefficients
(Intercept)                   0.5814157
statolavorativo_ncasalinga    1.3310097

Selected 2 of 41 terms, and 1 of 25 predictors
Termination condition: Reached nk 51
Importance: statolavorativo_ncasalinga, age-unused, bmi-unused, ...
Number of terms at each degree of interaction: 1 1 (additive model)
GCV 12.17047    RSS 7387.716    GRSq 0.0069287    RSq 0.01501227


################
 hsa-miR-143-3p 
################

Call: earth(formula=y~age+bmi+PM10_C_RES_365+titolostudio_n+Antidepres...),
            data=sub01, degree=2)

                                                    coefficients
(Intercept)                                            3.3652936
h(PM10_C_RES_365-48.0795)                              1.6596905
h(age-61.3717) * traffico_nmoderate                    0.0627784
h(PM10_C_RES_365-48.0795) * Antidepressiviantid_yes   -2.3949334
h(PM10_C_RES_365-48.0795) * fumatore_nsiSmoke         -1.4938400
h(PM10_C_RES_365-48.0795) * traffico_nheavy           -0.8546905
h(age-34.0096) * h(PM10_C_RES_365-44.8274)            -0.1370054
h(age-39.8631) * h(PM10_C_RES_365-44.8274)             0.1757993
h(52.4216-age) * h(PM10_C_RES_365-44.8274)            -0.0171280
h(age-52.4216) * h(PM10_C_RES_365-44.8274)            -0.6171632
h(age-53.1444) * h(PM10_C_RES_365-44.8274)             0.5713820
h(age-69.5113) * h(44.8274-PM10_C_RES_365)            -0.0494171
h(PM10_C_RES_365-39.4685) * h(0.06-pcr)                7.9341721
h(PM10_C_RES_365-44.8274) * h(omocisteina-8)          -0.1929213
h(PM10_C_RES_365-44.8274) * h(omocisteina-6.5)         0.2198723
h(PM10_C_RES_365-48.0795) * h(omocisteina-8.8)        -0.1948830

Selected 16 of 39 terms, and 8 of 25 predictors
Termination condition: Reached nk 51
Importance: age, PM10_C_RES_365, traffico_nmoderate, pcr, ...
Number of terms at each degree of interaction: 1 1 14
GCV 1.673754    RSS 902.8463    GRSq 0.08665047    RSq 0.1949799


################
 hsa-miR-199b-5p 
################

Call: earth(formula=y~age+bmi+PM10_C_RES_365+titolostudio_n+Antidepres...),
            data=sub01, degree=2)

                          coefficients
(Intercept)                  0.8636320
h(PM10_C_RES_365-42.8301)   -0.1768423

Selected 2 of 42 terms, and 1 of 25 predictors
Termination condition: Reached nk 51
Importance: PM10_C_RES_365, age-unused, bmi-unused, ...
Number of terms at each degree of interaction: 1 1 (additive model)
GCV 3.17771    RSS 1928.933    GRSq 0.04021705    RSq 0.04802966


################
 hsa-miR-379-5p 
################

Call: earth(formula=y~age+bmi+PM10_C_RES_365+titolostudio_n+Antidepres...),
            data=sub01, degree=2)

                                                       coefficients
(Intercept)                                              2.75744772
h(36.8131-age)                                           0.06959501
h(pcr-0.35)                                             -0.90672871
h(35-n_coffee)                                          -0.05012755
h(n_coffee-35)                                          -0.30489161
h(PM10_C_RES_365-40.1781) * fumatore_nsiSmoke           -0.18230192
h(PM10_C_RES_365-40.1781) * statolavorativo_ncasalinga  -0.18579549
titolostudio_nsuperiori * h(n_coffee-35)                 0.52014785
h(age-59.2005) * h(40.1781-PM10_C_RES_365)              -0.03012887
h(PM10_C_RES_365-40.1781) * h(2-n_coffee)               -0.08634086
h(0.06-pcr) * h(22.5-omocisteina)                        2.45675822
h(0.35-pcr) * h(NGravidanze-3)                           2.53825356
h(pcr-0.35) * h(NGravidanze-1)                           0.37993371
h(pcr-0.35) * h(11-n_coffee)                             0.08487986
h(22.5-omocisteina) * h(NGravidanze-3)                  -0.05335207
h(22.5-omocisteina) * h(3-NGravidanze)                  -0.04678369
h(22.5-omocisteina) * h(10-n_coffee)                     0.00882262
h(3-NGravidanze) * h(35-n_coffee)                        0.02063102

Selected 18 of 37 terms, and 9 of 25 predictors
Termination condition: RSq changed by less than 0.001 at 37 terms
Importance: PM10_C_RES_365, fumatore_nsiSmoke, statolavorativo_ncasalinga, ...
Number of terms at each degree of interaction: 1 4 13
GCV 3.865976    RSS 2049.284    GRSq 0.04165804    RSq 0.1699374


################
 hsa-miR-125b-5p 
################

Call: earth(formula=y~age+bmi+PM10_C_RES_365+titolostudio_n+Antidepres...),
            data=sub01, degree=2)

                                               coefficients
(Intercept)                                       7.3392273
h(age-66.4394)                                   -0.0818399
h(PM10_C_RES_365-35.7123)                        -0.1912246
h(44.8274-PM10_C_RES_365)                        -0.1780053
h(age-66.4394) * fumatore_nexSmoke                0.1037775
h(66.4394-age) * h(bmi-26.29)                    -0.0010188
h(44.8274-PM10_C_RES_365) * h(pcr-1.02)          -0.0547848
h(44.8274-PM10_C_RES_365) * h(9.8-omocisteina)    0.0229450

Selected 8 of 43 terms, and 6 of 25 predictors
Termination condition: Reached nk 51
Importance: PM10_C_RES_365, omocisteina, age, bmi, fumatore_nexSmoke, pcr, ...
Number of terms at each degree of interaction: 1 3 4
GCV 1.356914    RSS 783.696    GRSq 0.07627362    RSq 0.1282621


################
 hsa-miR-99a-5p 
################

Call: earth(formula=y~age+bmi+PM10_C_RES_365+titolostudio_n+Antidepres...),
            data=sub01, degree=2)

                                                coefficients
(Intercept)                                        3.8251652
h(PM10_C_RES_365-46.7288)                         -0.4960524
h(46.7288-PM10_C_RES_365) * h(pcr-1)              -0.0857268
h(PM10_C_RES_365-46.7288) * h(11.2-omocisteina)   -0.1960678

Selected 4 of 38 terms, and 3 of 25 predictors
Termination condition: RSq changed by less than 0.001 at 38 terms
Importance: PM10_C_RES_365, omocisteina, pcr, age-unused, bmi-unused, ...
Number of terms at each degree of interaction: 1 1 2
GCV 4.471149    RSS 2669.802    GRSq 0.08784374    RSq 0.1100275


################
 hsa-let-7c-5p 
################

Call: earth(formula=y~age+bmi+PM10_C_RES_365+titolostudio_n+Antidepres...),
            data=sub01, degree=2)

                                                    coefficients
(Intercept)                                            1.8574486
traffico_nmoderate                                     0.3630904
h(PM10_C_RES_365-44.6192)                             -0.1990986
h(Alcohol-14)                                         -0.1453089
h(age-55.7892) * traffico_nmoderate                    0.0382516
h(PM10_C_RES_365-44.6192) * titolostudio_nsuperiori    0.1417589
traffico_nheavy * h(5-NGravidanze)                     0.1229535

Selected 7 of 36 terms, and 7 of 25 predictors
Termination condition: RSq changed by less than 0.001 at 36 terms
Importance: PM10_C_RES_365, traffico_nmoderate, traffico_nheavy, ...
Number of terms at each degree of interaction: 1 3 3
GCV 1.727965    RSS 1006.396    GRSq 0.02247366    RSq 0.06972813


################
 hsa-miR-381-3p 
################

Call: earth(formula=y~age+bmi+PM10_C_RES_365+titolostudio_n+Antidepres...),
            data=sub01, degree=2)

                                                        coefficients
(Intercept)                                                -0.492376
titolostudio_nelementary                                    0.888720
h(5.4-omocisteina)                                          8.312491
titolostudio_nelementary * statolavorativo_ndisoccupato     7.677847
h(41.2512-age) * h(PM10_C_RES_365-46.1068)                  0.087075
h(PM10_C_RES_365-46.1068) * h(pcr-0.08)                     0.725268
h(PM10_C_RES_365-46.1068) * h(0.08-pcr)                    51.173717
h(PM10_C_RES_365-46.1068) * h(9.1-omocisteina)             -0.338399

Selected 8 of 43 terms, and 6 of 25 predictors
Termination condition: Reached nk 51
Importance: PM10_C_RES_365, pcr, omocisteina, titolostudio_nelementary, ...
Number of terms at each degree of interaction: 1 2 5
GCV 7.639233    RSS 4412.096    GRSq 0.1058193    RSq 0.1561449


################
 hsa-miR-451a 
################

Call: earth(formula=y~age+bmi+PM10_C_RES_365+titolostudio_n+Antidepres...),
            data=sub01, degree=2)

                                           coefficients
(Intercept)                                  11.7447638
h(age-32.0356) * titolostudio_nsuperiori     -0.0324958
h(age-32.0356) * titolostudio_ndegree        -0.0456931
h(age-32.0356) * h(PM10_C_RES_365-43.126)     0.0897470
h(age-32.0356) * h(PM10_C_RES_365-40.5288)   -0.0564990
h(age-32.0356) * h(PM10_C_RES_365-36.811)     0.2787594
h(age-32.0356) * h(PM10_C_RES_365-45.3945)   -0.0505968
h(age-32.0356) * h(PM10_C_RES_365-34.5507)   -0.1003212
h(age-32.0356) * h(PM10_C_RES_365-38.0411)   -0.1652675

Selected 9 of 37 terms, and 4 of 25 predictors
Termination condition: Reached nk 51
Importance: age, PM10_C_RES_365, titolostudio_nsuperiori, ...
Number of terms at each degree of interaction: 1 0 8
GCV 10.41781    RSS 5966.47    GRSq 0.03709534    RSq 0.09890262


################
 hsa-miR-195-5p 
################

Call: earth(formula=y~age+bmi+PM10_C_RES_365+titolostudio_n+Antidepres...),
            data=sub01, degree=2)

                                           coefficients
(Intercept)                                    5.764147
h(PM10_C_RES_365-46.1068)                     -0.296095
Antidepressiviantid_yes * h(NGravidanze-1)    -0.354243
h(0.35-pcr) * h(1-NGravidanze)                 2.335540

Selected 4 of 29 terms, and 4 of 25 predictors
Termination condition: RSq changed by less than 0.001 at 29 terms
Importance: PM10_C_RES_365, Antidepressiviantid_yes, NGravidanze, pcr, ...
Number of terms at each degree of interaction: 1 1 2
GCV 2.391009    RSS 1427.714    GRSq 0.03855949    RSq 0.06194185


################
 hsa-miR-204-5p 
################

Call: earth(formula=y~age+bmi+PM10_C_RES_365+titolostudio_n+Antidepres...),
            data=sub01, degree=2)

                                                    coefficients
(Intercept)                                           2.45994465
h(PM10_C_RES_365-32.3863)                             0.05749827
h(PM10_C_RES_365-46.4959)                            -1.59438573
h(PM10_C_RES_365-46.4959) * titolostudio_nsuperiori   0.46248462
h(PM10_C_RES_365-46.4959) * traffico_nmoderate        0.61504819
h(PM10_C_RES_365-48.7205) * menopausamenop           -2.74433155
h(PM10_C_RES_365-46.4959) * h(omocisteina-9.2)       -2.43174225
h(PM10_C_RES_365-46.4959) * h(omocisteina-8.8)        2.35152043

Selected 8 of 35 terms, and 5 of 25 predictors
Termination condition: Reached nk 51
Importance: PM10_C_RES_365, traffico_nmoderate, omocisteina, ...
Number of terms at each degree of interaction: 1 2 5
GCV 3.689049    RSS 2130.638    GRSq 0.09833568    RSq 0.1490825


################
 hsa-miR-139-5p 
################

Call: earth(formula=y~age+bmi+PM10_C_RES_365+titolostudio_n+Antidepres...),
            data=sub01, degree=2)

                                             coefficients
(Intercept)                                     7.5860757
titolostudio_ndegree                           -1.5474416
h(26.19-bmi)                                    0.4107350
h(PM10_C_RES_365-42.4137)                       0.2283194
h(PM10_C_RES_365-45.6219)                      -0.9811731
h(PM10_C_RES_365-46.8877)                       0.6984523
h(0.06-pcr)                                    21.2571408
titolostudio_ndegree * pillolaoral_si           2.1489042
h(34.538-age) * statoattfisica_n3sportive      -0.4690257
h(27.55-bmi) * titolostudio_ndegree            -0.5601592
h(bmi-27.55) * titolostudio_ndegree             0.0843033
titolostudio_ndegree * h(NGravidanze-1)         0.5413357
titolostudio_ndegree * h(1-NGravidanze)         1.7629897
titolostudio_ndegree * h(n_coffee-8)           -0.0537169
h(age-34.538) * h(PM10_C_RES_365-40.5863)      -0.2796037
h(age-34.538) * h(PM10_C_RES_365-39.6521)       0.1326345
h(age-34.538) * h(PM10_C_RES_365-41.0219)       0.1744803
h(age-34.538) * h(PM10_C_RES_365-38.2438)      -0.0263693
h(28.04-bmi) * h(pcr-0.06)                     -0.6967889
h(45.6219-PM10_C_RES_365) * h(NGravidanze-2)   -0.0248071

Selected 20 of 41 terms, and 9 of 25 predictors
Termination condition: Reached nk 51
Importance: bmi, pcr, age, statoattfisica_n3sportive, PM10_C_RES_365, ...
Number of terms at each degree of interaction: 1 6 13
GCV 1.965215    RSS 1023.545    GRSq 0.1193589    RSq 0.250549


################
 hsa-miR-140-3p 
################

Call: earth(formula=y~age+bmi+PM10_C_RES_365+titolostudio_n+Antidepres...),
            data=sub01, degree=2)

                                                    coefficients
(Intercept)                                           1.27422539
h(60.7392-age)                                        0.01802862
h(46.2356-PM10_C_RES_365)                            -0.04708321
h(PM10_C_RES_365-46.2356)                            -0.40392652
h(age-60.7392) * Antidepressiviantid_yes             -0.09595321
h(age-60.7392) * traffico_nmoderate                   0.09368343
h(46.2356-PM10_C_RES_365) * titolostudio_nmedia_inf   0.05245164
h(PM10_C_RES_365-46.2356) * fumatore_nexSmoke         0.32928848
h(41.34-bmi) * h(NGravidanze-1)                      -0.01359772
h(PM10_C_RES_365-46.2356) * h(6-n_coffee)             0.06618588
h(0.16-pcr) * h(n_coffee-20)                          1.45428893

Selected 11 of 38 terms, and 10 of 25 predictors
Termination condition: RSq changed by less than 0.001 at 38 terms
Importance: NGravidanze, age, traffico_nmoderate, bmi, pcr, n_coffee, ...
Number of terms at each degree of interaction: 1 3 7
GCV 2.021609    RSS 1138.37    GRSq 0.03715547    RSq 0.1140895


################
 hsa-miR-335-5p 
################

Call: earth(formula=y~age+bmi+PM10_C_RES_365+titolostudio_n+Antidepres...),
            data=sub01, degree=2)

                                               coefficients
(Intercept)                                       8.3015392
statolavorativo_npensionato                      -9.8281259
h(PM10_C_RES_365-35.7123)                        -0.0822983
statolavorativo_npensionato * menopausamenop      9.6077915
Antidepressiviantid_yes * h(pcr-0.38)            -1.8552066
h(PM10_C_RES_365-35.7123) * h(9.7-omocisteina)   -0.0247683
h(PM10_C_RES_365-35.7123) * h(12-n_coffee)        0.0064988

Selected 7 of 36 terms, and 7 of 25 predictors
Termination condition: Reached nk 51
Importance: Antidepressiviantid_yes, pcr, PM10_C_RES_365, ...
Number of terms at each degree of interaction: 1 2 4
GCV 4.451639    RSS 2592.71    GRSq 0.07596931    RSq 0.1206378


################
 hsa-miR-145-5p 
################

Call: earth(formula=y~age+bmi+PM10_C_RES_365+titolostudio_n+Antidepres...),
            data=sub01, degree=2)

                                                       coefficients
(Intercept)                                               3.6200322
h(PM10_C_RES_365-43.7205)                                -0.1707727
h(43.7205-PM10_C_RES_365) * statolavorativo_ncasalinga    0.1967081
titolostudio_nsuperiori * h(0.14-pcr)                    17.0638796

Selected 4 of 42 terms, and 4 of 25 predictors
Termination condition: Reached nk 51
Importance: PM10_C_RES_365, statolavorativo_ncasalinga, ...
Number of terms at each degree of interaction: 1 1 2
GCV 7.463157    RSS 4456.383    GRSq 0.03283688    RSq 0.05635841


################
 hsa-miR-100-5p 
################

Call: earth(formula=y~age+bmi+PM10_C_RES_365+titolostudio_n+Antidepres...),
            data=sub01, degree=2)

                                               coefficients
(Intercept)                                      1.03319743
h(48.3288-PM10_C_RES_365)                        0.27565617
h(PM10_C_RES_365-48.3288)                       -1.77556070
h(PM10_C_RES_365-46.1068) * traffico_nmoderate   0.56947598
h(pcr-0.12) * statoattfisica_n3sportive         -2.65751928
traffico_nmoderate * h(NGravidanze-1)           -0.48375310
h(age-57.5414) * h(48.3288-PM10_C_RES_365)      -0.01214043
h(30.67-bmi) * h(1-NGravidanze)                 -0.29526105
h(43.6712-PM10_C_RES_365) * h(14-Alcohol)       -0.02290755

Selected 9 of 41 terms, and 8 of 25 predictors
Termination condition: Reached nk 51
Importance: PM10_C_RES_365, age, traffico_nmoderate, NGravidanze, Alcohol, ...
Number of terms at each degree of interaction: 1 2 6
GCV 7.563265    RSS 4331.62    GRSq 0.04696935    RSq 0.1081428


################
 hsa-miR-378a-3p 
################

Call: earth(formula=y~age+bmi+PM10_C_RES_365+titolostudio_n+Antidepres...),
            data=sub01, degree=2)

                                              coefficients
(Intercept)                                    -0.76373384
titolostudio_nmedia_inf * h(22.5-omocisteina)   0.03470979
h(omocisteina-22.5) * Alcohol                   0.16309790

Selected 3 of 39 terms, and 3 of 25 predictors
Termination condition: Reached nk 51
Importance: omocisteina, Alcohol, titolostudio_nmedia_inf, age-unused, ...
Number of terms at each degree of interaction: 1 0 2
GCV 3.341187    RSS 2011.59    GRSq 0.03737828    RSq 0.05301769


################
 hsa-miR-210-3p 
################

Call: earth(formula=y~age+bmi+PM10_C_RES_365+titolostudio_n+Antidepres...),
            data=sub01, degree=2)

                                                       coefficients
(Intercept)                                               1.5103922
titolostudio_ndegree                                     -2.6573264
h(PM10_C_RES_365-40.5863)                                 1.6429473
h(PM10_C_RES_365-41.7863)                                -2.4514143
h(PM10_C_RES_365-46.4575)                                 1.1548222
h(42.8301-PM10_C_RES_365) * statolavorativo_ncasalinga    0.2220886
titolostudio_ndegree * h(omocisteina-8.8)                 0.3959435
titolostudio_ndegree * h(8.8-omocisteina)                 1.5104989
h(42.8301-PM10_C_RES_365) * h(omocisteina-10)            -0.0335152
h(0.34-pcr) * h(NGravidanze-2)                            3.2604690
h(pcr-0.34) * h(1-NGravidanze)                            1.3347269
h(pcr-0.06) * h(7-n_coffee)                               1.4684327
h(pcr-0.3) * h(7-n_coffee)                               -1.5368009

Selected 13 of 39 terms, and 7 of 25 predictors
Termination condition: Reached nk 51
Importance: PM10_C_RES_365, pcr, n_coffee, NGravidanze, ...
Number of terms at each degree of interaction: 1 4 8
GCV 16.15004    RSS 8940.099    GRSq 0.07194042    RSq 0.1605554


################
 hsa-miR-192-5p 
################

Call: earth(formula=y~age+bmi+PM10_C_RES_365+titolostudio_n+Antidepres...),
            data=sub01, degree=2)

                                             coefficients
(Intercept)                                     5.7024239
h(omocisteina-10.4)                             0.0659509
pcr * statoattfisica_n3sportive                -3.1547151
statoattfisica_n3sportive * fumo_passivosi      2.4934334
statoattfisica_n3sportive * pillolaoral_si     -5.9637079
h(bmi-25.16) * traffico_nmoderate               0.0346804
Antidepressiviantid_yes * h(1-NGravidanze)      1.4932328
statoattfisica_n3sportive * h(1-NGravidanze)   -3.1619610
h(0.19-pcr) * h(10.4-omocisteina)               1.8949510
h(NGravidanze-1) * h(n_coffee-25)               0.1694431
h(NGravidanze-1) * h(n_coffee-18)              -0.0794116

Selected 11 of 36 terms, and 10 of 25 predictors
Termination condition: Reached nk 51
Importance: statoattfisica_n3sportive, pillolaoral_si, fumo_passivosi, ...
Number of terms at each degree of interaction: 1 1 9
GCV 3.9114    RSS 2202.513    GRSq 0.04476818    RSq 0.1210939


################
 hsa-miR-148b-3p 
################

Call: earth(formula=y~age+bmi+PM10_C_RES_365+titolostudio_n+Antidepres...),
            data=sub01, degree=2)

                                               coefficients
(Intercept)                                       3.5365689
h(36.59-bmi)                                     -2.3728180
h(21.7851-age) * statoattfisica_n3sportive       -6.7519130
h(36.59-bmi) * titolostudio_ndegree              -0.1749368
h(48.7205-PM10_C_RES_365) * traffico_nmoderate    0.0376881
h(age-21.7851) * h(44.1781-PM10_C_RES_365)       -0.0035663
h(36.59-bmi) * h(PM10_C_RES_365-47.737)           0.0953296
h(36.59-bmi) * h(pcr-1.03)                       -2.7905408
h(36.59-bmi) * h(1.03-pcr)                        2.4012284
h(36.59-bmi) * h(pcr-0.1)                         2.5843410
h(36.59-bmi) * h(omocisteina-9.3)                 0.4542278
h(36.59-bmi) * h(omocisteina-8.3)                -0.4070768
h(36.59-bmi) * h(omocisteina-10.5)               -0.1748006
h(36.59-bmi) * h(omocisteina-7.1)                 0.1274562
h(48.7205-PM10_C_RES_365) * h(pcr-1.53)           0.0656824
h(48.7205-PM10_C_RES_365) * h(1.53-pcr)           0.0942410
h(28-n_coffee) * h(3-Alcohol)                     0.0080559

Selected 17 of 43 terms, and 10 of 25 predictors
Termination condition: Reached nk 51
Importance: bmi, titolostudio_ndegree, pcr, age, statoattfisica_n3sportive, ...
Number of terms at each degree of interaction: 1 1 15
GCV 2.742962    RSS 1466.766    GRSq 0.09983627    RSq 0.2134799


################
 hsa-miR-10b-5p 
################

Call: earth(formula=y~age+bmi+PM10_C_RES_365+titolostudio_n+Antidepres...),
            data=sub01, degree=2)

                                                         coefficients
(Intercept)                                                1.15100633
titolostudio_nsuperiori                                    0.53855990
h(44.6242-age)                                            -0.29021122
h(PM10_C_RES_365-44.6795)                                 -0.23353343
h(Alcohol-11)                                             -0.18713832
h(44.6795-PM10_C_RES_365) * statolavorativo_ndisoccupato   0.18514143
titolostudio_ndegree * h(11-Alcohol)                       0.08939811
statolavorativo_ncasalinga * h(n_coffee-10)                0.11946519
h(n_coffee-10) * menopausamenop                           -0.11684289
h(age-43.5099) * h(44.6795-PM10_C_RES_365)                 0.00740647
h(33.0157-age) * h(n_coffee-10)                           -0.01625883
h(age-33.0157) * h(n_coffee-10)                            0.00396740
h(43.1157-age) * h(11-Alcohol)                             0.03263013
h(44.6795-PM10_C_RES_365) * h(omocisteina-14)              0.03243542
h(44.6795-PM10_C_RES_365) * h(7-Alcohol)                  -0.02706086
h(omocisteina-8.9) * h(10-n_coffee)                       -0.01453317

Selected 16 of 43 terms, and 10 of 25 predictors
Termination condition: Reached nk 51
Importance: omocisteina, n_coffee, PM10_C_RES_365, Alcohol, age, ...
Number of terms at each degree of interaction: 1 4 11
GCV 5.237174    RSS 2825.005    GRSq 0.01869939    RSq 0.1350883


################
 hsa-miR-10b-3p 
################

Call: earth(formula=y~age+bmi+PM10_C_RES_365+titolostudio_n+Antidepres...),
            data=sub01, degree=2)

                                           coefficients
(Intercept)                                    0.184748
h(PM10_C_RES_365-35.7123)                      1.044347
h(PM10_C_RES_365-37.6521)                    -13.324556
h(PM10_C_RES_365-37.8548)                     12.902922
h(PM10_C_RES_365-40.7616)                     -4.677375
h(PM10_C_RES_365-41.126)                       4.217263
h(PM10_C_RES_365-46.4575)                     35.803391
h(PM10_C_RES_365-46.4959)                    -43.072447
h(PM10_C_RES_365-46.8877)                      9.130100
h(PM10_C_RES_365-47.6904)                    -10.364334
h(PM10_C_RES_365-47.926)                       8.382824
h(age-55.0226) * h(46.4959-PM10_C_RES_365)     0.006880
h(PM10_C_RES_365-40.7616) * h(0.11-pcr)        3.556792
h(PM10_C_RES_365-44.6192) * h(0.13-pcr)      -11.648726
h(PM10_C_RES_365-46.4959) * h(0.48-pcr)        1.667525
h(PM10_C_RES_365-38.8356) * h(8-Alcohol)       0.010555

Selected 16 of 36 terms, and 4 of 25 predictors
Termination condition: Reached nk 51
Importance: PM10_C_RES_365, age, pcr, Alcohol, bmi-unused, ...
Number of terms at each degree of interaction: 1 10 5
GCV 2.489594    RSS 1342.922    GRSq 0.05230574    RSq 0.1647087


################
 hsa-miR-141-3p 
################

Call: earth(formula=y~age+bmi+PM10_C_RES_365+titolostudio_n+Antidepres...),
            data=sub01, degree=2)

                                                coefficients
(Intercept)                                        -0.865008
h(PM10_C_RES_365-42.1589)                          -0.102553
h(0.04-pcr)                                       -52.384805
h(omocisteina-18.8)                                -0.144486
h(age-76.6023) * traffico_nheavy                    0.436082
h(42.1589-PM10_C_RES_365) * fumo_passivosi         -0.149234
h(76.6023-age) * h(5-n_coffee)                      0.007528
h(40.9041-PM10_C_RES_365) * h(18.8-omocisteina)     0.008256
h(0.18-pcr) * h(18.8-omocisteina)                   0.430179
h(18.8-omocisteina) * h(6-n_coffee)                -0.011997

Selected 10 of 40 terms, and 7 of 25 predictors
Termination condition: RSq changed by less than 0.001 at 40 terms
Importance: PM10_C_RES_365, fumo_passivosi, age, omocisteina, n_coffee, ...
Number of terms at each degree of interaction: 1 3 6
GCV 1.964118    RSS 1115.422    GRSq 0.06076764    RSq 0.1284508


################
 hsa-miR-21-5p 
################

Call: earth(formula=y~age+bmi+PM10_C_RES_365+titolostudio_n+Antidepres...),
            data=sub01, degree=2)

                                           coefficients
(Intercept)                                   10.236166
h(PM10_C_RES_365-47.6904)                    -61.019251
h(PM10_C_RES_365-47.7808)                     92.332246
h(PM10_C_RES_365-47.926)                     -30.842011
h(1-Alcohol)                                  -1.523868
h(1-Alcohol) * menopausamenop                  0.812040
h(42.5863-PM10_C_RES_365) * h(n_coffee-21)    -0.032055
h(0.08-pcr) * h(8.1-omocisteina)             -50.975326
h(3-NGravidanze) * h(1-Alcohol)                0.389863

Selected 9 of 43 terms, and 7 of 25 predictors
Termination condition: Reached nk 51
Importance: pcr, omocisteina, PM10_C_RES_365, n_coffee, Alcohol, ...
Number of terms at each degree of interaction: 1 4 4
GCV 6.173198    RSS 3535.503    GRSq 0.0728605    RSq 0.1323721


################
 hsa-miR-142-3p 
################

Call: earth(formula=y~age+bmi+PM10_C_RES_365+titolostudio_n+Antidepres...),
            data=sub01, degree=2)

                             coefficients
(Intercept)                    10.8102782
h(PM10_C_RES_365-36.4712)      -0.0307162
h(Alcohol-14)                  -0.1735778
h(0.27-pcr) * fumo_passivosi    2.6723547
h(pcr-0.27) * h(n_coffee-21)   -0.0246393

Selected 5 of 38 terms, and 5 of 25 predictors
Termination condition: RSq changed by less than 0.001 at 38 terms
Importance: pcr, fumo_passivosi, n_coffee, PM10_C_RES_365, Alcohol, ...
Number of terms at each degree of interaction: 1 2 2
GCV 2.318888    RSS 1373.239    GRSq 0.004088243    RSq 0.03631625


################
 hsa-miR-331-3p 
################

Call: earth(formula=y~age+bmi+PM10_C_RES_365+titolostudio_n+Antidepres...),
            data=sub01, degree=2)

                                                    coefficients
(Intercept)                                            9.5405276
h(PM10_C_RES_365-41.7863)                             -0.1289763
h(PM10_C_RES_365-41.7863) * titolostudio_nsuperiori    0.0757646
h(41.7863-PM10_C_RES_365) * Antidepressiviantid_yes   -0.1162705
h(PM10_C_RES_365-41.7863) * fumatore_nsiSmoke         -0.1533677
h(pcr-2.55) * statoattfisica_n3active                 -0.4096492

Selected 6 of 42 terms, and 6 of 25 predictors
Termination condition: Reached nk 51
Importance: PM10_C_RES_365, fumatore_nsiSmoke, titolostudio_nsuperiori, ...
Number of terms at each degree of interaction: 1 1 4
GCV 1.43334    RSS 841.7962    GRSq 0.05991711    RSq 0.09786565
