# Supplementary material for: Environmental and Lifestyle Cancer Risk Factors: Shaping Extracellular Vesicle OncomiRs and Paving the Path to Cancer Development
Source: Cancers (Basel). 2023 Aug 29;15(17):4317. doi: 10.3390/cancers15174317 (PMC10486808; doi:10.3390/cancers15174317)
Supplement: Supplementary file 1 [file cancers-15-04317-s001.zip › FEMALES_output_zip/MARSOUTPUT_DEGREE2_WOMENBRCA_withouthinges.txt]

################
 hsa-miR-144-5p 
################

Call: earth(formula=y~age+bmi+PM10_C_RES_365+titolostudio_n+Antidepres...),
            data=sub01, degree=2, linpreds=TRUE)

                                            coefficients
(Intercept)                                     6.004102
Antidepressiviantid_yes * fumatore_nexSmoke    -1.396825

Selected 2 of 26 terms, and 2 of 25 predictors
Termination condition: Reached nk 51
Importance: Antidepressiviantid_yes, fumatore_nexSmoke, age-unused, ...
Number of terms at each degree of interaction: 1 0 1
GCV 5.270002    RSS 3198.996    GRSq 0.006327733    RSq 0.0144162


################
 hsa-miR-139-3p 
################

Call: earth(formula=y~age+bmi+PM10_C_RES_365+titolostudio_n+Antidepres...),
            data=sub01, degree=2, linpreds=TRUE)

                           coefficients
(Intercept)                   0.5814157
statolavorativo_ncasalinga    1.3310097

Selected 2 of 26 terms, and 1 of 25 predictors
Termination condition: Reached nk 51
Importance: statolavorativo_ncasalinga, age-unused, bmi-unused, ...
Number of terms at each degree of interaction: 1 1 (additive model)
GCV 12.17047    RSS 7387.716    GRSq 0.0069287    RSq 0.01501227


################
 hsa-miR-143-3p 
################

Call: earth(formula=y~age+bmi+PM10_C_RES_365+titolostudio_n+Antidepres...),
            data=sub01, degree=2, linpreds=TRUE)

                                          coefficients
(Intercept)                                  3.2384009
traffico_nmoderate                           2.8971829
PM10_C_RES_365 * traffico_nmoderate         -0.0604465
PM10_C_RES_365 * n_coffee                   -0.0003669
Antidepressiviantid_yes * traffico_nheavy    0.8348189
Antidepressiviantid_yes * NGravidanze       -0.3085045

Selected 6 of 26 terms, and 6 of 25 predictors
Termination condition: Reached nk 51
Importance: PM10_C_RES_365, traffico_nmoderate, Antidepressiviantid_yes, ...
Number of terms at each degree of interaction: 1 1 4
GCV 1.75249    RSS 1029.232    GRSq 0.04368477    RSq 0.08228855


################
 hsa-miR-199b-5p 
################

Call: earth(formula=y~age+bmi+PM10_C_RES_365+titolostudio_n+Antidepres...),
            data=sub01, degree=2, linpreds=TRUE)

               coefficients
(Intercept)       3.4822560
PM10_C_RES_365   -0.0645242
n_coffee         -0.0170806

Selected 3 of 26 terms, and 2 of 25 predictors
Termination condition: Reached nk 51
Importance: PM10_C_RES_365, n_coffee, age-unused, bmi-unused, ...
Number of terms at each degree of interaction: 1 2 (additive model)
GCV 3.235938    RSS 1948.224    GRSq 0.02263009    RSq 0.03850911


################
 hsa-miR-379-5p 
################

Call: earth(formula=y~age+bmi+PM10_C_RES_365+titolostudio_n+Antidepres...),
            data=sub01, degree=2, linpreds=TRUE)

                                            coefficients
(Intercept)                                    2.5224279
age                                           -0.0154354
statolavorativo_ncasalinga                     5.8374445
pillolaoral_si                                 1.7854344
bmi * n_coffee                                -0.0019075
PM10_C_RES_365 * statolavorativo_ncasalinga   -0.1456478
omocisteina * n_coffee                         0.0048584
pillolaoral_si * n_coffee                     -0.1346581

Selected 8 of 26 terms, and 7 of 25 predictors
Termination condition: Reached nk 51
Importance: PM10_C_RES_365, age, omocisteina, statolavorativo_ncasalinga, ...
Number of terms at each degree of interaction: 1 3 4
GCV 3.95931    RSS 2286.729    GRSq 0.01852145    RSq 0.07376029


################
 hsa-miR-125b-5p 
################

Call: earth(formula=y~age+bmi+PM10_C_RES_365+titolostudio_n+Antidepres...),
            data=sub01, degree=2, linpreds=TRUE)

               coefficients
(Intercept)      6.98215906
PM10_C_RES_365  -0.03890979

Selected 2 of 26 terms, and 1 of 25 predictors
Termination condition: Reached nk 51
Importance: PM10_C_RES_365, age-unused, bmi-unused, ...
Number of terms at each degree of interaction: 1 1 (additive model)
GCV 1.446535    RSS 878.0756    GRSq 0.01526398    RSq 0.02327971


################
 hsa-miR-99a-5p 
################

Call: earth(formula=y~age+bmi+PM10_C_RES_365+titolostudio_n+Antidepres...),
            data=sub01, degree=2, linpreds=TRUE)

                                             coefficients
(Intercept)                                     4.6652642
bmi * PM10_C_RES_365                           -0.0008230
PM10_C_RES_365 * statolavorativo_npensionato   -0.1472707
titolostudio_nmedia_inf * traffico_nheavy       0.7900477
statolavorativo_npensionato * menopausamenop    6.3708385

Selected 5 of 26 terms, and 6 of 25 predictors
Termination condition: Reached nk 51
Importance: PM10_C_RES_365, statolavorativo_npensionato, menopausamenop, ...
Number of terms at each degree of interaction: 1 0 4
GCV 4.807265    RSS 2846.848    GRSq 0.01927287    RSq 0.0510095


################
 hsa-let-7c-5p 
################

Call: earth(formula=y~age+bmi+PM10_C_RES_365+titolostudio_n+Antidepres...),
            data=sub01, degree=2, linpreds=TRUE)

                                             coefficients
(Intercept)                                    1.95019009
NGravidanze                                   -0.08882009
age * traffico_nmoderate                       0.01076728
titolostudio_nmedia_inf * fumatore_nsiSmoke   -0.80383214
Antidepressiviantid_yes * traffico_nmoderate  -0.53993464
fumatore_nsiSmoke * pillolaoral_si            -1.99808874
traffico_nheavy * menopausamenop               0.46858881
pillolaoral_si * NGravidanze                   0.58506901

Selected 8 of 26 terms, and 9 of 25 predictors
Termination condition: Reached nk 51
Importance: titolostudio_nmedia_inf, fumatore_nsiSmoke, age, ...
Number of terms at each degree of interaction: 1 1 6
GCV 1.71829    RSS 992.4111    GRSq 0.02794717    RSq 0.08265552


################
 hsa-miR-381-3p 
################

Call: earth(formula=y~age+bmi+PM10_C_RES_365+titolostudio_n+Antidepres...),
            data=sub01, degree=2, linpreds=TRUE)

                                                        coefficients
(Intercept)                                               -3.1866104
PM10_C_RES_365                                             0.0618415
titolostudio_nelementary                                  13.4857241
age * fumo_passivosi                                      -0.0273639
bmi * titolostudio_nelementary                            -0.2081380
bmi * fumo_passivosi                                       0.0613298
titolostudio_nelementary * statoattfisica_n3active        -2.0561395
titolostudio_nelementary * statolavorativo_ndisoccupato    9.5990853
titolostudio_nelementary * menopausamenop                 -4.5261198

Selected 9 of 26 terms, and 8 of 25 predictors
Termination condition: Reached nk 51
Importance: titolostudio_nelementary, statolavorativo_ndisoccupato, bmi, ...
Number of terms at each degree of interaction: 1 2 6
GCV 8.256182    RSS 4728.466    GRSq 0.03360467    RSq 0.09563601


################
 hsa-miR-451a 
################

Call: earth(formula=y~age+bmi+PM10_C_RES_365+titolostudio_n+Antidepres...),
            data=sub01, degree=2, linpreds=TRUE)

                                         coefficients
(Intercept)                                11.3951538
titolostudio_nsuperiori * menopausamenop   -0.9026298
titolostudio_ndegree * menopausamenop      -1.3873202

Selected 3 of 26 terms, and 3 of 25 predictors
Termination condition: Reached nk 51
Importance: titolostudio_nsuperiori, menopausamenop, titolostudio_ndegree, ...
Number of terms at each degree of interaction: 1 0 2
GCV 10.77749    RSS 6488.681    GRSq 0.003850714    RSq 0.02003484


################
 hsa-miR-195-5p 
################

Call: earth(formula=y~age+bmi+PM10_C_RES_365+titolostudio_n+Antidepres...),
            data=sub01, degree=2, linpreds=TRUE)

                                      coefficients
(Intercept)                              7.1320853
PM10_C_RES_365                          -0.0339338
Antidepressiviantid_yes * NGravidanze   -0.2491814

Selected 3 of 26 terms, and 3 of 25 predictors
Termination condition: Reached nk 51
Importance: Antidepressiviantid_yes, NGravidanze, PM10_C_RES_365, ...
Number of terms at each degree of interaction: 1 1 1
GCV 2.461272    RSS 1481.83    GRSq 0.01030637    RSq 0.02638561


################
 hsa-miR-204-5p 
################

Call: earth(formula=y~age+bmi+PM10_C_RES_365+titolostudio_n+Antidepres...),
            data=sub01, degree=2, linpreds=TRUE)

                                    coefficients
(Intercept)                            3.6973344
bmi * PM10_C_RES_365                  -0.0009214
bmi * fumatore_nexSmoke                0.0148799
PM10_C_RES_365 * traffico_nmoderate    0.0119224

Selected 4 of 26 terms, and 4 of 25 predictors
Termination condition: Reached nk 51
Importance: PM10_C_RES_365, traffico_nmoderate, bmi, fumatore_nexSmoke, ...
Number of terms at each degree of interaction: 1 0 3
GCV 4.020316    RSS 2400.602    GRSq 0.01736856    RSq 0.04126628


################
 hsa-miR-139-5p 
################

Call: earth(formula=y~age+bmi+PM10_C_RES_365+titolostudio_n+Antidepres...),
            data=sub01, degree=2, linpreds=TRUE)

                                   coefficients
(Intercept)                           7.5029405
titolostudio_ndegree                 -3.7712266
bmi * titolostudio_nmedia_inf         0.0217400
bmi * titolostudio_ndegree            0.1046519
titolostudio_nmedia_inf * pcr        -0.7536310
titolostudio_nmedia_inf * n_coffee   -0.0366321

Selected 6 of 26 terms, and 5 of 25 predictors
Termination condition: Reached nk 51
Importance: titolostudio_ndegree, bmi, titolostudio_nmedia_inf, pcr, ...
Number of terms at each degree of interaction: 1 1 4
GCV 2.165707    RSS 1271.913    GRSq 0.02951584    RSq 0.06869159


################
 hsa-miR-140-3p 
################

Call: earth(formula=y~age+bmi+PM10_C_RES_365+titolostudio_n+Antidepres...),
            data=sub01, degree=2, linpreds=TRUE)

                                         coefficients
(Intercept)                                1.92383972
age                                       -0.01341328
NGravidanze                               -0.03560173
age * traffico_nmoderate                   0.00681116
titolostudio_nsuperiori * NGravidanze     -0.12031475
titolostudio_ndegree * fumatore_nsiSmoke  -1.38088972

Selected 6 of 26 terms, and 6 of 25 predictors
Termination condition: Reached nk 51
Importance: NGravidanze, traffico_nmoderate, age, titolostudio_ndegree, ...
Number of terms at each degree of interaction: 1 2 3
GCV 2.054443    RSS 1206.568    GRSq 0.02151726    RSq 0.06101588


################
 hsa-miR-335-5p 
################

Call: earth(formula=y~age+bmi+PM10_C_RES_365+titolostudio_n+Antidepres...),
            data=sub01, degree=2, linpreds=TRUE)

                                             coefficients
(Intercept)                                     9.9921525
PM10_C_RES_365                                 -0.0588229
traffico_nmoderate                              0.4515509
Antidepressiviantid_yes * traffico_nmoderate   -1.0037393

Selected 4 of 26 terms, and 3 of 25 predictors
Termination condition: Reached nk 51
Importance: PM10_C_RES_365, Antidepressiviantid_yes, traffico_nmoderate, ...
Number of terms at each degree of interaction: 1 2 1
GCV 4.774223    RSS 2850.773    GRSq 0.009010267    RSq 0.03311126


################
 hsa-miR-145-5p 
################

Call: earth(formula=y~age+bmi+PM10_C_RES_365+titolostudio_n+Antidepres...),
            data=sub01, degree=2, linpreds=TRUE)

               coefficients
(Intercept)      6.52030767
PM10_C_RES_365  -0.06893475

Selected 2 of 26 terms, and 1 of 25 predictors
Termination condition: Reached nk 51
Importance: PM10_C_RES_365, age-unused, bmi-unused, ...
Number of terms at each degree of interaction: 1 1 (additive model)
GCV 7.671655    RSS 4656.848    GRSq 0.005817229    RSq 0.01390985


################
 hsa-miR-100-5p 
################

Call: earth(formula=y~age+bmi+PM10_C_RES_365+titolostudio_n+Antidepres...),
            data=sub01, degree=2, linpreds=TRUE)

                                            coefficients
(Intercept)                                     1.576804
Antidepressiviantid_yes * fumatore_nsiSmoke     1.668004
statolavorativo_npensionato * NGravidanze      -0.342673

Selected 3 of 26 terms, and 4 of 25 predictors
Termination condition: Reached nk 51
Importance: statolavorativo_npensionato, NGravidanze, ...
Number of terms at each degree of interaction: 1 0 2
GCV 7.843281    RSS 4722.115    GRSq 0.01168519    RSq 0.02774202


################
 hsa-miR-378a-3p 
################

Call: earth(formula=y~age+bmi+PM10_C_RES_365+titolostudio_n+Antidepres...),
            data=sub01, degree=2, linpreds=TRUE)

                                                     coefficients
(Intercept)                                            -0.6357048
titolostudio_nmedia_inf * fumatore_nexSmoke            -0.8259906
titolostudio_nmedia_inf * statolavorativo_ncasalinga    1.1096954
titolostudio_nmedia_inf * fumo_passivosi                1.1099967
pcr * fumo_passivosi                                   -0.3871671

Selected 5 of 26 terms, and 5 of 25 predictors
Termination condition: Reached nk 51
Importance: titolostudio_nmedia_inf, fumo_passivosi, ...
Number of terms at each degree of interaction: 1 0 4
GCV 3.398692    RSS 2012.695    GRSq 0.02081059    RSq 0.05249746


################
 hsa-miR-210-3p 
################

Call: earth(formula=y~age+bmi+PM10_C_RES_365+titolostudio_n+Antidepres...),
            data=sub01, degree=2, linpreds=TRUE)

                          coefficients
(Intercept)                  7.2342407
PM10_C_RES_365              -0.1145584
PM10_C_RES_365 * n_coffee   -0.0011526

Selected 3 of 26 terms, and 2 of 25 predictors
Termination condition: Reached nk 51
Importance: PM10_C_RES_365, n_coffee, age-unused, bmi-unused, ...
Number of terms at each degree of interaction: 1 1 1
GCV 17.04569    RSS 10262.5    GRSq 0.02047215    RSq 0.03638623


################
 hsa-miR-192-5p 
################

Call: earth(formula=y~age+bmi+PM10_C_RES_365+titolostudio_n+Antidepres...),
            data=sub01, degree=2, linpreds=TRUE)

                                           coefficients
(Intercept)                                   6.1458309
statoattfisica_n3sportive                    -5.3107615
pcr * NGravidanze                            -0.0868930
omocisteina * statoattfisica_n3sportive       0.3000819
statoattfisica_n3sportive * fumo_passivosi    2.3234207
statoattfisica_n3sportive * pillolaoral_si   -7.6738983

Selected 6 of 26 terms, and 6 of 25 predictors
Termination condition: Reached nk 51
Importance: statoattfisica_n3sportive, pillolaoral_si, fumo_passivosi, pcr, ...
Number of terms at each degree of interaction: 1 1 4
GCV 3.952527    RSS 2321.306    GRSq 0.03472424    RSq 0.07368974


################
 hsa-miR-148b-3p 
################

Call: earth(formula=y~age+bmi+PM10_C_RES_365+titolostudio_n+Antidepres...),
            data=sub01, degree=2, linpreds=TRUE)

                                          coefficients
(Intercept)                                  4.2302723
titolostudio_ndegree                        -5.8553345
bmi * titolostudio_ndegree                   0.1478531
titolostudio_ndegree * traffico_nmoderate    0.9387877
pcr * NGravidanze                           -0.1074059

Selected 5 of 26 terms, and 5 of 25 predictors
Termination condition: Reached nk 51
Importance: titolostudio_ndegree, bmi, pcr, NGravidanze, ...
Number of terms at each degree of interaction: 1 1 3
GCV 2.935301    RSS 1738.277    GRSq 0.03671614    RSq 0.0678883


################
 hsa-miR-10b-5p 
################

Call: earth(formula=y~age+bmi+PM10_C_RES_365+titolostudio_n+Antidepres...),
            data=sub01, degree=2, linpreds=TRUE)

            coefficients
(Intercept)     1.033386

Selected 1 of 26 terms, and 0 of 25 predictors
Termination condition: Reached nk 51
Importance: age-unused, bmi-unused, PM10_C_RES_365-unused, ...
Number of terms at each degree of interaction: 1 (intercept only model)
GCV 5.336972    RSS 3266.236    GRSq 0    RSq 0


################
 hsa-miR-10b-3p 
################

Call: earth(formula=y~age+bmi+PM10_C_RES_365+titolostudio_n+Antidepres...),
            data=sub01, degree=2, linpreds=TRUE)

                                    coefficients
(Intercept)                           0.84628256
age * traffico_nmoderate              0.00906135
traffico_nmoderate * fumo_passivosi  -0.68228896

Selected 3 of 26 terms, and 3 of 25 predictors
Termination condition: Reached nk 51
Importance: traffico_nmoderate, fumo_passivosi, age, bmi-unused, ...
Number of terms at each degree of interaction: 1 0 2
GCV 2.591285    RSS 1560.105    GRSq 0.01359585    RSq 0.02962164


################
 hsa-miR-141-3p 
################

Call: earth(formula=y~age+bmi+PM10_C_RES_365+titolostudio_n+Antidepres...),
            data=sub01, degree=2, linpreds=TRUE)

                                                         coefficients
(Intercept)                                                -0.6949094
omocisteina                                                -0.0323333
statoattfisica_n3active                                     3.3460559
PM10_C_RES_365 * statoattfisica_n3active                   -0.0764106
titolostudio_nmedia_inf * pillolaoral_si                    3.9902335
traffico_nheavy * statolavorativo_ndisoccupato              1.3726263
statoattfisica_n3sportive * statolavorativo_ndisoccupato    2.7745935

Selected 7 of 26 terms, and 8 of 25 predictors
Termination condition: Reached nk 51
Importance: PM10_C_RES_365, traffico_nheavy, statoattfisica_n3active, ...
Number of terms at each degree of interaction: 1 2 4
GCV 2.03062    RSS 1182.667    GRSq 0.02896685    RSq 0.07590744


################
 hsa-miR-21-5p 
################

Call: earth(formula=y~age+bmi+PM10_C_RES_365+titolostudio_n+Antidepres...),
            data=sub01, degree=2, linpreds=TRUE)

                                    coefficients
(Intercept)                           12.2296811
PM10_C_RES_365                        -0.0583716
traffico_nmoderate * NGravidanze      -0.3772376
traffico_nmoderate * menopausamenop    0.9705785

Selected 4 of 26 terms, and 4 of 25 predictors
Termination condition: Reached nk 51
Importance: traffico_nmoderate, NGravidanze, menopausamenop, ...
Number of terms at each degree of interaction: 1 1 2
GCV 6.575021    RSS 3926.061    GRSq 0.01251145    RSq 0.0365273


################
 hsa-miR-142-3p 
################

Call: earth(formula=y~age+bmi+PM10_C_RES_365+titolostudio_n+Antidepres...),
            data=sub01, degree=2, linpreds=TRUE)

                                               coefficients
(Intercept)                                      10.6934828
age * Antidepressiviantid_yes                    -0.0337544
titolostudio_ndegree * Antidepressiviantid_yes   -1.5538168
Antidepressiviantid_yes * omocisteina             0.1539571
Antidepressiviantid_yes * pillolaoral_si          2.5830753

Selected 5 of 26 terms, and 5 of 25 predictors
Termination condition: Reached nk 51
Importance: age, Antidepressiviantid_yes, omocisteina, ...
Number of terms at each degree of interaction: 1 0 4
GCV 2.283105    RSS 1352.048    GRSq 0.0194563    RSq 0.05118699


################
 hsa-miR-331-3p 
################

Call: earth(formula=y~age+bmi+PM10_C_RES_365+titolostudio_n+Antidepres...),
            data=sub01, degree=2, linpreds=TRUE)

                                               coefficients
(Intercept)                                       9.2512947
traffico_nmoderate                                2.3078358
traffico_nheavy                                   3.2397797
PM10_C_RES_365 * traffico_nmoderate              -0.0479875
PM10_C_RES_365 * traffico_nheavy                 -0.0749748
titolostudio_ndegree * Antidepressiviantid_yes   -1.2739625
Antidepressiviantid_yes * omocisteina             0.0727471
Antidepressiviantid_yes * traffico_nmoderate     -0.7247445
Antidepressiviantid_yes * pillolaoral_si          1.9587954
Antidepressiviantid_yes * NGravidanze            -0.2943453
pcr * fumatore_nsiSmoke                          -0.6656481
pcr * n_coffee                                   -0.0080191

Selected 12 of 26 terms, and 11 of 25 predictors
Termination condition: Reached nk 51
Importance: titolostudio_ndegree, Antidepressiviantid_yes, pcr, ...
Number of terms at each degree of interaction: 1 2 9
GCV 1.442869    RSS 805.5866    GRSq 0.05366775    RSq 0.1366707
