# Supplementary material for: Environmental and Lifestyle Cancer Risk Factors: Shaping Extracellular Vesicle OncomiRs and Paving the Path to Cancer Development
Source: Cancers (Basel). 2023 Aug 29;15(17):4317. doi: 10.3390/cancers15174317 (PMC10486808; doi:10.3390/cancers15174317)
Supplement: Supplementary file 1 [file cancers-15-04317-s001.zip › FEMALES_output_zip/MARSOUTPUT_DEGREE2_WOMENCOAD.txt]

################
 hsa-miR-141-3p 
################

Call: earth(formula=y~age+bmi+PM10_C_RES_365+titolostudio_n+Antidepres...),
            data=sub01, degree=2)

                                                coefficients
(Intercept)                                        -0.865008
h(PM10_C_RES_365-42.1589)                          -0.102553
h(0.04-pcr)                                       -52.384805
h(omocisteina-18.8)                                -0.144486
h(age-76.6023) * traffico_nheavy                    0.436082
h(42.1589-PM10_C_RES_365) * fumo_passivosi         -0.149234
h(76.6023-age) * h(5-n_coffee)                      0.007528
h(40.9041-PM10_C_RES_365) * h(18.8-omocisteina)     0.008256
h(0.18-pcr) * h(18.8-omocisteina)                   0.430179
h(18.8-omocisteina) * h(6-n_coffee)                -0.011997

Selected 10 of 40 terms, and 7 of 25 predictors
Termination condition: RSq changed by less than 0.001 at 40 terms
Importance: PM10_C_RES_365, fumo_passivosi, age, omocisteina, n_coffee, ...
Number of terms at each degree of interaction: 1 3 6
GCV 1.964118    RSS 1115.422    GRSq 0.06076764    RSq 0.1284508


################
 hsa-miR-21-5p 
################

Call: earth(formula=y~age+bmi+PM10_C_RES_365+titolostudio_n+Antidepres...),
            data=sub01, degree=2)

                                           coefficients
(Intercept)                                   10.236166
h(PM10_C_RES_365-47.6904)                    -61.019251
h(PM10_C_RES_365-47.7808)                     92.332246
h(PM10_C_RES_365-47.926)                     -30.842011
h(1-Alcohol)                                  -1.523868
h(1-Alcohol) * menopausamenop                  0.812040
h(42.5863-PM10_C_RES_365) * h(n_coffee-21)    -0.032055
h(0.08-pcr) * h(8.1-omocisteina)             -50.975326
h(3-NGravidanze) * h(1-Alcohol)                0.389863

Selected 9 of 43 terms, and 7 of 25 predictors
Termination condition: Reached nk 51
Importance: pcr, omocisteina, PM10_C_RES_365, n_coffee, Alcohol, ...
Number of terms at each degree of interaction: 1 4 4
GCV 6.173198    RSS 3535.503    GRSq 0.0728605    RSq 0.1323721


################
 hsa-miR-19a-3p 
################

Call: earth(formula=y~age+bmi+PM10_C_RES_365+titolostudio_n+Antidepres...),
            data=sub01, degree=2)

                                                        coefficients
(Intercept)                                                 9.729262
titolostudio_ndegree                                       -0.892352
h(PM10_C_RES_365-37.6521)                                  -0.177073
titolostudio_ndegree * Antidepressiviantid_yes             -0.950278
h(44.2247-PM10_C_RES_365) * fumatore_nsiSmoke              -0.121723
h(44.2247-PM10_C_RES_365) * statolavorativo_npensionato    -0.093376
h(44.2247-PM10_C_RES_365) * statolavorativo_ncasalinga      0.099499
titolostudio_ndegree * h(0.12-pcr)                        -13.592423
titolostudio_ndegree * h(2-NGravidanze)                     0.824548
titolostudio_ndegree * h(NGravidanze-2)                     0.626396
statolavorativo_ncasalinga * h(NGravidanze-2)              -0.432864
h(PM10_C_RES_365-37.7945) * h(NGravidanze-2)               -0.442727
h(PM10_C_RES_365-39.1644) * h(NGravidanze-2)                1.042713
h(PM10_C_RES_365-40.4466) * h(NGravidanze-2)               -0.591722
h(44.2247-PM10_C_RES_365) * h(7-Alcohol)                   -0.020865
h(pcr-0.52) * h(NGravidanze-2)                            -30.844545
h(pcr-0.57) * h(NGravidanze-2)                             46.560486
h(pcr-0.67) * h(NGravidanze-2)                            -15.742351
h(2-NGravidanze) * h(n_coffee-3)                           -0.017563
h(2-NGravidanze) * h(5-Alcohol)                             0.060947

Selected 20 of 35 terms, and 10 of 25 predictors
Termination condition: Reached nk 51
Importance: PM10_C_RES_365, pcr, NGravidanze, Alcohol, ...
Number of terms at each degree of interaction: 1 2 17
GCV 1.840644    RSS 958.6644    GRSq 0.1258352    RSq 0.2560606


################
 hsa-miR-29b-3p 
################

Call: earth(formula=y~age+bmi+PM10_C_RES_365+titolostudio_n+Antidepres...),
            data=sub01, degree=2)

                                          coefficients
(Intercept)                                  3.2915501
h(omocisteina-19.7)                          0.5421014
h(omocisteina-22.5)                         -0.7970273
h(Alcohol-14)                               -0.1938498
h(PM10_C_RES_365-46.8137) * h(14-Alcohol)   -0.0219801

Selected 5 of 41 terms, and 3 of 25 predictors
Termination condition: Reached nk 51
Importance: PM10_C_RES_365, Alcohol, omocisteina, age-unused, bmi-unused, ...
Number of terms at each degree of interaction: 1 3 1
GCV 2.337727    RSS 1384.395    GRSq 0.0166934    RSq 0.0485135


################
 hsa-miR-126-3p 
################

Call: earth(formula=y~age+bmi+PM10_C_RES_365+titolostudio_n+Antidepres...),
            data=sub01, degree=2)

                                        coefficients
(Intercept)                                11.619029
titolostudio_nelementary * h(pcr-0.92)     -3.588155
h(pcr-0.92) * statoattfisica_n3sportive    -5.531163

Selected 3 of 40 terms, and 3 of 25 predictors
Termination condition: Reached nk 51
Importance: titolostudio_nelementary, pcr, statoattfisica_n3sportive, ...
Number of terms at each degree of interaction: 1 0 2
GCV 4.839288    RSS 2913.535    GRSq 0.0325844    RSq 0.04830169


################
 hsa-miR-142-3p 
################

Call: earth(formula=y~age+bmi+PM10_C_RES_365+titolostudio_n+Antidepres...),
            data=sub01, degree=2)

                             coefficients
(Intercept)                    10.8102782
h(PM10_C_RES_365-36.4712)      -0.0307162
h(Alcohol-14)                  -0.1735778
h(0.27-pcr) * fumo_passivosi    2.6723547
h(pcr-0.27) * h(n_coffee-21)   -0.0246393

Selected 5 of 38 terms, and 5 of 25 predictors
Termination condition: RSq changed by less than 0.001 at 38 terms
Importance: pcr, fumo_passivosi, n_coffee, PM10_C_RES_365, Alcohol, ...
Number of terms at each degree of interaction: 1 2 2
GCV 2.318888    RSS 1373.239    GRSq 0.004088243    RSq 0.03631625


################
 hsa-miR-126-5p 
################

Call: earth(formula=y~age+bmi+PM10_C_RES_365+titolostudio_n+Antidepres...),
            data=sub01, degree=2)

                                             coefficients
(Intercept)                                     8.8988743
titolostudio_nmedia_inf                         1.2383287
traffico_nmoderate                              1.4883417
h(n_coffee-4)                                  -0.0293173
titolostudio_nmedia_inf * traffico_nmoderate   -1.8582043
titolostudio_nsuperiori * traffico_nmoderate   -1.3090352
titolostudio_nsuperiori * h(0.76-pcr)           1.4098173
titolostudio_nsuperiori * h(n_coffee-21)        0.1347694
h(pcr-0.09) * traffico_nmoderate                0.5379909
h(pcr-0.07) * statolavorativo_ndisoccupato     -0.9918772
h(age-62.6612) * h(11-omocisteina)             -0.4550623
h(age-64.8268) * h(11-omocisteina)              0.6039614
h(43.56-bmi) * h(pcr-0.53)                     -0.0684024
h(pcr-0.07) * h(10.9-omocisteina)               0.2203509

Selected 14 of 40 terms, and 9 of 25 predictors
Termination condition: Reached nk 51
Importance: traffico_nmoderate, titolostudio_nmedia_inf, ...
Number of terms at each degree of interaction: 1 3 10
GCV 4.871209    RSS 2673.455    GRSq 0.01000645    RSq 0.1121985


################
 hsa-miR-16-5p 
################

Call: earth(formula=y~age+bmi+PM10_C_RES_365+titolostudio_n+Antidepres...),
            data=sub01, degree=2)

                                                coefficients
(Intercept)                                       10.7108485
h(PM10_C_RES_365-46.2356)                         -0.2133846
h(omocisteina-12.9)                                0.1116989
h(3-NGravidanze)                                   0.1925773
h(NGravidanze-3)                                  -0.4948083
h(Alcohol-14)                                     -0.1514252
fumatore_nexSmoke * h(NGravidanze-3)              -0.5128445
statolavorativo_ndisoccupato * h(NGravidanze-3)   -1.1395173
statolavorativo_npensionato * h(NGravidanze-3)     0.5520356
h(30.08-bmi) * h(46.2356-PM10_C_RES_365)          -0.0151040
h(46.2356-PM10_C_RES_365) * h(pcr-0.93)           -0.0420003
h(omocisteina-7.9) * h(3-NGravidanze)             -0.0313932
h(12.9-omocisteina) * h(NGravidanze-3)             0.1890541

Selected 13 of 29 terms, and 9 of 25 predictors
Termination condition: RSq changed by less than 0.001 at 29 terms
Importance: PM10_C_RES_365, NGravidanze, omocisteina, ...
Number of terms at each degree of interaction: 1 5 7
GCV 1.894298    RSS 1048.618    GRSq 0.01898859    RSq 0.1126597


################
 hsa-miR-378a-3p 
################

Call: earth(formula=y~age+bmi+PM10_C_RES_365+titolostudio_n+Antidepres...),
            data=sub01, degree=2)

                                              coefficients
(Intercept)                                    -0.76373384
titolostudio_nmedia_inf * h(22.5-omocisteina)   0.03470979
h(omocisteina-22.5) * Alcohol                   0.16309790

Selected 3 of 39 terms, and 3 of 25 predictors
Termination condition: Reached nk 51
Importance: omocisteina, Alcohol, titolostudio_nmedia_inf, age-unused, ...
Number of terms at each degree of interaction: 1 0 2
GCV 3.341187    RSS 2011.59    GRSq 0.03737828    RSq 0.05301769


################
 hsa-miR-144-5p 
################

Call: earth(formula=y~age+bmi+PM10_C_RES_365+titolostudio_n+Antidepres...),
            data=sub01, degree=2)

                                        coefficients
(Intercept)                                6.2521132
h(bmi-24.6)                               -0.0457010
Antidepressiviantid_yes * h(3-n_coffee)   -0.5241097
fumatore_nexSmoke * h(1-Alcohol)          -0.9758440
h(32.0548-age) * h(3-n_coffee)            -0.0571971
h(bmi-24.6) * h(omocisteina-8.3)           0.0077878
h(25.93-bmi) * h(Alcohol-4)               -0.2504042
h(omocisteina-9.6) * h(2-NGravidanze)     -0.0629433
h(2-NGravidanze) * h(4-Alcohol)            0.1236665

Selected 9 of 44 terms, and 8 of 25 predictors
Termination condition: Reached nk 51
Importance: fumatore_nexSmoke, Alcohol, bmi, Antidepressiviantid_yes, ...
Number of terms at each degree of interaction: 1 1 7
GCV 5.1783    RSS 2965.707    GRSq 0.02361834    RSq 0.08629069


################
 hsa-miR-532-3p 
################

Call: earth(formula=y~age+bmi+PM10_C_RES_365+titolostudio_n+Antidepres...),
            data=sub01, degree=2)

                                           coefficients
(Intercept)                                   3.1925725
h(PM10_C_RES_365-40.5863)                    -0.1203717
h(age-66.4394) * Antidepressiviantid_yes     -0.1745529
h(age-66.4394) * traffico_nmoderate           0.1066093
Antidepressiviantid_yes * h(pcr-0.92)        -1.1832137
h(69.6016-age) * h(PM10_C_RES_365-40.5863)    0.0023350

Selected 6 of 45 terms, and 5 of 25 predictors
Termination condition: Reached nk 51
Importance: PM10_C_RES_365, Antidepressiviantid_yes, pcr, age, ...
Number of terms at each degree of interaction: 1 1 4
GCV 1.682041    RSS 987.8572    GRSq 0.04860189    RSq 0.08700719


################
 hsa-miR-574-3p 
################

Call: earth(formula=y~age+bmi+PM10_C_RES_365+titolostudio_n+Antidepres...),
            data=sub01, degree=2)

                                                       coefficients
(Intercept)                                               6.8601069
h(n_coffee-6)                                            -0.0316387
h(PM10_C_RES_365-45.3699) * statolavorativo_ncasalinga   -0.5500769
titolostudio_nelementary * h(omocisteina-7.5)            -0.0793998
pcr * h(7.5-omocisteina)                                 -0.8887154
statolavorativo_ncasalinga * h(n_coffee-6)                0.0804292
h(age-56.7474) * h(PM10_C_RES_365-45.3699)               -0.0236935
h(age-48.219) * h(6-n_coffee)                            -0.0060763
h(age-62.0698) * h(n_coffee-6)                            0.0056144
h(PM10_C_RES_365-43.5726) * h(7.5-omocisteina)            0.1730077
h(45.3699-PM10_C_RES_365) * h(7.5-omocisteina)            0.0588379
h(7.5-omocisteina) * h(n_coffee-10)                       0.6655119
h(7.5-omocisteina) * h(n_coffee-7)                       -0.5680974

Selected 13 of 37 terms, and 7 of 25 predictors
Termination condition: RSq changed by less than 0.001 at 37 terms
Importance: pcr, omocisteina, PM10_C_RES_365, age, n_coffee, ...
Number of terms at each degree of interaction: 1 1 11
GCV 2.74947    RSS 1522.011    GRSq 0.08135391    RSq 0.1690701


################
 hsa-miR-744-5p 
################

Call: earth(formula=y~age+bmi+PM10_C_RES_365+titolostudio_n+Antidepres...),
            data=sub01, degree=2)

                                                       coefficients
(Intercept)                                                5.838452
h(PM10_C_RES_365-41.7863)                                 -0.142361
h(age-49.3525) * Antidepressiviantid_yes                  -0.072130
h(age-55.9918) * fumatore_nsiSmoke                        -0.065114
h(41.7863-PM10_C_RES_365) * statoattfisica_n3sportive     -0.299556
h(41.7863-PM10_C_RES_365) * statolavorativo_ncasalinga     0.121903
titolostudio_ndegree * h(0.08-pcr)                       -35.405196
Antidepressiviantid_yes * h(omocisteina-7.9)               0.106821
h(pcr-0.36) * fumatore_nsiSmoke                           -0.867627
h(0.08-pcr) * fumo_passivosi                              28.476066
h(pcr-0.08) * menopausamenop                               0.354113
h(age-40.1889) * h(7.1-omocisteina)                       -0.063379
h(38.5836-PM10_C_RES_365) * h(pcr-0.08)                    0.360443
h(41.7863-PM10_C_RES_365) * h(pcr-0.26)                   -0.213804
h(41.7863-PM10_C_RES_365) * h(5-Alcohol)                  -0.024914
h(pcr-0.08) * h(Alcohol-1)                                -0.122946

Selected 16 of 41 terms, and 12 of 25 predictors
Termination condition: Reached nk 51
Importance: PM10_C_RES_365, age, Antidepressiviantid_yes, ...
Number of terms at each degree of interaction: 1 1 14
GCV 2.082188    RSS 1123.162    GRSq 0.05405724    RSq 0.1662525


################
 hsa-miR-328-3p 
################

Call: earth(formula=y~age+bmi+PM10_C_RES_365+titolostudio_n+Antidepres...),
            data=sub01, degree=2)

                                                         coefficients
(Intercept)                                                10.0180122
titolostudio_ndegree * Antidepressiviantid_yes             -1.6565492
h(42.2356-PM10_C_RES_365) * statolavorativo_ndisoccupato   -0.2687990
titolostudio_nsuperiori * h(0.12-pcr)                       8.1196533
h(pcr-0.12) * fumatore_nsiSmoke                            -0.8635926
h(37.306-age) * h(42.2356-PM10_C_RES_365)                   0.0143751
h(PM10_C_RES_365-42.2356) * h(pcr-0.58)                    -1.8480748
h(PM10_C_RES_365-42.2356) * h(0.58-pcr)                     1.3758858
h(PM10_C_RES_365-42.2356) * h(pcr-0.15)                     1.8148822
h(PM10_C_RES_365-42.2356) * h(n_coffee-10)                  0.1123982
h(PM10_C_RES_365-42.2356) * h(10-n_coffee)                 -0.0862150
h(PM10_C_RES_365-42.2356) * h(n_coffee-2)                  -0.1126804

Selected 12 of 37 terms, and 9 of 25 predictors
Termination condition: Reached nk 51
Importance: PM10_C_RES_365, titolostudio_ndegree, Antidepressiviantid_yes, ...
Number of terms at each degree of interaction: 1 0 11
GCV 1.942926    RSS 1084.78    GRSq 0.1093774    RSq 0.1874941


################
 hsa-miR-652-3p 
################

Call: earth(formula=y~age+bmi+PM10_C_RES_365+titolostudio_n+Antidepres...),
            data=sub01, degree=2)

                                           coefficients
(Intercept)                                   6.2886920
h(47.65-bmi)                                 -0.0769175
h(Alcohol-14)                                -0.4838389
h(bmi-47.65) * Antidepressiviantid_yes       -0.7059470
h(age-64.1396) * h(44.2247-PM10_C_RES_365)   -0.4740805
h(age-65.9302) * h(44.2247-PM10_C_RES_365)    1.0203382
h(age-67.781) * h(44.2247-PM10_C_RES_365)    -0.6244345
h(47.65-bmi) * h(Alcohol-3)                   0.0099795
h(47.65-bmi) * h(3-Alcohol)                   0.0168961
h(PM10_C_RES_365-44.2247) * h(14-n_coffee)    0.0229117
h(PM10_C_RES_365-44.2247) * h(Alcohol-4)     -0.0609644
h(PM10_C_RES_365-44.2247) * h(4-Alcohol)     -0.1021123
h(0.13-pcr) * h(14-Alcohol)                   1.0109108

Selected 13 of 41 terms, and 7 of 25 predictors
Termination condition: Reached nk 51
Importance: PM10_C_RES_365, bmi, Antidepressiviantid_yes, Alcohol, pcr, ...
Number of terms at each degree of interaction: 1 2 10
GCV 4.626826    RSS 2561.25    GRSq 0.05074757    RSq 0.1413862


################
 hsa-miR-324-3p 
################

Call: earth(formula=y~age+bmi+PM10_C_RES_365+titolostudio_n+Antidepres...),
            data=sub01, degree=2)

                                         coefficients
(Intercept)                                  2.452946
h(0.05-pcr)                                 39.173583
h(25-n_coffee)                               0.022240
h(age-47.4524) * titolostudio_nsuperiori    -0.056919
h(age-47.4524) * titolostudio_ndegree       -0.061746
titolostudio_nsuperiori * h(n_coffee-25)     0.119082

Selected 6 of 38 terms, and 5 of 25 predictors
Termination condition: Reached nk 51
Importance: age, titolostudio_nsuperiori, titolostudio_ndegree, n_coffee, ...
Number of terms at each degree of interaction: 1 2 3
GCV 2.439088    RSS 1432.469    GRSq 0.03634646    RSq 0.07524647


################
 hsa-miR-125a-5p 
################

Call: earth(formula=y~age+bmi+PM10_C_RES_365+titolostudio_n+Antidepres...),
            data=sub01, degree=2)

                                         coefficients
(Intercept)                                2.60887617
h(n_coffee-6)                             -1.08178091
h(n_coffee-7)                              1.08309257
h(71.3949-age) * h(0.31-pcr)               0.17558587
h(36.73-bmi) * h(PM10_C_RES_365-33.5096)  -0.00702232
h(0.35-pcr) * h(7-n_coffee)               -0.97259517

Selected 6 of 44 terms, and 5 of 25 predictors
Termination condition: Reached nk 51
Importance: age, n_coffee, pcr, bmi, PM10_C_RES_365, ...
Number of terms at each degree of interaction: 1 2 3
GCV 4.521852    RSS 2655.67    GRSq 0.03244376    RSq 0.07150131


################
 hsa-miR-671-3p 
################

Call: earth(formula=y~age+bmi+PM10_C_RES_365+titolostudio_n+Antidepres...),
            data=sub01, degree=2)

                                              coefficients
(Intercept)                                      0.1115719
h(PM10_C_RES_365-41.9616) * fumatore_nsiSmoke   -0.1164612

Selected 2 of 39 terms, and 2 of 25 predictors
Termination condition: Reached nk 51
Importance: PM10_C_RES_365, fumatore_nsiSmoke, age-unused, bmi-unused, ...
Number of terms at each degree of interaction: 1 0 1
GCV 1.630882    RSS 989.9777    GRSq 0.002737197    RSq 0.01085489


################
 hsa-miR-628-5p 
################

Call: earth(formula=y~age+bmi+PM10_C_RES_365+titolostudio_n+Antidepres...),
            data=sub01, degree=2)

                                                     coefficients
(Intercept)                                              0.258121
h(50.4449-age) * menopausamenop                        -43.734396
h(bmi-28.84) * traffico_nmoderate                        0.232059
h(PM10_C_RES_365-44.8274) * titolostudio_nelementary     1.274487
h(bmi-38.34) * h(PM10_C_RES_365-44.8274)                 1.726407
h(bmi-39.75) * h(PM10_C_RES_365-44.8274)                -2.084052
h(PM10_C_RES_365-44.8274) * h(n_coffee-7)                0.113506
h(PM10_C_RES_365-44.8274) * h(7-n_coffee)                0.183494
h(PM10_C_RES_365-44.8274) * h(n_coffee-21)              -0.216832

Selected 9 of 41 terms, and 7 of 25 predictors
Termination condition: Reached nk 51
Importance: PM10_C_RES_365, bmi, traffico_nmoderate, n_coffee, ...
Number of terms at each degree of interaction: 1 0 8
GCV 29.7358    RSS 17030.23    GRSq 0.1238344    RSq 0.180074


################
 hsa-miR-197-3p 
################

Call: earth(formula=y~age+bmi+PM10_C_RES_365+titolostudio_n+Antidepres...),
            data=sub01, degree=2)

                                                coefficients
(Intercept)                                        4.4354313
h(75.1978-age)                                     0.0419646
h(PM10_C_RES_365-40.1781)                        -11.3906790
h(PM10_C_RES_365-40.5863)                         17.9072269
h(PM10_C_RES_365-41.663)                          -7.3864812
h(0.15-pcr)                                       17.9789495
titolostudio_nmedia_inf * h(9.3-omocisteina)       0.8970132
h(26.29-bmi) * h(0.15-pcr)                       -21.5131184
h(42.06-bmi) * h(8.7-omocisteina)                 -0.0751936
h(PM10_C_RES_365-43.7205) * h(omocisteina-14.2)   -0.1679142
h(PM10_C_RES_365-47.6795) * h(omocisteina-9.3)     0.4792909

Selected 11 of 44 terms, and 6 of 25 predictors
Termination condition: Reached nk 51
Importance: PM10_C_RES_365, omocisteina, pcr, bmi, age, ...
Number of terms at each degree of interaction: 1 5 5
GCV 24.77611    RSS 13951.45    GRSq 0.09599606    RSq 0.1682285


################
 hsa-miR-139-3p 
################

Call: earth(formula=y~age+bmi+PM10_C_RES_365+titolostudio_n+Antidepres...),
            data=sub01, degree=2)

                           coefficients
(Intercept)                   0.5814157
statolavorativo_ncasalinga    1.3310097

Selected 2 of 41 terms, and 1 of 25 predictors
Termination condition: Reached nk 51
Importance: statolavorativo_ncasalinga, age-unused, bmi-unused, ...
Number of terms at each degree of interaction: 1 1 (additive model)
GCV 12.17047    RSS 7387.716    GRSq 0.0069287    RSq 0.01501227


################
 hsa-miR-29a-5p 
################

Call: earth(formula=y~age+bmi+PM10_C_RES_365+titolostudio_n+Antidepres...),
            data=sub01, degree=2)

                                         coefficients
(Intercept)                                0.02949699
titolostudio_nsuperiori                   -0.44720095
h(bmi-47.65)                              -0.20734385
h(omocisteina-12.1)                       -0.06059028
h(age-60.2382) * traffico_nmoderate        0.07097757
titolostudio_nsuperiori * h(0.33-pcr)      2.16551154
titolostudio_nsuperiori * h(n_coffee-20)   0.05400747
h(omocisteina-6.7) * menopausamenop        0.06809756
h(age-32.0548) * h(47.65-bmi)             -0.00116622

Selected 9 of 39 terms, and 8 of 25 predictors
Termination condition: Reached nk 51
Importance: age, traffico_nmoderate, bmi, titolostudio_nsuperiori, pcr, ...
Number of terms at each degree of interaction: 1 3 5
GCV 1.851234    RSS 1060.236    GRSq 0.01889087    RSq 0.08186667


################
 hsa-miR-193a-5p 
################

Call: earth(formula=y~age+bmi+PM10_C_RES_365+titolostudio_n+Antidepres...),
            data=sub01, degree=2)

                                                    coefficients
(Intercept)                                           0.90062434
h(age-40.1889)                                        0.01184941
h(PM10_C_RES_365-44.8795)                            -0.08399690
h(age-40.1889) * statolavorativo_ndisoccupato         0.04756909
h(PM10_C_RES_365-44.8795) * titolostudio_nmedia_inf  -0.21599288

Selected 5 of 38 terms, and 4 of 25 predictors
Termination condition: Reached nk 51
Importance: PM10_C_RES_365, titolostudio_nmedia_inf, age, ...
Number of terms at each degree of interaction: 1 2 2
GCV 1.479304    RSS 876.0397    GRSq 0.0207111    RSq 0.05240119


################
 hsa-miR-136-5p 
################

Call: earth(formula=y~age+bmi+PM10_C_RES_365+titolostudio_n+Antidepres...),
            data=sub01, degree=2)

                                                        coefficients
(Intercept)                                                -1.284984
fumo_passivosi                                              1.589759
h(bmi-40.85)                                                0.426671
h(PM10_C_RES_365-45.0027)                                   1.897628
titolostudio_nelementary * statolavorativo_ndisoccupato     8.318927
h(34.14-bmi) * fumo_passivosi                              -0.311213
h(PM10_C_RES_365-45.0027) * titolostudio_nsuperiori        -0.574293
titolostudio_nelementary * h(5.4-omocisteina)              65.993492
h(28.57-bmi) * h(PM10_C_RES_365-45.0027)                    0.296964
h(bmi-40.85) * h(NGravidanze-1)                            -0.113726
h(bmi-40.85) * h(1-NGravidanze)                            -0.595267
h(33.6548-PM10_C_RES_365) * h(omocisteina-5.4)              0.071134
h(PM10_C_RES_365-45.0027) * h(1-Alcohol)                   -0.571993
h(omocisteina-5.4) * h(2-Alcohol)                           0.044580

Selected 14 of 41 terms, and 9 of 25 predictors
Termination condition: Reached nk 51
Importance: PM10_C_RES_365, bmi, fumo_passivosi, titolostudio_nelementary, ...
Number of terms at each degree of interaction: 1 3 10
GCV 13.63669    RSS 7484.194    GRSq 0.2438653    RSq 0.3219173
