# Supplementary material for: Environmental and Lifestyle Cancer Risk Factors: Shaping Extracellular Vesicle OncomiRs and Paving the Path to Cancer Development
Source: Cancers (Basel). 2023 Aug 29;15(17):4317. doi: 10.3390/cancers15174317 (PMC10486808; doi:10.3390/cancers15174317)
Supplement: Supplementary file 1 [file cancers-15-04317-s001.zip › FEMALES_output_zip/MARSOUTPUT_DEGREE2_WOMENCOAD_withouthinges.txt]

################
 hsa-miR-141-3p 
################

Call: earth(formula=y~age+bmi+PM10_C_RES_365+titolostudio_n+Antidepres...),
            data=sub01, degree=2, linpreds=TRUE)

                                                         coefficients
(Intercept)                                                -0.6949094
omocisteina                                                -0.0323333
statoattfisica_n3active                                     3.3460559
PM10_C_RES_365 * statoattfisica_n3active                   -0.0764106
titolostudio_nmedia_inf * pillolaoral_si                    3.9902335
traffico_nheavy * statolavorativo_ndisoccupato              1.3726263
statoattfisica_n3sportive * statolavorativo_ndisoccupato    2.7745935

Selected 7 of 26 terms, and 8 of 25 predictors
Termination condition: Reached nk 51
Importance: PM10_C_RES_365, traffico_nheavy, statoattfisica_n3active, ...
Number of terms at each degree of interaction: 1 2 4
GCV 2.03062    RSS 1182.667    GRSq 0.02896685    RSq 0.07590744


################
 hsa-miR-21-5p 
################

Call: earth(formula=y~age+bmi+PM10_C_RES_365+titolostudio_n+Antidepres...),
            data=sub01, degree=2, linpreds=TRUE)

                                    coefficients
(Intercept)                           12.2296811
PM10_C_RES_365                        -0.0583716
traffico_nmoderate * NGravidanze      -0.3772376
traffico_nmoderate * menopausamenop    0.9705785

Selected 4 of 26 terms, and 4 of 25 predictors
Termination condition: Reached nk 51
Importance: traffico_nmoderate, NGravidanze, menopausamenop, ...
Number of terms at each degree of interaction: 1 1 2
GCV 6.575021    RSS 3926.061    GRSq 0.01251145    RSq 0.0365273


################
 hsa-miR-19a-3p 
################

Call: earth(formula=y~age+bmi+PM10_C_RES_365+titolostudio_n+Antidepres...),
            data=sub01, degree=2, linpreds=TRUE)

                                      coefficients
(Intercept)                             10.0417879
PM10_C_RES_365                          -0.0319425
PM10_C_RES_365 * n_coffee               -0.0003190
titolostudio_nsuperiori * NGravidanze   -0.1123883
titolostudio_ndegree * NGravidanze      -0.2238309

Selected 5 of 26 terms, and 5 of 25 predictors
Termination condition: Reached nk 51
Importance: PM10_C_RES_365, titolostudio_ndegree, NGravidanze, ...
Number of terms at each degree of interaction: 1 1 3
GCV 2.081799    RSS 1232.835    GRSq 0.01130512    RSq 0.04329959


################
 hsa-miR-29b-3p 
################

Call: earth(formula=y~age+bmi+PM10_C_RES_365+titolostudio_n+Antidepres...),
            data=sub01, degree=2, linpreds=TRUE)

                                         coefficients
(Intercept)                                 4.4377971
menopausamenop                             -1.1333385
bmi * PM10_C_RES_365                       -0.0005491
PM10_C_RES_365 * omocisteina               -0.0012526
titolostudio_ndegree * pillolaoral_si       1.8575500
titolostudio_ndegree * n_coffee            -0.0445510
omocisteina * menopausamenop                0.0957626
traffico_nmoderate * menopausamenop         0.6355508
traffico_nheavy * menopausamenop            0.6677150
statoattfisica_n3active * menopausamenop   -0.4282368

Selected 10 of 26 terms, and 10 of 25 predictors
Termination condition: Reached nk 51
Importance: titolostudio_ndegree, n_coffee, pillolaoral_si, omocisteina, ...
Number of terms at each degree of interaction: 1 1 8
GCV 2.351081    RSS 1335.178    GRSq 0.01107631    RSq 0.08234035


################
 hsa-miR-126-3p 
################

Call: earth(formula=y~age+bmi+PM10_C_RES_365+titolostudio_n+Antidepres...),
            data=sub01, degree=2, linpreds=TRUE)

                                   coefficients
(Intercept)                          11.7775699
titolostudio_nmedia_inf * n_coffee   -0.0308932
pcr * NGravidanze                    -0.1152305

Selected 3 of 26 terms, and 4 of 25 predictors
Termination condition: Reached nk 51
Importance: pcr, NGravidanze, titolostudio_nmedia_inf, n_coffee, ...
Number of terms at each degree of interaction: 1 0 2
GCV 4.965913    RSS 2989.771    GRSq 0.007270794    RSq 0.02339935


################
 hsa-miR-142-3p 
################

Call: earth(formula=y~age+bmi+PM10_C_RES_365+titolostudio_n+Antidepres...),
            data=sub01, degree=2, linpreds=TRUE)

                                               coefficients
(Intercept)                                      10.6934828
age * Antidepressiviantid_yes                    -0.0337544
titolostudio_ndegree * Antidepressiviantid_yes   -1.5538168
Antidepressiviantid_yes * omocisteina             0.1539571
Antidepressiviantid_yes * pillolaoral_si          2.5830753

Selected 5 of 26 terms, and 5 of 25 predictors
Termination condition: Reached nk 51
Importance: age, Antidepressiviantid_yes, omocisteina, ...
Number of terms at each degree of interaction: 1 0 4
GCV 2.283105    RSS 1352.048    GRSq 0.0194563    RSq 0.05118699


################
 hsa-miR-126-5p 
################

Call: earth(formula=y~age+bmi+PM10_C_RES_365+titolostudio_n+Antidepres...),
            data=sub01, degree=2, linpreds=TRUE)

                                  coefficients
(Intercept)                          9.3770366
traffico_nmoderate                   0.5357056
statoattfisica_n3active * Alcohol   -0.0957891

Selected 3 of 26 terms, and 3 of 25 predictors
Termination condition: Reached nk 51
Importance: traffico_nmoderate, statoattfisica_n3active, Alcohol, ...
Number of terms at each degree of interaction: 1 1 1
GCV 4.872216    RSS 2933.36    GRSq 0.009801849    RSq 0.02588929


################
 hsa-miR-16-5p 
################

Call: earth(formula=y~age+bmi+PM10_C_RES_365+titolostudio_n+Antidepres...),
            data=sub01, degree=2, linpreds=TRUE)

            coefficients
(Intercept)  10.91470389
NGravidanze  -0.09830996

Selected 2 of 26 terms, and 1 of 25 predictors
Termination condition: Reached nk 51
Importance: NGravidanze, age-unused, bmi-unused, PM10_C_RES_365-unused, ...
Number of terms at each degree of interaction: 1 1 (additive model)
GCV 1.923974    RSS 1167.891    GRSq 0.003620246    RSq 0.01173075


################
 hsa-miR-378a-3p 
################

Call: earth(formula=y~age+bmi+PM10_C_RES_365+titolostudio_n+Antidepres...),
            data=sub01, degree=2, linpreds=TRUE)

                                                     coefficients
(Intercept)                                            -0.6357048
titolostudio_nmedia_inf * fumatore_nexSmoke            -0.8259906
titolostudio_nmedia_inf * statolavorativo_ncasalinga    1.1096954
titolostudio_nmedia_inf * fumo_passivosi                1.1099967
pcr * fumo_passivosi                                   -0.3871671

Selected 5 of 26 terms, and 5 of 25 predictors
Termination condition: Reached nk 51
Importance: titolostudio_nmedia_inf, fumo_passivosi, ...
Number of terms at each degree of interaction: 1 0 4
GCV 3.398692    RSS 2012.695    GRSq 0.02081059    RSq 0.05249746


################
 hsa-miR-144-5p 
################

Call: earth(formula=y~age+bmi+PM10_C_RES_365+titolostudio_n+Antidepres...),
            data=sub01, degree=2, linpreds=TRUE)

                                            coefficients
(Intercept)                                     6.004102
Antidepressiviantid_yes * fumatore_nexSmoke    -1.396825

Selected 2 of 26 terms, and 2 of 25 predictors
Termination condition: Reached nk 51
Importance: Antidepressiviantid_yes, fumatore_nexSmoke, age-unused, ...
Number of terms at each degree of interaction: 1 0 1
GCV 5.270002    RSS 3198.996    GRSq 0.006327733    RSq 0.0144162


################
 hsa-miR-532-3p 
################

Call: earth(formula=y~age+bmi+PM10_C_RES_365+titolostudio_n+Antidepres...),
            data=sub01, degree=2, linpreds=TRUE)

               coefficients
(Intercept)      4.36869845
PM10_C_RES_365  -0.03353146

Selected 2 of 26 terms, and 1 of 25 predictors
Termination condition: Reached nk 51
Importance: PM10_C_RES_365, age-unused, bmi-unused, ...
Number of terms at each degree of interaction: 1 1 (additive model)
GCV 1.756872    RSS 1066.456    GRSq 0.006275915    RSq 0.0143648


################
 hsa-miR-574-3p 
################

Call: earth(formula=y~age+bmi+PM10_C_RES_365+titolostudio_n+Antidepres...),
            data=sub01, degree=2, linpreds=TRUE)

                                           coefficients
(Intercept)                                   7.3253802
age * PM10_C_RES_365                         -0.0003579
statoattfisica_n3sportive * pillolaoral_si   -8.7622703
pillolaoral_si * menopausamenop              -4.4985833

Selected 4 of 26 terms, and 5 of 25 predictors
Termination condition: Reached nk 51
Importance: statoattfisica_n3sportive, pillolaoral_si, menopausamenop, age, ...
Number of terms at each degree of interaction: 1 0 3
GCV 2.826359    RSS 1687.669    GRSq 0.05566415    RSq 0.07863052


################
 hsa-miR-744-5p 
################

Call: earth(formula=y~age+bmi+PM10_C_RES_365+titolostudio_n+Antidepres...),
            data=sub01, degree=2, linpreds=TRUE)

                                               coefficients
(Intercept)                                       6.6111490
PM10_C_RES_365                                   -0.0288433
age * Antidepressiviantid_yes                    -0.0329789
titolostudio_ndegree * Antidepressiviantid_yes   -1.0286280
Antidepressiviantid_yes * omocisteina             0.1343593

Selected 5 of 26 terms, and 5 of 25 predictors
Termination condition: Reached nk 51
Importance: age, Antidepressiviantid_yes, omocisteina, ...
Number of terms at each degree of interaction: 1 1 3
GCV 2.160014    RSS 1279.154    GRSq 0.01870072    RSq 0.05045587


################
 hsa-miR-328-3p 
################

Call: earth(formula=y~age+bmi+PM10_C_RES_365+titolostudio_n+Antidepres...),
            data=sub01, degree=2, linpreds=TRUE)

                                               coefficients
(Intercept)                                      12.0492418
PM10_C_RES_365                                   -0.0507121
Antidepressiviantid_yes                          -1.3533182
PM10_C_RES_365 * titolostudio_nelementary        -0.0081023
PM10_C_RES_365 * pillolaoral_si                   0.0112691
PM10_C_RES_365 * n_coffee                        -0.0003965
titolostudio_ndegree * Antidepressiviantid_yes   -1.8047821
Antidepressiviantid_yes * omocisteina             0.1202599

Selected 8 of 26 terms, and 7 of 25 predictors
Termination condition: Reached nk 51
Importance: PM10_C_RES_365, n_coffee, titolostudio_nelementary, ...
Number of terms at each degree of interaction: 1 2 5
GCV 2.073891    RSS 1197.791    GRSq 0.04934412    RSq 0.1028482


################
 hsa-miR-652-3p 
################

Call: earth(formula=y~age+bmi+PM10_C_RES_365+titolostudio_n+Antidepres...),
            data=sub01, degree=2, linpreds=TRUE)

                                          coefficients
(Intercept)                                  8.1209342
PM10_C_RES_365                              -0.0615121
traffico_nmoderate                           0.4380373
Antidepressiviantid_yes * traffico_nheavy    1.7230356
Antidepressiviantid_yes * NGravidanze       -0.5246179
pcr * fumatore_nsiSmoke                     -1.4362223

Selected 6 of 26 terms, and 7 of 25 predictors
Termination condition: Reached nk 51
Importance: pcr, fumatore_nsiSmoke, Antidepressiviantid_yes, NGravidanze, ...
Number of terms at each degree of interaction: 1 2 3
GCV 4.671157    RSS 2743.356    GRSq 0.04165243    RSq 0.08033825


################
 hsa-miR-324-3p 
################

Call: earth(formula=y~age+bmi+PM10_C_RES_365+titolostudio_n+Antidepres...),
            data=sub01, degree=2, linpreds=TRUE)

                                   coefficients
(Intercept)                           3.8506545
age                                  -0.0177835
age * titolostudio_nsuperiori        -0.0068727
age * titolostudio_ndegree           -0.0105045
fumatore_nsiSmoke * fumo_passivosi   -0.5645118

Selected 5 of 26 terms, and 5 of 25 predictors
Termination condition: Reached nk 51
Importance: age, titolostudio_nsuperiori, titolostudio_ndegree, ...
Number of terms at each degree of interaction: 1 1 3
GCV 2.50039    RSS 1480.724    GRSq 0.01212675    RSq 0.04409463


################
 hsa-miR-125a-5p 
################

Call: earth(formula=y~age+bmi+PM10_C_RES_365+titolostudio_n+Antidepres...),
            data=sub01, degree=2, linpreds=TRUE)

                                                      coefficients
(Intercept)                                              3.5565111
age                                                     -0.0399069
age * statolavorativo_npensionato                       -0.0157764
age * menopausamenop                                     0.0213741
titolostudio_nsuperiori * statolavorativo_npensionato    1.7010471
titolostudio_nsuperiori * menopausamenop                -0.9484679
traffico_nmoderate * n_coffee                           -0.0288090

Selected 7 of 26 terms, and 6 of 25 predictors
Termination condition: Reached nk 51
Importance: age, menopausamenop, bmi-unused, titolostudio_nsuperiori, ...
Number of terms at each degree of interaction: 1 1 5
GCV 4.626166    RSS 2694.357    GRSq 0.0101235    RSq 0.05797499


################
 hsa-miR-671-3p 
################

Call: earth(formula=y~age+bmi+PM10_C_RES_365+titolostudio_n+Antidepres...),
            data=sub01, degree=2, linpreds=TRUE)

                     coefficients
(Intercept)           0.618489818
age * PM10_C_RES_365 -0.000244235

Selected 2 of 26 terms, and 2 of 25 predictors
Termination condition: Reached nk 51
Importance: age, PM10_C_RES_365, bmi-unused, ...
Number of terms at each degree of interaction: 1 0 1
GCV 1.623114    RSS 985.2625    GRSq 0.007487135    RSq 0.01556616


################
 hsa-miR-628-5p 
################

Call: earth(formula=y~age+bmi+PM10_C_RES_365+titolostudio_n+Antidepres...),
            data=sub01, degree=2, linpreds=TRUE)

                                                        coefficients
(Intercept)                                               25.6457187
bmi                                                       -1.0061303
PM10_C_RES_365                                            -0.6661414
statolavorativo_ndisoccupato                             -12.6335016
bmi * PM10_C_RES_365                                       0.0260475
bmi * statoattfisica_n3active                              0.0349144
bmi * statolavorativo_ndisoccupato                         0.4249901
PM10_C_RES_365 * titolostudio_nelementary                  0.3227245
PM10_C_RES_365 * traffico_nmoderate                        0.0293766
PM10_C_RES_365 * statolavorativo_ncasalinga               -0.0512252
titolostudio_nelementary * statolavorativo_ndisoccupato  -11.3932244
titolostudio_nelementary * statolavorativo_ncasalinga      7.6722877
titolostudio_nelementary * menopausamenop                -14.3824148

Selected 13 of 26 terms, and 8 of 25 predictors
Termination condition: Reached nk 51
Importance: bmi, PM10_C_RES_365, traffico_nmoderate, ...
Number of terms at each degree of interaction: 1 3 9
GCV 31.06174    RSS 17194.69    GRSq 0.0847656    RSq 0.172156


################
 hsa-miR-197-3p 
################

Call: earth(formula=y~age+bmi+PM10_C_RES_365+titolostudio_n+Antidepres...),
            data=sub01, degree=2, linpreds=TRUE)

                                                       coefficients
(Intercept)                                              12.9721648
PM10_C_RES_365                                           -0.1861942
PM10_C_RES_365 * statolavorativo_ndisoccupato             0.1087071
titolostudio_nelementary * statolavorativo_npensionato   -2.2173123
omocisteina * statolavorativo_ndisoccupato               -0.3324926
traffico_nmoderate * n_coffee                            -0.0733001

Selected 6 of 26 terms, and 7 of 25 predictors
Termination condition: Reached nk 51
Importance: PM10_C_RES_365, traffico_nmoderate, n_coffee, ...
Number of terms at each degree of interaction: 1 1 4
GCV 26.58091    RSS 15610.88    GRSq 0.03014476    RSq 0.06929512


################
 hsa-miR-139-3p 
################

Call: earth(formula=y~age+bmi+PM10_C_RES_365+titolostudio_n+Antidepres...),
            data=sub01, degree=2, linpreds=TRUE)

                           coefficients
(Intercept)                   0.5814157
statolavorativo_ncasalinga    1.3310097

Selected 2 of 26 terms, and 1 of 25 predictors
Termination condition: Reached nk 51
Importance: statolavorativo_ncasalinga, age-unused, bmi-unused, ...
Number of terms at each degree of interaction: 1 1 (additive model)
GCV 12.17047    RSS 7387.716    GRSq 0.0069287    RSq 0.01501227


################
 hsa-miR-29a-5p 
################

Call: earth(formula=y~age+bmi+PM10_C_RES_365+titolostudio_n+Antidepres...),
            data=sub01, degree=2, linpreds=TRUE)

                                              coefficients
(Intercept)                                     -0.3042221
fumo_passivosi                                   0.3911240
titolostudio_nelementary * traffico_nmoderate    1.0430904
titolostudio_nsuperiori * fumatore_nexSmoke     -0.4174551
statoattfisica_n3active * fumo_passivosi        -0.4543989

Selected 5 of 26 terms, and 6 of 25 predictors
Termination condition: Reached nk 51
Importance: titolostudio_nelementary, traffico_nmoderate, fumo_passivosi, ...
Number of terms at each degree of interaction: 1 1 3
GCV 1.857432    RSS 1099.966    GRSq 0.01560623    RSq 0.04746152


################
 hsa-miR-193a-5p 
################

Call: earth(formula=y~age+bmi+PM10_C_RES_365+titolostudio_n+Antidepres...),
            data=sub01, degree=2, linpreds=TRUE)

                                              coefficients
(Intercept)                                     0.81391815
age * menopausamenop                            0.00516838
statoattfisica_n3active * menopausamenop       -0.36744062
statolavorativo_ndisoccupato * menopausamenop   0.77398655
pillolaoral_si * NGravidanze                    0.45639546

Selected 5 of 26 terms, and 6 of 25 predictors
Termination condition: Reached nk 51
Importance: pillolaoral_si, NGravidanze, age, menopausamenop, ...
Number of terms at each degree of interaction: 1 0 4
GCV 1.501807    RSS 889.3654    GRSq 0.005814877    RSq 0.03798701


################
 hsa-miR-136-5p 
################

Call: earth(formula=y~age+bmi+PM10_C_RES_365+titolostudio_n+Antidepres...),
            data=sub01, degree=2, linpreds=TRUE)

                                                   coefficients
(Intercept)                                         -11.9318096
PM10_C_RES_365                                        0.2696088
statoattfisica_n3active                              -4.3808775
bmi * titolostudio_ndegree                            0.0432446
bmi * statoattfisica_n3active                         0.1496462
bmi * fumo_passivosi                                  0.0949995
PM10_C_RES_365 * Antidepressiviantid_yes             -0.0259424
PM10_C_RES_365 * n_coffee                             0.0010621
titolostudio_nelementary * Antidepressiviantid_yes    4.2496146
titolostudio_ndegree * fumatore_nsiSmoke             -2.7600171
traffico_nmoderate * fumo_passivosi                  -2.2744512
traffico_nheavy * fumo_passivosi                     -2.8149809

Selected 12 of 26 terms, and 11 of 25 predictors
Termination condition: Reached nk 51
Importance: PM10_C_RES_365, bmi, fumo_passivosi, traffico_nmoderate, ...
Number of terms at each degree of interaction: 1 2 9
GCV 16.27676    RSS 9087.688    GRSq 0.09747718    RSq 0.1766376
