# Supplementary material for: Environmental and Lifestyle Cancer Risk Factors: Shaping Extracellular Vesicle OncomiRs and Paving the Path to Cancer Development
Source: Cancers (Basel). 2023 Aug 29;15(17):4317. doi: 10.3390/cancers15174317 (PMC10486808; doi:10.3390/cancers15174317)
Supplement: Supplementary file 1 [file cancers-15-04317-s001.zip › FEMALES_output_zip/MARSOUTPUT_DEGREE2_WOMENLUAD.txt]

################
 hsa-miR-210-3p 
################

Call: earth(formula=y~age+bmi+PM10_C_RES_365+titolostudio_n+Antidepres...),
            data=sub01, degree=2)

                                                       coefficients
(Intercept)                                               1.5103922
titolostudio_ndegree                                     -2.6573264
h(PM10_C_RES_365-40.5863)                                 1.6429473
h(PM10_C_RES_365-41.7863)                                -2.4514143
h(PM10_C_RES_365-46.4575)                                 1.1548222
h(42.8301-PM10_C_RES_365) * statolavorativo_ncasalinga    0.2220886
titolostudio_ndegree * h(omocisteina-8.8)                 0.3959435
titolostudio_ndegree * h(8.8-omocisteina)                 1.5104989
h(42.8301-PM10_C_RES_365) * h(omocisteina-10)            -0.0335152
h(0.34-pcr) * h(NGravidanze-2)                            3.2604690
h(pcr-0.34) * h(1-NGravidanze)                            1.3347269
h(pcr-0.06) * h(7-n_coffee)                               1.4684327
h(pcr-0.3) * h(7-n_coffee)                               -1.5368009

Selected 13 of 39 terms, and 7 of 25 predictors
Termination condition: Reached nk 51
Importance: PM10_C_RES_365, pcr, n_coffee, NGravidanze, ...
Number of terms at each degree of interaction: 1 4 8
GCV 16.15004    RSS 8940.099    GRSq 0.07194042    RSq 0.1605554


################
 hsa-miR-151a-5p 
################

Call: earth(formula=y~age+bmi+PM10_C_RES_365+titolostudio_n+Antidepres...),
            data=sub01, degree=2)

                                          coefficients
(Intercept)                                  3.0525407
h(56.5503-age)                              -0.0956151
h(age-58.8118)                              -0.1651762
h(PM10_C_RES_365-42.8301)                   -0.0694186
h(Alcohol-14)                               -0.2459661
titolostudio_ndegree * h(0.13-pcr)         -15.7548190
h(0.13-pcr) * fumatore_nexSmoke            -16.4262330
h(pcr-0.13) * fumatore_nsiSmoke             -0.7998314
h(0.13-pcr) * fumo_passivosi                15.6701570
h(44.23-age) * h(14-Alcohol)                 0.0101634
h(age-44.23) * h(14-Alcohol)                -0.0059346
h(age-60.4901) * h(14-Alcohol)               0.0204497
h(42.8301-PM10_C_RES_365) * h(5-n_coffee)   -0.0165046
h(0.13-pcr) * h(Alcohol-2)                   1.7279793
h(14.6-omocisteina) * h(14-Alcohol)         -0.0054484

Selected 15 of 40 terms, and 10 of 25 predictors
Termination condition: Reached nk 51
Importance: age, Alcohol, pcr, omocisteina, fumatore_nexSmoke, ...
Number of terms at each degree of interaction: 1 4 10
GCV 2.237203    RSS 1217.286    GRSq 0.03579743    RSq 0.1427588


################
 hsa-miR-21-5p 
################

Call: earth(formula=y~age+bmi+PM10_C_RES_365+titolostudio_n+Antidepres...),
            data=sub01, degree=2)

                                           coefficients
(Intercept)                                   10.236166
h(PM10_C_RES_365-47.6904)                    -61.019251
h(PM10_C_RES_365-47.7808)                     92.332246
h(PM10_C_RES_365-47.926)                     -30.842011
h(1-Alcohol)                                  -1.523868
h(1-Alcohol) * menopausamenop                  0.812040
h(42.5863-PM10_C_RES_365) * h(n_coffee-21)    -0.032055
h(0.08-pcr) * h(8.1-omocisteina)             -50.975326
h(3-NGravidanze) * h(1-Alcohol)                0.389863

Selected 9 of 43 terms, and 7 of 25 predictors
Termination condition: Reached nk 51
Importance: pcr, omocisteina, PM10_C_RES_365, n_coffee, Alcohol, ...
Number of terms at each degree of interaction: 1 4 4
GCV 6.173198    RSS 3535.503    GRSq 0.0728605    RSq 0.1323721


################
 hsa-miR-130b-3p 
################

Call: earth(formula=y~age+bmi+PM10_C_RES_365+titolostudio_n+Antidepres...),
            data=sub01, degree=2)

                                               coefficients
(Intercept)                                       4.5276787
titolostudio_ndegree                             -0.9945340
h(25-n_coffee)                                    0.0262769
titolostudio_ndegree * traffico_nmoderate         1.0089901
h(33.13-bmi) * titolostudio_ndegree              -0.1815768
h(44.8795-PM10_C_RES_365) * traffico_nmoderate    0.0628337
titolostudio_ndegree * h(2-NGravidanze)           0.5278620
h(29.22-bmi) * h(pcr-0.27)                       -0.4371841

Selected 8 of 36 terms, and 7 of 25 predictors
Termination condition: RSq changed by less than 0.001 at 36 terms
Importance: bmi, pcr, titolostudio_ndegree, PM10_C_RES_365, ...
Number of terms at each degree of interaction: 1 2 5
GCV 2.584873    RSS 1492.913    GRSq 0.06694714    RSq 0.1194605


################
 hsa-miR-590-5p 
################

Call: earth(formula=y~age+bmi+PM10_C_RES_365+titolostudio_n+Antidepres...),
            data=sub01, degree=2)

                                               coefficients
(Intercept)                                       6.1338309
fumo_passivosi                                   -0.5042954
h(omocisteina-8.4)                                0.0522891
fumo_passivosi * h(28-n_coffee)                   0.0345328
h(PM10_C_RES_365-46.1068) * h(omocisteina-8.1)   -0.0290863
h(omocisteina-8.4) * h(NGravidanze-3)            -0.0246594

Selected 6 of 32 terms, and 5 of 25 predictors
Termination condition: RSq changed by less than 0.001 at 32 terms
Importance: fumo_passivosi, n_coffee, omocisteina, PM10_C_RES_365, ...
Number of terms at each degree of interaction: 1 2 3
GCV 1.93261    RSS 1135.016    GRSq 0.006931424    RSq 0.04701884


################
 hsa-miR-625-5p 
################

Call: earth(formula=y~age+bmi+PM10_C_RES_365+titolostudio_n+Antidepres...),
            data=sub01, degree=2)

                          coefficients
(Intercept)                 -0.5972222
h(PM10_C_RES_365-45.8027)   -0.2091915

Selected 2 of 42 terms, and 1 of 25 predictors
Termination condition: Reached nk 51
Importance: PM10_C_RES_365, age-unused, bmi-unused, ...
Number of terms at each degree of interaction: 1 1 (additive model)
GCV 1.224254    RSS 743.1465    GRSq 0.034779    RSq 0.04263587


################
 hsa-miR-20a-3p 
################

Call: earth(formula=y~age+bmi+PM10_C_RES_365+titolostudio_n+Antidepres...),
            data=sub01, degree=2)

                                          coefficients
(Intercept)                                 0.44272058
h(bmi-45.94)                               -0.17760099
h(PM10_C_RES_365-40.8932)                  -0.10132989
h(pcr-0.21)                                 1.18531796
h(pcr-0.92)                                -0.95195891
h(75.1978-age) * h(3-NGravidanze)          -0.00335588
h(45.94-bmi) * h(pcr-0.23)                 -0.03915116
h(45.94-bmi) * h(1-Alcohol)                 0.01980975
h(46.8137-PM10_C_RES_365) * h(11-Alcohol)  -0.00589615
h(0.92-pcr) * h(2-NGravidanze)              0.59717605

Selected 10 of 42 terms, and 6 of 25 predictors
Termination condition: Reached nk 51
Importance: pcr, NGravidanze, PM10_C_RES_365, Alcohol, bmi, age, ...
Number of terms at each degree of interaction: 1 4 5
GCV 1.490036    RSS 846.1908    GRSq 0.01702921    RSq 0.08786427


################
 hsa-miR-301a-3p 
################

Call: earth(formula=y~age+bmi+PM10_C_RES_365+titolostudio_n+Antidepres...),
            data=sub01, degree=2)

                                                       coefficients
(Intercept)                                               7.1071115
h(PM10_C_RES_365-42.8301)                                -0.2399885
h(0.7-pcr)                                               -0.7998247
h(Alcohol-3)                                             -0.5456805
h(Alcohol-4)                                              0.7643109
h(Alcohol-14)                                            -0.4466853
titolostudio_nelementary * Antidepressiviantid_yes       -2.0048662
titolostudio_ndegree * Antidepressiviantid_yes           -1.9999754
Antidepressiviantid_yes * pillolaoral_si                  3.7931849
h(34.2629-PM10_C_RES_365) * Antidepressiviantid_yes      -0.3755825
h(42.8301-PM10_C_RES_365) * statolavorativo_ncasalinga    0.1060280
Antidepressiviantid_yes * h(pcr-0.54)                    -0.8995620
Antidepressiviantid_yes * h(8.9-omocisteina)             -0.5431546
Antidepressiviantid_yes * h(1-NGravidanze)                0.8014865
Antidepressiviantid_yes * h(10-n_coffee)                  0.1064572
h(pcr-0.7) * fumatore_nsiSmoke                           -1.3065813
statoattfisica_n3sportive * h(Alcohol-3)                 -0.2013194
h(age-62.3546) * h(Alcohol-3)                            -0.0202483
h(PM10_C_RES_365-48.5945) * h(0.7-pcr)                    1.6236611
h(42.8301-PM10_C_RES_365) * h(1-Alcohol)                 -0.0922745
h(0.12-pcr) * h(3-Alcohol)                                3.8453848

Selected 21 of 41 terms, and 14 of 25 predictors
Termination condition: Reached nk 51
Importance: PM10_C_RES_365, titolostudio_nelementary, titolostudio_ndegree, ...
Number of terms at each degree of interaction: 1 5 15
GCV 1.73165    RSS 893.9401    GRSq 0.1512303    RSq 0.284045


################
 hsa-miR-128-3p 
################

Call: earth(formula=y~age+bmi+PM10_C_RES_365+titolostudio_n+Antidepres...),
            data=sub01, degree=2)

                                                       coefficients
(Intercept)                                               2.7366959
h(PM10_C_RES_365-45.3699)                                 8.8949741
h(PM10_C_RES_365-49.5562)                               -14.2179164
h(Alcohol-14)                                            -0.1819659
h(PM10_C_RES_365-49.5562) * traffico_nmoderate            8.2171716
h(PM10_C_RES_365-45.3699) * statolavorativo_ncasalinga   -0.5555349
h(age-65.0212) * h(45.3699-PM10_C_RES_365)               -0.0145619
h(PM10_C_RES_365-45.3699) * h(0.12-pcr)                   7.6319394
h(PM10_C_RES_365-45.3699) * h(9.5-omocisteina)           -0.1868465
h(PM10_C_RES_365-45.3699) * h(NGravidanze-1)              0.1282920
h(PM10_C_RES_365-45.3699) * h(1-NGravidanze)              0.3515868
h(PM10_C_RES_365-45.3699) * h(n_coffee-12)                1.2099693
h(PM10_C_RES_365-45.3699) * h(12-n_coffee)               -0.7903052
h(PM10_C_RES_365-45.3699) * h(n_coffee-1)                -0.9097226
h(PM10_C_RES_365-45.3699) * h(n_coffee-14)               -0.2982863
h(PM10_C_RES_365-49.0548) * h(14-Alcohol)                 0.2121440

Selected 16 of 38 terms, and 9 of 25 predictors
Termination condition: RSq changed by less than 0.001 at 38 terms
Importance: PM10_C_RES_365, omocisteina, traffico_nmoderate, ...
Number of terms at each degree of interaction: 1 3 12
GCV 2.168534    RSS 1169.738    GRSq 0.1374418    RSq 0.2397471


################
 hsa-miR-26b-3p 
################

Call: earth(formula=y~age+bmi+PM10_C_RES_365+titolostudio_n+Antidepres...),
            data=sub01, degree=2)

                                                  coefficients
(Intercept)                                        -1.40097003
h(0.43-pcr)                                        -1.18816825
h(omocisteina-12.6)                                 0.05215923
Antidepressiviantid_yes * h(pcr-0.43)               0.34327404
h(pcr-0.43) * statoattfisica_n3sportive            -0.88603611
h(12.6-omocisteina) * statolavorativo_npensionato   0.09600635
traffico_nheavy * h(7-n_coffee)                     0.04784593
statolavorativo_npensionato * h(n_coffee-7)        -0.01824886
h(age-52.063) * h(7-n_coffee)                      -0.01007965
h(age-62.2177) * h(7-n_coffee)                      0.08019848
h(64.293-age) * h(7-n_coffee)                      -0.00261798
h(age-64.293) * h(7-n_coffee)                      -0.08367177
h(PM10_C_RES_365-38.1836) * h(0.43-pcr)             0.12649970
h(45.0356-PM10_C_RES_365) * h(omocisteina-12.6)    -0.01006615
h(41.9397-PM10_C_RES_365) * h(7-n_coffee)           0.01203270
h(12.6-omocisteina) * h(n_coffee-15)                0.00470104
h(12.6-omocisteina) * h(15-n_coffee)                0.00515606

Selected 17 of 39 terms, and 9 of 25 predictors
Termination condition: Reached nk 51
Importance: PM10_C_RES_365, pcr, omocisteina, n_coffee, age, ...
Number of terms at each degree of interaction: 1 2 14
GCV 0.5316971    RSS 284.3185    GRSq 0.01790713    RSq 0.1418942


################
 hsa-miR-708-5p 
################

Call: earth(formula=y~age+bmi+PM10_C_RES_365+titolostudio_n+Antidepres...),
            data=sub01, degree=2)

                                             coefficients
(Intercept)                                    -0.2600276
h(27.41-bmi)                                   -0.3207066
h(44.8274-PM10_C_RES_365)                      -0.0638703
h(PM10_C_RES_365-44.8274)                      -0.1565892
titolostudio_ndegree * h(pcr-0.27)              1.0595758
h(28.9227-age) * h(Alcohol-1)                  -0.1750268
h(bmi-27.41) * h(0.12-pcr)                     -0.9930861
h(44.8274-PM10_C_RES_365) * h(NGravidanze-2)   -0.0299646
h(44.8274-PM10_C_RES_365) * h(Alcohol-2)       -0.2698524
h(44.8274-PM10_C_RES_365) * h(Alcohol-1)        0.2150069
h(44.8274-PM10_C_RES_365) * h(Alcohol-6)        0.0603079
h(0.27-pcr) * h(1-NGravidanze)                  4.5364285
h(pcr-0.27) * h(10-n_coffee)                   -0.0404915

Selected 13 of 41 terms, and 8 of 25 predictors
Termination condition: Reached nk 51
Importance: bmi, PM10_C_RES_365, Alcohol, pcr, NGravidanze, ...
Number of terms at each degree of interaction: 1 3 9
GCV 2.390271    RSS 1323.171    GRSq 0.03054932    RSq 0.1231165


################
 hsa-let-7a-5p 
################

Call: earth(formula=y~age+bmi+PM10_C_RES_365+titolostudio_n+Antidepres...),
            data=sub01, degree=2)

                                                coefficients
(Intercept)                                        4.2690261
h(7-n_coffee)                                      0.2530628
h(PM10_C_RES_365-42.4137) * h(omocisteina-13.7)   -0.0627472
h(PM10_C_RES_365-42.4137) * h(13.7-omocisteina)   -0.0912463

Selected 4 of 41 terms, and 3 of 25 predictors
Termination condition: Reached nk 51
Importance: PM10_C_RES_365, omocisteina, n_coffee, age-unused, bmi-unused, ...
Number of terms at each degree of interaction: 1 1 2
GCV 20.92512    RSS 12494.76    GRSq 0.05623364    RSq 0.07918616


################
 hsa-miR-133a-3p 
################

Call: earth(formula=y~age+bmi+PM10_C_RES_365+titolostudio_n+Antidepres...),
            data=sub01, degree=2)

                                                       coefficients
(Intercept)                                               6.1893464
h(PM10_C_RES_365-46.2356)                                -1.8704873
h(19.7-omocisteina)                                      -0.1009447
h(PM10_C_RES_365-46.2356) * traffico_nmoderate            0.9470635
h(46.2356-PM10_C_RES_365) * statolavorativo_ncasalinga    0.0809452
h(PM10_C_RES_365-46.2356) * statolavorativo_ncasalinga   -0.9476156
h(age-39.8631) * h(PM10_C_RES_365-46.2356)                0.0275546
h(PM10_C_RES_365-46.2356) * h(0.28-pcr)                   3.0812049
h(PM10_C_RES_365-46.2356) * h(omocisteina-6.9)           -0.0997698
h(PM10_C_RES_365-46.2356) * h(6.9-omocisteina)           -0.5109026
h(PM10_C_RES_365-46.2356) * h(n_coffee-11)                0.0329394
h(PM10_C_RES_365-46.2356) * h(11-n_coffee)                0.1298169

Selected 12 of 30 terms, and 7 of 25 predictors
Termination condition: RSq changed by less than 0.001 at 30 terms
Importance: PM10_C_RES_365, traffico_nmoderate, statolavorativo_ncasalinga, ...
Number of terms at each degree of interaction: 1 2 9
GCV 4.321388    RSS 2412.73    GRSq 0.1784722    RSq 0.2505285


################
 hsa-miR-184 
################

Call: earth(formula=y~age+bmi+PM10_C_RES_365+titolostudio_n+Antidepres...),
            data=sub01, degree=2)

                                           coefficients
(Intercept)                                  0.51064687
h(24.6-bmi)                                  0.83925456
h(bmi-24.6) * traffico_nmoderate             0.07631494
traffico_nmoderate * h(3-Alcohol)           -0.22696128
h(age-65.9521) * h(49.5562-PM10_C_RES_365)   0.01092096
h(bmi-24.6) * h(17-n_coffee)                -0.00408804
h(49.5562-PM10_C_RES_365) * h(Alcohol-2)    -0.00987113
h(0.22-pcr) * h(Alcohol-3)                   1.04564557
h(28-n_coffee) * h(3-Alcohol)                0.00945274

Selected 9 of 45 terms, and 7 of 25 predictors
Termination condition: Reached nk 51
Importance: PM10_C_RES_365, Alcohol, pcr, age, bmi, traffico_nmoderate, ...
Number of terms at each degree of interaction: 1 1 7
GCV 2.58545    RSS 1480.735    GRSq 0.01505142    RSq 0.07827366


################
 hsa-miR-338-5p 
################

Call: earth(formula=y~age+bmi+PM10_C_RES_365+titolostudio_n+Antidepres...),
            data=sub01, degree=2)

                                                       coefficients
(Intercept)                                             -1.39659095
h(44.4548-PM10_C_RES_365)                                0.07706576
h(PM10_C_RES_365-44.4548)                                0.10252707
h(omocisteina-22.5)                                      0.18824559
fumatore_nexSmoke * fumo_passivosi                      -0.36395262
h(44.4548-PM10_C_RES_365) * statolavorativo_ncasalinga  -0.07955425
titolostudio_nmedia_inf * h(pcr-1.31)                    1.46654552
h(omocisteina-22.5) * traffico_nmoderate                -0.25275225
h(53.0869-age) * h(44.4548-PM10_C_RES_365)              -0.00344666
h(age-53.0869) * h(44.4548-PM10_C_RES_365)              -0.00437232

Selected 10 of 41 terms, and 9 of 25 predictors
Termination condition: Reached nk 51
Importance: titolostudio_nmedia_inf, pcr, fumatore_nexSmoke, ...
Number of terms at each degree of interaction: 1 3 6
GCV 0.9457846    RSS 537.1105    GRSq 0.07518576    RSq 0.1418299


################
 hsa-miR-30d-5p 
################

Call: earth(formula=y~age+bmi+PM10_C_RES_365+titolostudio_n+Antidepres...),
            data=sub01, degree=2)

                                             coefficients
(Intercept)                                     9.0089366
h(PM10_C_RES_365-34.4986)                      -0.1288358
h(pcr-0.06)                                   -28.0424049
h(10-n_coffee)                                 -0.1461153
h(n_coffee-10)                                 -0.8246043
titolostudio_nmedia_inf * h(n_coffee-10)       -0.0425748
h(age-41.7522) * h(8-omocisteina)              -0.0429441
h(bmi-26.23) * h(pcr-0.06)                      2.4682743
h(bmi-30.67) * h(pcr-0.06)                     -0.2915098
h(38.57-bmi) * h(pcr-0.06)                      2.1375377
h(bmi-38.57) * h(pcr-0.06)                     -2.1936771
h(PM10_C_RES_365-34.4986) * h(2-NGravidanze)    0.0221410
h(PM10_C_RES_365-34.4986) * h(n_coffee-10)      0.0074979
h(PM10_C_RES_365-34.4986) * h(10-n_coffee)      0.0134045
h(pcr-0.13) * h(n_coffee-10)                    1.2354733
h(0.83-pcr) * h(n_coffee-10)                    1.1379425
h(pcr-0.83) * h(n_coffee-10)                   -1.2465104
h(8.4-omocisteina) * h(10-n_coffee)             0.0473267
h(9.2-omocisteina) * h(n_coffee-10)             0.0268664
h(3-NGravidanze) * h(n_coffee-10)              -0.0261088
h(n_coffee-4) * h(14-Alcohol)                  -0.0070734
h(n_coffee-10) * h(1-Alcohol)                   0.0846872

Selected 22 of 44 terms, and 9 of 25 predictors
Termination condition: Reached nk 51
Importance: n_coffee, Alcohol, pcr, age, omocisteina, bmi, PM10_C_RES_365, ...
Number of terms at each degree of interaction: 1 4 17
GCV 2.215676    RSS 1133.676    GRSq 0.01834832    RSq 0.1792938


################
 hsa-let-7c-5p 
################

Call: earth(formula=y~age+bmi+PM10_C_RES_365+titolostudio_n+Antidepres...),
            data=sub01, degree=2)

                                                    coefficients
(Intercept)                                            1.8574486
traffico_nmoderate                                     0.3630904
h(PM10_C_RES_365-44.6192)                             -0.1990986
h(Alcohol-14)                                         -0.1453089
h(age-55.7892) * traffico_nmoderate                    0.0382516
h(PM10_C_RES_365-44.6192) * titolostudio_nsuperiori    0.1417589
traffico_nheavy * h(5-NGravidanze)                     0.1229535

Selected 7 of 36 terms, and 7 of 25 predictors
Termination condition: RSq changed by less than 0.001 at 36 terms
Importance: PM10_C_RES_365, traffico_nmoderate, traffico_nheavy, ...
Number of terms at each degree of interaction: 1 3 3
GCV 1.727965    RSS 1006.396    GRSq 0.02247366    RSq 0.06972813


################
 hsa-miR-139-5p 
################

Call: earth(formula=y~age+bmi+PM10_C_RES_365+titolostudio_n+Antidepres...),
            data=sub01, degree=2)

                                             coefficients
(Intercept)                                     7.5860757
titolostudio_ndegree                           -1.5474416
h(26.19-bmi)                                    0.4107350
h(PM10_C_RES_365-42.4137)                       0.2283194
h(PM10_C_RES_365-45.6219)                      -0.9811731
h(PM10_C_RES_365-46.8877)                       0.6984523
h(0.06-pcr)                                    21.2571408
titolostudio_ndegree * pillolaoral_si           2.1489042
h(34.538-age) * statoattfisica_n3sportive      -0.4690257
h(27.55-bmi) * titolostudio_ndegree            -0.5601592
h(bmi-27.55) * titolostudio_ndegree             0.0843033
titolostudio_ndegree * h(NGravidanze-1)         0.5413357
titolostudio_ndegree * h(1-NGravidanze)         1.7629897
titolostudio_ndegree * h(n_coffee-8)           -0.0537169
h(age-34.538) * h(PM10_C_RES_365-40.5863)      -0.2796037
h(age-34.538) * h(PM10_C_RES_365-39.6521)       0.1326345
h(age-34.538) * h(PM10_C_RES_365-41.0219)       0.1744803
h(age-34.538) * h(PM10_C_RES_365-38.2438)      -0.0263693
h(28.04-bmi) * h(pcr-0.06)                     -0.6967889
h(45.6219-PM10_C_RES_365) * h(NGravidanze-2)   -0.0248071

Selected 20 of 41 terms, and 9 of 25 predictors
Termination condition: Reached nk 51
Importance: bmi, pcr, age, statoattfisica_n3sportive, PM10_C_RES_365, ...
Number of terms at each degree of interaction: 1 6 13
GCV 1.965215    RSS 1023.545    GRSq 0.1193589    RSq 0.250549


################
 hsa-miR-7-1-3p 
################

Call: earth(formula=y~age+bmi+PM10_C_RES_365+titolostudio_n+Antidepres...),
            data=sub01, degree=2)

                                         coefficients
(Intercept)                                 5.9905584
h(age-58.8118) * titolostudio_nsuperiori   -0.1415696
fumo_passivosi * h(NGravidanze-5)          -1.3564459

Selected 3 of 41 terms, and 4 of 25 predictors
Termination condition: Reached nk 51
Importance: age, titolostudio_nsuperiori, fumo_passivosi, NGravidanze, ...
Number of terms at each degree of interaction: 1 0 2
GCV 6.119591    RSS 3684.352    GRSq 0.02535043    RSq 0.04118526


################
 hsa-miR-212-3p 
################

Call: earth(formula=y~age+bmi+PM10_C_RES_365+titolostudio_n+Antidepres...),
            data=sub01, degree=2)

                                                         coefficients
(Intercept)                                                 3.3915248
h(PM10_C_RES_365-46.4055) * statolavorativo_ndisoccupato    0.7662787
h(10.7-omocisteina) * statoattfisica_n3sportive            -0.5664791
h(age-43.5154) * h(46.4055-PM10_C_RES_365)                 -0.0034875
h(age-38.5435) * h(10.7-omocisteina)                        0.0139495
h(PM10_C_RES_365-46.4055) * h(2-Alcohol)                    0.1956070
h(pcr-0.05) * h(NGravidanze-1)                             -0.1831507
h(10.7-omocisteina) * h(Alcohol-1)                         -0.0429826

Selected 8 of 34 terms, and 8 of 25 predictors
Termination condition: RSq changed by less than 0.001 at 34 terms
Importance: PM10_C_RES_365, Alcohol, pcr, NGravidanze, ...
Number of terms at each degree of interaction: 1 0 7
GCV 4.227833    RSS 2441.816    GRSq 0.05139959    RSq 0.104788


################
 hsa-miR-9-5p 
################

Call: earth(formula=y~age+bmi+PM10_C_RES_365+titolostudio_n+Antidepres...),
            data=sub01, degree=2)

                                             coefficients
(Intercept)                                    0.95980914
h(56.5503-age)                                 0.05614077
h(age-56.5503)                                -0.08885345
titolostudio_nmedia_inf * h(0.8-pcr)           1.25656460
h(omocisteina-6.5) * statoattfisica_n3active   0.10200088
h(56.5503-age) * h(PM10_C_RES_365-33.4877)    -0.00459300
h(56.5503-age) * h(NGravidanze-1)             -0.03680845
h(age-56.5503) * h(1-NGravidanze)              0.11715319
h(41.23-bmi) * h(omocisteina-13.7)            -0.01068845
h(41.23-bmi) * h(3-NGravidanze)               -0.03268279

Selected 10 of 44 terms, and 8 of 25 predictors
Termination condition: Reached nk 51
Importance: age, bmi, NGravidanze, titolostudio_nmedia_inf, pcr, ...
Number of terms at each degree of interaction: 1 2 7
GCV 5.708803    RSS 3242.026    GRSq 0.02114143    RSq 0.09168016


################
 hsa-miR-139-3p 
################

Call: earth(formula=y~age+bmi+PM10_C_RES_365+titolostudio_n+Antidepres...),
            data=sub01, degree=2)

                           coefficients
(Intercept)                   0.5814157
statolavorativo_ncasalinga    1.3310097

Selected 2 of 41 terms, and 1 of 25 predictors
Termination condition: Reached nk 51
Importance: statolavorativo_ncasalinga, age-unused, bmi-unused, ...
Number of terms at each degree of interaction: 1 1 (additive model)
GCV 12.17047    RSS 7387.716    GRSq 0.0069287    RSq 0.01501227


################
 hsa-miR-30a-3p 
################

Call: earth(formula=y~age+bmi+PM10_C_RES_365+titolostudio_n+Antidepres...),
            data=sub01, degree=2)

                                         coefficients
(Intercept)                                  3.992188
h(PM10_C_RES_365-40.5863)                   -1.181590
h(42.5863-PM10_C_RES_365)                   -0.333178
h(PM10_C_RES_365-42.5863)                    1.714394
h(PM10_C_RES_365-46.7973)                   -0.959651
h(0.06-pcr)                                 31.710474
omocisteina * h(Alcohol-8)                   0.017053
h(45.3306-age) * h(Alcohol-1)               -0.034178
h(age-45.3306) * h(Alcohol-1)               -0.008094
h(age-50.36) * h(1-Alcohol)                 -0.105182
h(age-59.8467) * h(1-Alcohol)                0.177982
h(38.1718-PM10_C_RES_365) * h(1-Alcohol)     0.463639
h(42.5863-PM10_C_RES_365) * h(Alcohol-3)    -0.366457
h(42.5863-PM10_C_RES_365) * h(Alcohol-2)     0.326594

Selected 14 of 37 terms, and 5 of 25 predictors
Termination condition: RSq changed by less than 0.001 at 37 terms
Importance: PM10_C_RES_365, Alcohol, age, omocisteina, pcr, bmi-unused, ...
Number of terms at each degree of interaction: 1 5 8
GCV 4.406644    RSS 2418.489    GRSq 0.03277746    RSq 0.132619


################
 hsa-miR-140-3p 
################

Call: earth(formula=y~age+bmi+PM10_C_RES_365+titolostudio_n+Antidepres...),
            data=sub01, degree=2)

                                                    coefficients
(Intercept)                                           1.27422539
h(60.7392-age)                                        0.01802862
h(46.2356-PM10_C_RES_365)                            -0.04708321
h(PM10_C_RES_365-46.2356)                            -0.40392652
h(age-60.7392) * Antidepressiviantid_yes             -0.09595321
h(age-60.7392) * traffico_nmoderate                   0.09368343
h(46.2356-PM10_C_RES_365) * titolostudio_nmedia_inf   0.05245164
h(PM10_C_RES_365-46.2356) * fumatore_nexSmoke         0.32928848
h(41.34-bmi) * h(NGravidanze-1)                      -0.01359772
h(PM10_C_RES_365-46.2356) * h(6-n_coffee)             0.06618588
h(0.16-pcr) * h(n_coffee-20)                          1.45428893

Selected 11 of 38 terms, and 10 of 25 predictors
Termination condition: RSq changed by less than 0.001 at 38 terms
Importance: NGravidanze, age, traffico_nmoderate, bmi, pcr, n_coffee, ...
Number of terms at each degree of interaction: 1 3 7
GCV 2.021609    RSS 1138.37    GRSq 0.03715547    RSq 0.1140895
