# Supplementary material for: Environmental and Lifestyle Cancer Risk Factors: Shaping Extracellular Vesicle OncomiRs and Paving the Path to Cancer Development
Source: Cancers (Basel). 2023 Aug 29;15(17):4317. doi: 10.3390/cancers15174317 (PMC10486808; doi:10.3390/cancers15174317)
Supplement: Supplementary file 1 [file cancers-15-04317-s001.zip › FEMALES_output_zip/MARSOUTPUT_DEGREE2_WOMENLUAD_withouthinges.txt]

################
 hsa-miR-210-3p 
################

Call: earth(formula=y~age+bmi+PM10_C_RES_365+titolostudio_n+Antidepres...),
            data=sub01, degree=2, linpreds=TRUE)

                          coefficients
(Intercept)                  7.2342407
PM10_C_RES_365              -0.1145584
PM10_C_RES_365 * n_coffee   -0.0011526

Selected 3 of 26 terms, and 2 of 25 predictors
Termination condition: Reached nk 51
Importance: PM10_C_RES_365, n_coffee, age-unused, bmi-unused, ...
Number of terms at each degree of interaction: 1 1 1
GCV 17.04569    RSS 10262.5    GRSq 0.02047215    RSq 0.03638623


################
 hsa-miR-151a-5p 
################

Call: earth(formula=y~age+bmi+PM10_C_RES_365+titolostudio_n+Antidepres...),
            data=sub01, degree=2, linpreds=TRUE)

                                             coefficients
(Intercept)                                     2.7941804
age                                            -0.0280954
titolostudio_ndegree                           -0.8050601
age * statolavorativo_npensionato               0.0471025
titolostudio_ndegree * traffico_nmoderate       0.8256701
pcr * fumatore_nsiSmoke                        -0.6989049
omocisteina * menopausamenop                    0.0541264
statolavorativo_npensionato * menopausamenop   -3.5023659

Selected 8 of 26 terms, and 8 of 25 predictors
Termination condition: Reached nk 51
Importance: age, omocisteina, menopausamenop, pcr, fumatore_nsiSmoke, ...
Number of terms at each degree of interaction: 1 2 5
GCV 2.275441    RSS 1314.198    GRSq 0.01931758    RSq 0.07451161


################
 hsa-miR-21-5p 
################

Call: earth(formula=y~age+bmi+PM10_C_RES_365+titolostudio_n+Antidepres...),
            data=sub01, degree=2, linpreds=TRUE)

                                    coefficients
(Intercept)                           12.2296811
PM10_C_RES_365                        -0.0583716
traffico_nmoderate * NGravidanze      -0.3772376
traffico_nmoderate * menopausamenop    0.9705785

Selected 4 of 26 terms, and 4 of 25 predictors
Termination condition: Reached nk 51
Importance: traffico_nmoderate, NGravidanze, menopausamenop, ...
Number of terms at each degree of interaction: 1 1 2
GCV 6.575021    RSS 3926.061    GRSq 0.01251145    RSq 0.0365273


################
 hsa-miR-130b-3p 
################

Call: earth(formula=y~age+bmi+PM10_C_RES_365+titolostudio_n+Antidepres...),
            data=sub01, degree=2, linpreds=TRUE)

                                      coefficients
(Intercept)                              6.7817490
PM10_C_RES_365                          -0.0330375
titolostudio_ndegree                    -3.3722692
pcr                                     -1.2336274
n_coffee                                -0.0202568
bmi * titolostudio_ndegree               0.0842068
bmi * pcr                                0.0313131
titolostudio_ndegree * pillolaoral_si    1.9880169
Antidepressiviantid_yes * NGravidanze   -0.2258352
pcr * traffico_nheavy                   -0.4648811

Selected 10 of 26 terms, and 9 of 25 predictors
Termination condition: Reached nk 51
Importance: titolostudio_ndegree, pcr, traffico_nheavy, n_coffee, bmi, ...
Number of terms at each degree of interaction: 1 4 5
GCV 2.672697    RSS 1517.823    GRSq 0.03524553    RSq 0.1047679


################
 hsa-miR-590-5p 
################

Call: earth(formula=y~age+bmi+PM10_C_RES_365+titolostudio_n+Antidepres...),
            data=sub01, degree=2, linpreds=TRUE)

                                             coefficients
(Intercept)                                     6.2936531
PM10_C_RES_365 * fumo_passivosi                 0.0086413
traffico_nheavy * statolavorativo_ncasalinga   -1.3435924
statoattfisica_n3sportive * n_coffee           -0.0554035
statolavorativo_ncasalinga * Alcohol            0.1207936
fumo_passivosi * n_coffee                      -0.0293627

Selected 6 of 26 terms, and 7 of 25 predictors
Termination condition: Reached nk 51
Importance: traffico_nheavy, statolavorativo_ncasalinga, ...
Number of terms at each degree of interaction: 1 0 5
GCV 1.897453    RSS 1114.368    GRSq 0.02499687    RSq 0.06435504


################
 hsa-miR-625-5p 
################

Call: earth(formula=y~age+bmi+PM10_C_RES_365+titolostudio_n+Antidepres...),
            data=sub01, degree=2, linpreds=TRUE)

                                         coefficients
(Intercept)                                 0.6703723
PM10_C_RES_365                             -0.0326609
titolostudio_nmedia_inf * pillolaoral_si    2.9309560

Selected 3 of 26 terms, and 3 of 25 predictors
Termination condition: Reached nk 51
Importance: PM10_C_RES_365, titolostudio_nmedia_inf, pillolaoral_si, ...
Number of terms at each degree of interaction: 1 1 1
GCV 1.249523    RSS 752.2859    GRSq 0.01485665    RSq 0.03086196


################
 hsa-miR-20a-3p 
################

Call: earth(formula=y~age+bmi+PM10_C_RES_365+titolostudio_n+Antidepres...),
            data=sub01, degree=2, linpreds=TRUE)

                                          coefficients
(Intercept)                                 0.13314417
Antidepressiviantid_yes * traffico_nheavy   0.77401600
Antidepressiviantid_yes * NGravidanze      -0.18014567
omocisteina * traffico_nmoderate            0.02391812

Selected 4 of 26 terms, and 5 of 25 predictors
Termination condition: Reached nk 51
Importance: omocisteina, traffico_nmoderate, Antidepressiviantid_yes, ...
Number of terms at each degree of interaction: 1 0 3
GCV 1.510561    RSS 901.9829    GRSq 0.003488945    RSq 0.02772422


################
 hsa-miR-301a-3p 
################

Call: earth(formula=y~age+bmi+PM10_C_RES_365+titolostudio_n+Antidepres...),
            data=sub01, degree=2, linpreds=TRUE)

                                               coefficients
(Intercept)                                       9.0238568
PM10_C_RES_365                                   -0.0568460
Antidepressiviantid_yes                          -1.3692202
age * titolostudio_nelementary                   -0.0930368
PM10_C_RES_365 * n_coffee                        -0.0003774
titolostudio_nelementary * traffico_nmoderate     1.1649094
titolostudio_nelementary * menopausamenop         5.7110575
titolostudio_ndegree * Antidepressiviantid_yes   -1.6732459
Antidepressiviantid_yes * omocisteina             0.1261276

Selected 9 of 26 terms, and 9 of 25 predictors
Termination condition: Reached nk 51
Importance: PM10_C_RES_365, titolostudio_ndegree, Antidepressiviantid_yes, ...
Number of terms at each degree of interaction: 1 2 6
GCV 1.846282    RSS 1057.399    GRSq 0.0950432    RSq 0.1531309


################
 hsa-miR-128-3p 
################

Call: earth(formula=y~age+bmi+PM10_C_RES_365+titolostudio_n+Antidepres...),
            data=sub01, degree=2, linpreds=TRUE)

                             coefficients
(Intercept)                     4.9793101
PM10_C_RES_365                 -0.0713098
PM10_C_RES_365 * omocisteina    0.0010453

Selected 3 of 26 terms, and 2 of 25 predictors
Termination condition: Reached nk 51
Importance: PM10_C_RES_365, omocisteina, age-unused, bmi-unused, ...
Number of terms at each degree of interaction: 1 1 1
GCV 2.442776    RSS 1470.694    GRSq 0.02835924    RSq 0.04414518


################
 hsa-miR-26b-3p 
################

Call: earth(formula=y~age+bmi+PM10_C_RES_365+titolostudio_n+Antidepres...),
            data=sub01, degree=2, linpreds=TRUE)

                                    coefficients
(Intercept)                           -1.3993406
statoattfisica_n3sportive             -0.3608072
Antidepressiviantid_yes * pcr          0.2520800
fumatore_nsiSmoke * traffico_nheavy    0.5037893

Selected 4 of 26 terms, and 5 of 25 predictors
Termination condition: Reached nk 51
Importance: fumatore_nsiSmoke, traffico_nheavy, Antidepressiviantid_yes, ...
Number of terms at each degree of interaction: 1 1 2
GCV 0.5316395    RSS 317.4514    GRSq 0.01801343    RSq 0.04189547


################
 hsa-miR-708-5p 
################

Call: earth(formula=y~age+bmi+PM10_C_RES_365+titolostudio_n+Antidepres...),
            data=sub01, degree=2, linpreds=TRUE)

                                       coefficients
(Intercept)                              -0.7505504
fumatore_nsiSmoke                         1.7436934
omocisteina * fumatore_nsiSmoke          -0.1190684
fumatore_nexSmoke * traffico_nmoderate    0.4436919

Selected 4 of 26 terms, and 4 of 25 predictors
Termination condition: Reached nk 51
Importance: fumatore_nsiSmoke, omocisteina, fumatore_nexSmoke, ...
Number of terms at each degree of interaction: 1 1 2
GCV 2.453846    RSS 1465.235    GRSq 0.004764662    RSq 0.02896891


################
 hsa-let-7a-5p 
################

Call: earth(formula=y~age+bmi+PM10_C_RES_365+titolostudio_n+Antidepres...),
            data=sub01, degree=2, linpreds=TRUE)

               coefficients
(Intercept)      12.6839281
PM10_C_RES_365   -0.1921577
n_coffee         -0.0438891

Selected 3 of 26 terms, and 2 of 25 predictors
Termination condition: Reached nk 51
Importance: PM10_C_RES_365, n_coffee, age-unused, bmi-unused, ...
Number of terms at each degree of interaction: 1 2 (additive model)
GCV 21.45885    RSS 12919.49    GRSq 0.03216134    RSq 0.04788551


################
 hsa-miR-133a-3p 
################

Call: earth(formula=y~age+bmi+PM10_C_RES_365+titolostudio_n+Antidepres...),
            data=sub01, degree=2, linpreds=TRUE)

                                            coefficients
(Intercept)                                    4.9944960
statolavorativo_ncasalinga                     9.0322817
pillolaoral_si                                 3.4477816
PM10_C_RES_365 * statolavorativo_ncasalinga   -0.2173473
PM10_C_RES_365 * n_coffee                     -0.0022472
omocisteina * traffico_nmoderate               0.0357370
omocisteina * pillolaoral_si                  -0.3377994
omocisteina * n_coffee                         0.0073563

Selected 8 of 25 terms, and 6 of 25 predictors
Termination condition: RSq changed by less than 0.001 at 25 terms
Importance: PM10_C_RES_365, omocisteina, n_coffee, ...
Number of terms at each degree of interaction: 1 2 5
GCV 5.026689    RSS 2903.201    GRSq 0.04438945    RSq 0.09817241


################
 hsa-miR-184 
################

Call: earth(formula=y~age+bmi+PM10_C_RES_365+titolostudio_n+Antidepres...),
            data=sub01, degree=2, linpreds=TRUE)

                                             coefficients
(Intercept)                                    0.61793481
Alcohol                                       -0.51998917
age * traffico_nmoderate                       0.00858178
PM10_C_RES_365 * Alcohol                       0.01161923
traffico_nmoderate * statoattfisica_n3active  -0.48433047

Selected 5 of 26 terms, and 5 of 25 predictors
Termination condition: Reached nk 51
Importance: PM10_C_RES_365, Alcohol, traffico_nmoderate, age, ...
Number of terms at each degree of interaction: 1 1 3
GCV 2.621874    RSS 1552.666    GRSq 0.001175439    RSq 0.03349771


################
 hsa-miR-338-5p 
################

Call: earth(formula=y~age+bmi+PM10_C_RES_365+titolostudio_n+Antidepres...),
            data=sub01, degree=2, linpreds=TRUE)

                              coefficients
(Intercept)                    -1.25778762
pcr                            -0.42054045
fumatore_nexSmoke              -0.20936171
titolostudio_nmedia_inf * pcr   0.29618053
pcr * traffico_nmoderate        0.49023868
pcr * traffico_nheavy           0.32016630
pcr * n_coffee                  0.01697332

Selected 7 of 25 terms, and 6 of 25 predictors
Termination condition: RSq changed by less than 0.001 at 25 terms
Importance: pcr, traffico_nmoderate, titolostudio_nmedia_inf, n_coffee, ...
Number of terms at each degree of interaction: 1 2 4
GCV 0.9914056    RSS 577.4114    GRSq 0.03057635    RSq 0.07743913


################
 hsa-miR-30d-5p 
################

Call: earth(formula=y~age+bmi+PM10_C_RES_365+titolostudio_n+Antidepres...),
            data=sub01, degree=2, linpreds=TRUE)

            coefficients
(Intercept)   7.73372768
n_coffee     -0.01583349

Selected 2 of 26 terms, and 1 of 25 predictors
Termination condition: Reached nk 51
Importance: n_coffee, age-unused, bmi-unused, PM10_C_RES_365-unused, ...
Number of terms at each degree of interaction: 1 1 (additive model)
GCV 2.252215    RSS 1367.139    GRSq 0.002159785    RSq 0.01028218


################
 hsa-let-7c-5p 
################

Call: earth(formula=y~age+bmi+PM10_C_RES_365+titolostudio_n+Antidepres...),
            data=sub01, degree=2, linpreds=TRUE)

                                             coefficients
(Intercept)                                    1.95019009
NGravidanze                                   -0.08882009
age * traffico_nmoderate                       0.01076728
titolostudio_nmedia_inf * fumatore_nsiSmoke   -0.80383214
Antidepressiviantid_yes * traffico_nmoderate  -0.53993464
fumatore_nsiSmoke * pillolaoral_si            -1.99808874
traffico_nheavy * menopausamenop               0.46858881
pillolaoral_si * NGravidanze                   0.58506901

Selected 8 of 26 terms, and 9 of 25 predictors
Termination condition: Reached nk 51
Importance: titolostudio_nmedia_inf, fumatore_nsiSmoke, age, ...
Number of terms at each degree of interaction: 1 1 6
GCV 1.71829    RSS 992.4111    GRSq 0.02794717    RSq 0.08265552


################
 hsa-miR-139-5p 
################

Call: earth(formula=y~age+bmi+PM10_C_RES_365+titolostudio_n+Antidepres...),
            data=sub01, degree=2, linpreds=TRUE)

                                   coefficients
(Intercept)                           7.5029405
titolostudio_ndegree                 -3.7712266
bmi * titolostudio_nmedia_inf         0.0217400
bmi * titolostudio_ndegree            0.1046519
titolostudio_nmedia_inf * pcr        -0.7536310
titolostudio_nmedia_inf * n_coffee   -0.0366321

Selected 6 of 26 terms, and 5 of 25 predictors
Termination condition: Reached nk 51
Importance: titolostudio_ndegree, bmi, titolostudio_nmedia_inf, pcr, ...
Number of terms at each degree of interaction: 1 1 4
GCV 2.165707    RSS 1271.913    GRSq 0.02951584    RSq 0.06869159


################
 hsa-miR-7-1-3p 
################

Call: earth(formula=y~age+bmi+PM10_C_RES_365+titolostudio_n+Antidepres...),
            data=sub01, degree=2, linpreds=TRUE)

            coefficients
(Intercept)     5.873492

Selected 1 of 26 terms, and 0 of 25 predictors
Termination condition: Reached nk 51
Importance: age-unused, bmi-unused, PM10_C_RES_365-unused, ...
Number of terms at each degree of interaction: 1 (intercept only model)
GCV 6.27876    RSS 3842.611    GRSq 0    RSq 0


################
 hsa-miR-212-3p 
################

Call: earth(formula=y~age+bmi+PM10_C_RES_365+titolostudio_n+Antidepres...),
            data=sub01, degree=2, linpreds=TRUE)

               coefficients
(Intercept)      1.55933449
PM10_C_RES_365   0.04488296
pcr * Alcohol   -0.11533403

Selected 3 of 26 terms, and 3 of 25 predictors
Termination condition: Reached nk 51
Importance: pcr, Alcohol, PM10_C_RES_365, age-unused, bmi-unused, ...
Number of terms at each degree of interaction: 1 1 1
GCV 4.41385    RSS 2657.397    GRSq 0.009662787    RSq 0.02575248


################
 hsa-miR-9-5p 
################

Call: earth(formula=y~age+bmi+PM10_C_RES_365+titolostudio_n+Antidepres...),
            data=sub01, degree=2, linpreds=TRUE)

            coefficients
(Intercept)    0.5037181

Selected 1 of 26 terms, and 0 of 25 predictors
Termination condition: Reached nk 51
Importance: age-unused, bmi-unused, PM10_C_RES_365-unused, ...
Number of terms at each degree of interaction: 1 (intercept only model)
GCV 5.832102    RSS 3569.256    GRSq 0    RSq 0


################
 hsa-miR-139-3p 
################

Call: earth(formula=y~age+bmi+PM10_C_RES_365+titolostudio_n+Antidepres...),
            data=sub01, degree=2, linpreds=TRUE)

                           coefficients
(Intercept)                   0.5814157
statolavorativo_ncasalinga    1.3310097

Selected 2 of 26 terms, and 1 of 25 predictors
Termination condition: Reached nk 51
Importance: statolavorativo_ncasalinga, age-unused, bmi-unused, ...
Number of terms at each degree of interaction: 1 1 (additive model)
GCV 12.17047    RSS 7387.716    GRSq 0.0069287    RSq 0.01501227


################
 hsa-miR-30a-3p 
################

Call: earth(formula=y~age+bmi+PM10_C_RES_365+titolostudio_n+Antidepres...),
            data=sub01, degree=2, linpreds=TRUE)

                                     coefficients
(Intercept)                             2.6893581
statolavorativo_ncasalinga * Alcohol   -0.1753672

Selected 2 of 26 terms, and 2 of 25 predictors
Termination condition: Reached nk 51
Importance: statolavorativo_ncasalinga, Alcohol, age-unused, bmi-unused, ...
Number of terms at each degree of interaction: 1 0 1
GCV 4.547878    RSS 2760.653    GRSq 0.00177778    RSq 0.009903283


################
 hsa-miR-140-3p 
################

Call: earth(formula=y~age+bmi+PM10_C_RES_365+titolostudio_n+Antidepres...),
            data=sub01, degree=2, linpreds=TRUE)

                                         coefficients
(Intercept)                                1.92383972
age                                       -0.01341328
NGravidanze                               -0.03560173
age * traffico_nmoderate                   0.00681116
titolostudio_nsuperiori * NGravidanze     -0.12031475
titolostudio_ndegree * fumatore_nsiSmoke  -1.38088972

Selected 6 of 26 terms, and 6 of 25 predictors
Termination condition: Reached nk 51
Importance: NGravidanze, traffico_nmoderate, age, titolostudio_ndegree, ...
Number of terms at each degree of interaction: 1 2 3
GCV 2.054443    RSS 1206.568    GRSq 0.02151726    RSq 0.06101588
