# Supplementary material for: Environmental and Lifestyle Cancer Risk Factors: Shaping Extracellular Vesicle OncomiRs and Paving the Path to Cancer Development
Source: Cancers (Basel). 2023 Aug 29;15(17):4317. doi: 10.3390/cancers15174317 (PMC10486808; doi:10.3390/cancers15174317)
Supplement: Supplementary file 1 [file cancers-15-04317-s001.zip › MALES_output_zip/MARSOUTPUT_DEGREE1_MENCOAD.txt]

################
 hsa-miR-324-3p 
################

Call: earth(formula=y~Age+BMI+PM10_Annual_Average+School+Antidepressan...),
            data=sub01, degree=1)

                               coefficients
(Intercept)                       3.1197761
SmokingexSmoke                   -0.5801766
h(PM10_Annual_Average-41.3014)   -0.8641080
h(PM10_Annual_Average-43.0055)    1.3579151
h(PM10_Annual_Average-46.8164)   -0.9599878

Selected 5 of 29 terms, and 2 of 21 predictors
Termination condition: Reached nk 43
Importance: SmokingexSmoke, PM10_Annual_Average, BMI-unused, Age-unused, ...
Number of terms at each degree of interaction: 1 4 (additive model)
GCV 2.575718    RSS 536.6725    GRSq 0.03018981    RSq 0.09792806


################
 hsa-miR-671-3p 
################

Call: earth(formula=y~Age+BMI+PM10_Annual_Average+School+Antidepressan...),
            data=sub01, degree=1)

            coefficients
(Intercept)   -0.1627524

Selected 1 of 29 terms, and 0 of 21 predictors
Termination condition: Reached nk 43
Importance: Age-unused, BMI-unused, PM10_Annual_Average-unused, ...
Number of terms at each degree of interaction: 1 (intercept only model)
GCV 1.465728    RSS 328.3296    GRSq 0    RSq 0


################
 hsa-miR-139-3p 
################

Call: earth(formula=y~Age+BMI+PM10_Annual_Average+School+Antidepressan...),
            data=sub01, degree=1)

               coefficients
(Intercept)       1.0523988
h(n_coffee-10)   -0.5960994
h(n_coffee-13)    0.6727437

Selected 3 of 27 terms, and 1 of 21 predictors
Termination condition: Reached nk 43
Importance: n_coffee, Age-unused, BMI-unused, PM10_Annual_Average-unused, ...
Number of terms at each degree of interaction: 1 2 (additive model)
GCV 11.57584    RSS 2501.662    GRSq 0.003210567    RSq 0.03833693


################
 hsa-miR-328-3p 
################

Call: earth(formula=y~Age+BMI+PM10_Annual_Average+School+Antidepressan...),
            data=sub01, degree=1)

                               coefficients
(Intercept)                       9.8029018
h(BMI-32.49)                      0.4407633
h(BMI-34.44)                     -1.8356039
h(BMI-36.21)                      2.3915298
h(BMI-39.33)                     -3.1216983
h(BMI-40.52)                      2.3017975
h(PM10_Annual_Average-44.8521)   -0.4900335
h(PM10_Annual_Average-48.6137)    1.2704995

Selected 8 of 27 terms, and 2 of 21 predictors
Termination condition: Reached nk 43
Importance: PM10_Annual_Average, BMI, PCR-unused, Age-unused, ...
Number of terms at each degree of interaction: 1 7 (additive model)
GCV 2.172476    RSS 427.9682    GRSq 0.1561495    RSq 0.257895


################
 hsa-miR-652-3p 
################

Call: earth(formula=y~Age+BMI+PM10_Annual_Average+School+Antidepressan...),
            data=sub01, degree=1)

                               coefficients
(Intercept)                       5.9031408
Passive_Smokesi                  -0.8359729
h(BMI-39.33)                     -0.3302048
h(PM10_Annual_Average-44.8521)   -0.2808399

Selected 4 of 28 terms, and 3 of 21 predictors
Termination condition: Reached nk 43
Importance: PM10_Annual_Average, BMI, Passive_Smokesi, Age-unused, ...
Number of terms at each degree of interaction: 1 3 (additive model)
GCV 5.535044    RSS 1174.629    GRSq 0.04019486    RSq 0.09070194


################
 hsa-miR-193a-5p 
################

Call: earth(formula=y~Age+BMI+PM10_Annual_Average+School+Antidepressan...),
            data=sub01, degree=1)

                               coefficients
(Intercept)                       1.5160574
Schoolmedia_inf                  -0.7488885
Schoolsuperiori                  -0.4062141
h(BMI-36.21)                      0.0940176
h(PM10_Annual_Average-41.0301)   -3.7231473
h(PM10_Annual_Average-41.2274)    4.5626764
h(PM10_Annual_Average-43.737)    -1.8966225
h(PM10_Annual_Average-44.9041)    1.1344683
h(PM10_Annual_Average-47.6767)   -0.9009101
h(Homocysteine-17.7)             -0.3518360
h(Homocysteine-20.6)              0.4303959

Selected 11 of 28 terms, and 5 of 21 predictors
Termination condition: Reached nk 43
Importance: PM10_Annual_Average, BMI, Homocysteine, Schoolmedia_inf, ...
Number of terms at each degree of interaction: 1 10 (additive model)
GCV 1.426867    RSS 265.3278    GRSq 0.06934727    RSq 0.2274433


################
 hsa-miR-574-3p 
################

Call: earth(formula=y~Age+BMI+PM10_Annual_Average+School+Antidepressan...),
            data=sub01, degree=1)

                               coefficients
(Intercept)                      -9.1660699
h(Age-29.4182)                    1.0888666
h(Age-31.822)                    -0.7502958
h(68.0739-Age)                    0.3224141
h(Age-68.0739)                   -0.5566899
h(PM10_Annual_Average-47.3753)   -0.3606956
h(5-n_coffee)                     0.3817225
h(n_coffee-5)                     0.6972117
h(n_coffee-7)                    -0.7347970
h(n_coffee-21)                    0.1938970
h(n_coffee-32)                   -0.3517511
h(Alcohol-9)                     -0.0605545

Selected 12 of 28 terms, and 4 of 21 predictors
Termination condition: Reached nk 43
Importance: Age, n_coffee, PM10_Annual_Average, Alcohol, BMI-unused, ...
Number of terms at each degree of interaction: 1 11 (additive model)
GCV 2.275612    RSS 414.9368    GRSq 0.08702392    RSq 0.256833


################
 hsa-miR-532-3p 
################

Call: earth(formula=y~Age+BMI+PM10_Annual_Average+School+Antidepressan...),
            data=sub01, degree=1)

                               coefficients
(Intercept)                      2.61973225
h(PM10_Annual_Average-39.2849)   0.07991353
h(PM10_Annual_Average-47.3753)  -0.62981076

Selected 3 of 28 terms, and 1 of 21 predictors
Termination condition: Reached nk 43
Importance: PM10_Annual_Average, Age-unused, BMI-unused, ...
Number of terms at each degree of interaction: 1 2 (additive model)
GCV 1.659269    RSS 358.5856    GRSq 0.01226419    RSq 0.04707151


################
 hsa-miR-628-5p 
################

Call: earth(formula=y~Age+BMI+PM10_Annual_Average+School+Antidepressan...),
            data=sub01, degree=1)

                               coefficients
(Intercept)                      -0.0123701
h(PM10_Annual_Average-44.8521)    5.7356232
h(PM10_Annual_Average-45.9233)  -23.3207635
h(PM10_Annual_Average-46.3178)   19.5079481
h(Alcohol-3)                      0.2807413

Selected 5 of 29 terms, and 2 of 21 predictors
Termination condition: Reached nk 43
Importance: PM10_Annual_Average, Alcohol, Age-unused, BMI-unused, ...
Number of terms at each degree of interaction: 1 4 (additive model)
GCV 31.28961    RSS 6519.453    GRSq 0.08963558    RSq 0.1532217


################
 hsa-miR-136-5p 
################

Call: earth(formula=y~Age+BMI+PM10_Annual_Average+School+Antidepressan...),
            data=sub01, degree=1)

                               coefficients
(Intercept)                       -0.420671
h(43.2471-Age)                    -0.093143
h(PM10_Annual_Average-42.0219)     6.289591
h(PM10_Annual_Average-42.5863)    -8.941808
h(PM10_Annual_Average-44.8521)    12.587082
h(PM10_Annual_Average-45.9233)   -54.073718
h(PM10_Annual_Average-46.1507)    56.290013
h(PM10_Annual_Average-46.8164)   -28.260342
h(PM10_Annual_Average-47.3753)    25.906038
h(PM10_Annual_Average-48.0932)    -8.362980
h(Alcohol-1)                       0.084206

Selected 11 of 28 terms, and 3 of 21 predictors
Termination condition: Reached nk 43
Importance: PM10_Annual_Average, Age, Alcohol, BMI-unused, ...
Number of terms at each degree of interaction: 1 10 (additive model)
GCV 12.6083    RSS 2344.529    GRSq 0.2519017    RSq 0.3789861


################
 hsa-miR-29a-5p 
################

Call: earth(formula=y~Age+BMI+PM10_Annual_Average+School+Antidepressan...),
            data=sub01, degree=1)

                               coefficients
(Intercept)                       1.9959191
h(PM10_Annual_Average-42.5863)    0.2163073
h(PM10_Annual_Average-47.3753)   -1.6811906
h(PM10_Annual_Average-48.9616)    3.3728934
h(Homocysteine-8)                -2.3495148
h(Homocysteine-8.6)               2.1939734
h(14.4-Homocysteine)             -0.3921564
h(Homocysteine-20.6)              0.1737570
h(1-Alcohol)                      0.6660425
h(Alcohol-1)                      0.1703009
h(Alcohol-6)                     -0.2219170

Selected 11 of 28 terms, and 3 of 21 predictors
Termination condition: Reached nk 43
Importance: PM10_Annual_Average, Homocysteine, Alcohol, BMI-unused, ...
Number of terms at each degree of interaction: 1 10 (additive model)
GCV 1.492088    RSS 277.4557    GRSq 0.07999396    RSq 0.2362814


################
 hsa-miR-126-5p 
################

Call: earth(formula=y~Age+BMI+PM10_Annual_Average+School+Antidepressan...),
            data=sub01, degree=1)

                               coefficients
(Intercept)                       7.9920542
h(PM10_Annual_Average-34.8384)    0.1506707
h(PM10_Annual_Average-46.8164)   -0.5738115
h(1-Alcohol)                      0.7553457

Selected 4 of 27 terms, and 2 of 21 predictors
Termination condition: Reached nk 43
Importance: PM10_Annual_Average, Alcohol, Age-unused, BMI-unused, ...
Number of terms at each degree of interaction: 1 3 (additive model)
GCV 5.927744    RSS 1257.967    GRSq 0.00637694    RSq 0.05866359


################
 hsa-miR-29b-3p 
################

Call: earth(formula=y~Age+BMI+PM10_Annual_Average+School+Antidepressan...),
            data=sub01, degree=1)

                               coefficients
(Intercept)                       2.8697233
h(37.6071-Age)                    0.0663501
h(PM10_Annual_Average-44.8521)   -8.6097758
h(PM10_Annual_Average-45.0027)    9.9802128
h(PM10_Annual_Average-47.3753)   -8.5231611
h(PM10_Annual_Average-47.6767)    6.6414331
h(Alcohol-1)                      0.0933631
h(Alcohol-12)                    -0.1782208

Selected 8 of 27 terms, and 3 of 21 predictors
Termination condition: Reached nk 43
Importance: PM10_Annual_Average, Alcohol, Age, Homocysteine-unused, ...
Number of terms at each degree of interaction: 1 7 (additive model)
GCV 2.607186    RSS 513.6042    GRSq 0.02816311    RSq 0.1453402


################
 hsa-miR-142-3p 
################

Call: earth(formula=y~Age+BMI+PM10_Annual_Average+School+Antidepressan...),
            data=sub01, degree=1)

            coefficients
(Intercept)      10.3535

Selected 1 of 28 terms, and 0 of 21 predictors
Termination condition: Reached nk 43
Importance: Age-unused, BMI-unused, PM10_Annual_Average-unused, ...
Number of terms at each degree of interaction: 1 (intercept only model)
GCV 2.48883    RSS 557.509    GRSq 0    RSq 0


################
 hsa-miR-125a-5p 
################

Call: earth(formula=y~Age+BMI+PM10_Annual_Average+School+Antidepressan...),
            data=sub01, degree=1)

               coefficients
(Intercept)       1.6311749
h(Age-70.7433)   -0.2465588

Selected 2 of 29 terms, and 1 of 21 predictors
Termination condition: Reached nk 43
Importance: Age, BMI-unused, PM10_Annual_Average-unused, ...
Number of terms at each degree of interaction: 1 1 (additive model)
GCV 4.696185    RSS 1033.348    GRSq 0.01114894    RSq 0.02865038


################
 hsa-miR-197-3p 
################

Call: earth(formula=y~Age+BMI+PM10_Annual_Average+School+Antidepressan...),
            data=sub01, degree=1)

                               coefficients
(Intercept)                       4.7216598
h(PM10_Annual_Average-45.0027)   -0.6532005
h(7-n_coffee)                     0.2916364

Selected 3 of 28 terms, and 2 of 21 predictors
Termination condition: Reached nk 43
Importance: PM10_Annual_Average, n_coffee, Age-unused, BMI-unused, ...
Number of terms at each degree of interaction: 1 2 (additive model)
GCV 25.20712    RSS 5447.526    GRSq 0.03274565    RSq 0.06683122


################
 hsa-miR-378a-3p 
################

Call: earth(formula=y~Age+BMI+PM10_Annual_Average+School+Antidepressan...),
            data=sub01, degree=1)

               coefficients
(Intercept)        10.43042
h(BMI-35.75)       -1.03948
h(BMI-37.27)        1.63243
h(BMI-40.52)       -0.71221
h(PCR-0.3)        431.36815
h(PCR-0.31)      -605.79401
h(PCR-0.33)       174.22807
h(n_coffee-1)      -0.61933
h(n_coffee-18)      0.53581
h(21-n_coffee)     -0.58471
h(2-Alcohol)        0.41867
h(Alcohol-5)        0.48191
h(Alcohol-8)       -0.80568
h(Alcohol-14)       0.33882

Selected 14 of 28 terms, and 4 of 21 predictors
Termination condition: Reached nk 43
Importance: n_coffee, PCR, Alcohol, BMI, Age-unused, ...
Number of terms at each degree of interaction: 1 13 (additive model)
GCV 2.36361    RSS 414.1651    GRSq 0.1060955    RSq 0.3007504


################
 hsa-miR-21-5p 
################

Call: earth(formula=y~Age+BMI+PM10_Annual_Average+School+Antidepressan...),
            data=sub01, degree=1)

                    coefficients
(Intercept)             9.618677
h(Homocysteine-8.6)   -16.377927
h(Homocysteine-8.9)    24.049218
h(Homocysteine-9.5)    -7.694920

Selected 4 of 28 terms, and 1 of 21 predictors
Termination condition: Reached nk 43
Importance: BMI-unused, Homocysteine, Passive_Smokesi-unused, Age-unused, ...
Number of terms at each degree of interaction: 1 3 (additive model)
GCV 8.408637    RSS 1784.454    GRSq 0.008850238    RSq 0.06100674


################
 hsa-miR-126-3p 
################

Call: earth(formula=y~Age+BMI+PM10_Annual_Average+School+Antidepressan...),
            data=sub01, degree=1)

                               coefficients
(Intercept)                      11.9193492
Schoolmedia_inf                  -0.9301043
h(Age-61.8097)                   -0.8424174
h(Age-65.1389)                    1.9686935
h(Age-68.0739)                   -1.2753702
h(PM10_Annual_Average-43.737)    -5.8531858
h(PM10_Annual_Average-44.4384)   14.2221185
h(PM10_Annual_Average-44.8521)   -8.2727004
h(5-n_coffee)                     0.1978366

Selected 9 of 28 terms, and 4 of 21 predictors
Termination condition: Reached nk 43
Importance: Age, PM10_Annual_Average, n_coffee, Schoolmedia_inf, ...
Number of terms at each degree of interaction: 1 8 (additive model)
GCV 5.208824    RSS 1006.755    GRSq 0.05980664    RSq 0.1887687


################
 hsa-miR-144-5p 
################

Call: earth(formula=y~Age+BMI+PM10_Annual_Average+School+Antidepressan...),
            data=sub01, degree=1)

                         coefficients
(Intercept)                 -3.543168
Workingstatusdisoccupato    -1.667652
h(Alcohol-1)                 1.198473
h(10-Alcohol)                1.004036
h(Alcohol-10)               -1.236012

Selected 5 of 26 terms, and 2 of 21 predictors
Termination condition: Reached nk 43
Importance: Workingstatusdisoccupato, Alcohol, Age-unused, BMI-unused, ...
Number of terms at each degree of interaction: 1 4 (additive model)
GCV 5.649835    RSS 1177.191    GRSq 0.01581801    RSq 0.08456008
