# Supplementary material for: Environmental and Lifestyle Cancer Risk Factors: Shaping Extracellular Vesicle OncomiRs and Paving the Path to Cancer Development
Source: Cancers (Basel). 2023 Aug 29;15(17):4317. doi: 10.3390/cancers15174317 (PMC10486808; doi:10.3390/cancers15174317)
Supplement: Supplementary file 1 [file cancers-15-04317-s001.zip › MALES_output_zip/MARSOUTPUT_DEGREE1_MENCOAD_withouthinges.txt]

################
 hsa-miR-324-3p 
################

Call: earth(formula=y~Age+BMI+PM10_Annual_Average+School+Antidepressan...),
            data=sub01, degree=1, linpreds=TRUE)

               coefficients
(Intercept)       2.8226277
SmokingexSmoke   -0.5559799

Selected 2 of 11 terms, and 1 of 21 predictors
Termination condition: RSq changed by less than 0.001 at 11 terms
Importance: SmokingexSmoke, Age-unused, BMI-unused, ...
Number of terms at each degree of interaction: 1 1 (additive model)
GCV 2.624884    RSS 577.579    GRSq 0.0116778    RSq 0.02916988


################
 hsa-miR-671-3p 
################

Call: earth(formula=y~Age+BMI+PM10_Annual_Average+School+Antidepressan...),
            data=sub01, degree=1, linpreds=TRUE)

            coefficients
(Intercept)   -0.1627524

Selected 1 of 15 terms, and 0 of 21 predictors
Termination condition: RSq changed by less than 0.001 at 15 terms
Importance: Age-unused, BMI-unused, PM10_Annual_Average-unused, ...
Number of terms at each degree of interaction: 1 (intercept only model)
GCV 1.465728    RSS 328.3296    GRSq 0    RSq 0


################
 hsa-miR-139-3p 
################

Call: earth(formula=y~Age+BMI+PM10_Annual_Average+School+Antidepressan...),
            data=sub01, degree=1, linpreds=TRUE)

            coefficients
(Intercept)    0.5809954

Selected 1 of 13 terms, and 0 of 21 predictors
Termination condition: RSq changed by less than 0.001 at 13 terms
Importance: Age-unused, BMI-unused, PM10_Annual_Average-unused, ...
Number of terms at each degree of interaction: 1 (intercept only model)
GCV 11.61313    RSS 2601.392    GRSq 0    RSq 0


################
 hsa-miR-328-3p 
################

Call: earth(formula=y~Age+BMI+PM10_Annual_Average+School+Antidepressan...),
            data=sub01, degree=1, linpreds=TRUE)

                    coefficients
(Intercept)           13.3805529
PM10_Annual_Average   -0.0887361
PCR                   -0.4770639

Selected 3 of 12 terms, and 2 of 21 predictors
Termination condition: RSq changed by less than 0.001 at 12 terms
Importance: PM10_Annual_Average, PCR, Age-unused, BMI-unused, ...
Number of terms at each degree of interaction: 1 2 (additive model)
GCV 2.439112    RSS 527.1181    GRSq 0.05258048    RSq 0.08596708


################
 hsa-miR-652-3p 
################

Call: earth(formula=y~Age+BMI+PM10_Annual_Average+School+Antidepressan...),
            data=sub01, degree=1, linpreds=TRUE)

                coefficients
(Intercept)        8.2321519
BMI               -0.0806384
Passive_Smokesi   -0.7936075

Selected 3 of 16 terms, and 2 of 21 predictors
Termination condition: RSq changed by less than 0.001 at 16 terms
Importance: Passive_Smokesi, BMI, Age-unused, PM10_Annual_Average-unused, ...
Number of terms at each degree of interaction: 1 2 (additive model)
GCV 5.658617    RSS 1222.887    GRSq 0.01876673    RSq 0.05334491


################
 hsa-miR-193a-5p 
################

Call: earth(formula=y~Age+BMI+PM10_Annual_Average+School+Antidepressan...),
            data=sub01, degree=1, linpreds=TRUE)

            coefficients
(Intercept)     1.208146

Selected 1 of 15 terms, and 0 of 21 predictors
Termination condition: RSq changed by less than 0.001 at 15 terms
Importance: Age-unused, BMI-unused, PM10_Annual_Average-unused, ...
Number of terms at each degree of interaction: 1 (intercept only model)
GCV 1.53319    RSS 343.4413    GRSq 0    RSq 0


################
 hsa-miR-574-3p 
################

Call: earth(formula=y~Age+BMI+PM10_Annual_Average+School+Antidepressan...),
            data=sub01, degree=1, linpreds=TRUE)

            coefficients
(Intercept)     6.430071

Selected 1 of 15 terms, and 0 of 21 predictors
Termination condition: RSq changed by less than 0.001 at 15 terms
Importance: Age-unused, BMI-unused, PM10_Annual_Average-unused, ...
Number of terms at each degree of interaction: 1 (intercept only model)
GCV 2.492521    RSS 558.3358    GRSq 0    RSq 0


################
 hsa-miR-532-3p 
################

Call: earth(formula=y~Age+BMI+PM10_Annual_Average+School+Antidepressan...),
            data=sub01, degree=1, linpreds=TRUE)

            coefficients
(Intercept)      2.81561

Selected 1 of 14 terms, and 0 of 21 predictors
Termination condition: RSq changed by less than 0.001 at 14 terms
Importance: Age-unused, BMI-unused, PM10_Annual_Average-unused, ...
Number of terms at each degree of interaction: 1 (intercept only model)
GCV 1.679871    RSS 376.2986    GRSq 0    RSq 0


################
 hsa-miR-628-5p 
################

Call: earth(formula=y~Age+BMI+PM10_Annual_Average+School+Antidepressan...),
            data=sub01, degree=1, linpreds=TRUE)

                    coefficients
(Intercept)           -7.3621458
PM10_Annual_Average    0.1756164
Schoolmedia_inf        2.2337192
Alcohol                0.2284117

Selected 4 of 17 terms, and 3 of 21 predictors
Termination condition: RSq changed by less than 0.001 at 17 terms
Importance: Alcohol, Schoolmedia_inf, PM10_Annual_Average, Age-unused, ...
Number of terms at each degree of interaction: 1 3 (additive model)
GCV 32.69887    RSS 6939.249    GRSq 0.04863354    RSq 0.09869655


################
 hsa-miR-136-5p 
################

Call: earth(formula=y~Age+BMI+PM10_Annual_Average+School+Antidepressan...),
            data=sub01, degree=1, linpreds=TRUE)

                    coefficients
(Intercept)          -11.0593385
PM10_Annual_Average    0.2605624
n_coffee               0.0528095

Selected 3 of 12 terms, and 2 of 21 predictors
Termination condition: RSq changed by less than 0.001 at 12 terms
Importance: PM10_Annual_Average, n_coffee, Age-unused, BMI-unused, ...
Number of terms at each degree of interaction: 1 2 (additive model)
GCV 15.7047    RSS 3393.952    GRSq 0.06818043    RSq 0.1010173


################
 hsa-miR-29a-5p 
################

Call: earth(formula=y~Age+BMI+PM10_Annual_Average+School+Antidepressan...),
            data=sub01, degree=1, linpreds=TRUE)

                   coefficients
(Intercept)         -1.29884613
Age                  0.01560021
Traffic_nomoderate   0.35131459

Selected 3 of 14 terms, and 2 of 21 predictors
Termination condition: RSq changed by less than 0.001 at 14 terms
Importance: Age, Traffic_nomoderate, BMI-unused, ...
Number of terms at each degree of interaction: 1 2 (additive model)
GCV 1.612764    RSS 348.5355    GRSq 0.005585914    RSq 0.04062857


################
 hsa-miR-126-5p 
################

Call: earth(formula=y~Age+BMI+PM10_Annual_Average+School+Antidepressan...),
            data=sub01, degree=1, linpreds=TRUE)

            coefficients
(Intercept)     9.247668

Selected 1 of 12 terms, and 0 of 21 predictors
Termination condition: RSq changed by less than 0.001 at 12 terms
Importance: Age-unused, BMI-unused, PM10_Annual_Average-unused, ...
Number of terms at each degree of interaction: 1 (intercept only model)
GCV 5.965787    RSS 1336.363    GRSq 0    RSq 0


################
 hsa-miR-29b-3p 
################

Call: earth(formula=y~Age+BMI+PM10_Annual_Average+School+Antidepressan...),
            data=sub01, degree=1, linpreds=TRUE)

            coefficients
(Intercept)     3.062548

Selected 1 of 10 terms, and 0 of 21 predictors
Termination condition: RSq changed by less than 0.001 at 10 terms
Importance: Age-unused, BMI-unused, PM10_Annual_Average-unused, ...
Number of terms at each degree of interaction: 1 (intercept only model)
GCV 2.682741    RSS 600.9458    GRSq 0    RSq 0


################
 hsa-miR-142-3p 
################

Call: earth(formula=y~Age+BMI+PM10_Annual_Average+School+Antidepressan...),
            data=sub01, degree=1, linpreds=TRUE)

            coefficients
(Intercept)      10.3535

Selected 1 of 13 terms, and 0 of 21 predictors
Termination condition: RSq changed by less than 0.001 at 13 terms
Importance: Age-unused, BMI-unused, PM10_Annual_Average-unused, ...
Number of terms at each degree of interaction: 1 (intercept only model)
GCV 2.48883    RSS 557.509    GRSq 0    RSq 0


################
 hsa-miR-125a-5p 
################

Call: earth(formula=y~Age+BMI+PM10_Annual_Average+School+Antidepressan...),
            data=sub01, degree=1, linpreds=TRUE)

            coefficients
(Intercept)     1.550606

Selected 1 of 13 terms, and 0 of 21 predictors
Termination condition: RSq changed by less than 0.001 at 13 terms
Importance: Age-unused, BMI-unused, PM10_Annual_Average-unused, ...
Number of terms at each degree of interaction: 1 (intercept only model)
GCV 4.749133    RSS 1063.827    GRSq 0    RSq 0


################
 hsa-miR-197-3p 
################

Call: earth(formula=y~Age+BMI+PM10_Annual_Average+School+Antidepressan...),
            data=sub01, degree=1, linpreds=TRUE)

                    coefficients
(Intercept)           13.4432530
PM10_Annual_Average   -0.2050849

Selected 2 of 16 terms, and 1 of 21 predictors
Termination condition: RSq changed by less than 0.001 at 16 terms
Importance: PM10_Annual_Average, Age-unused, BMI-unused, ...
Number of terms at each degree of interaction: 1 1 (additive model)
GCV 25.6911    RSS 5653.065    GRSq 0.01417428    RSq 0.03162218


################
 hsa-miR-378a-3p 
################

Call: earth(formula=y~Age+BMI+PM10_Annual_Average+School+Antidepressan...),
            data=sub01, degree=1, linpreds=TRUE)

            coefficients
(Intercept)   -0.7244737

Selected 1 of 11 terms, and 0 of 21 predictors
Termination condition: RSq changed by less than 0.001 at 11 terms
Importance: Age-unused, BMI-unused, PM10_Annual_Average-unused, ...
Number of terms at each degree of interaction: 1 (intercept only model)
GCV 2.644141    RSS 592.2994    GRSq 0    RSq 0


################
 hsa-miR-21-5p 
################

Call: earth(formula=y~Age+BMI+PM10_Annual_Average+School+Antidepressan...),
            data=sub01, degree=1, linpreds=TRUE)

            coefficients
(Intercept)     9.093593

Selected 1 of 14 terms, and 0 of 21 predictors
Termination condition: RSq changed by less than 0.001 at 14 terms
Importance: Age-unused, BMI-unused, PM10_Annual_Average-unused, ...
Number of terms at each degree of interaction: 1 (intercept only model)
GCV 8.48372    RSS 1900.391    GRSq 0    RSq 0


################
 hsa-miR-126-3p 
################

Call: earth(formula=y~Age+BMI+PM10_Annual_Average+School+Antidepressan...),
            data=sub01, degree=1, linpreds=TRUE)

                coefficients
(Intercept)       11.5812619
Schoolmedia_inf   -0.7618637

Selected 2 of 14 terms, and 1 of 21 predictors
Termination condition: RSq changed by less than 0.001 at 14 terms
Importance: Schoolmedia_inf, Age-unused, BMI-unused, ...
Number of terms at each degree of interaction: 1 1 (additive model)
GCV 5.527547    RSS 1216.281    GRSq 0.002277101    RSq 0.01993556


################
 hsa-miR-144-5p 
################

Call: earth(formula=y~Age+BMI+PM10_Annual_Average+School+Antidepressan...),
            data=sub01, degree=1, linpreds=TRUE)

                         coefficients
(Intercept)                 6.4050715
SmokingsiSmoke             -0.8684038
Workingstatusdisoccupato   -1.5176883

Selected 3 of 13 terms, and 2 of 21 predictors
Termination condition: RSq changed by less than 0.001 at 13 terms
Importance: Workingstatusdisoccupato, SmokingsiSmoke, Age-unused, ...
Number of terms at each degree of interaction: 1 2 (additive model)
GCV 5.651034    RSS 1221.248    GRSq 0.01560911    RSq 0.05029856
