# Supplementary material for: Environmental and Lifestyle Cancer Risk Factors: Shaping Extracellular Vesicle OncomiRs and Paving the Path to Cancer Development
Source: Cancers (Basel). 2023 Aug 29;15(17):4317. doi: 10.3390/cancers15174317 (PMC10486808; doi:10.3390/cancers15174317)
Supplement: Supplementary file 1 [file cancers-15-04317-s001.zip › MALES_output_zip/MARSOUTPUT_DEGREE1_MENLUAD.txt]

################
 hsa-let-7a-5p 
################

Call: earth(formula=y~Age+BMI+PM10_Annual_Average+School+Antidepressan...),
            data=sub01, degree=1)

                               coefficients
(Intercept)                       6.5716888
Traffic_nomoderate               -1.8400180
Traffic_noheavy                  -2.5967079
h(BMI-32.25)                      2.8536363
h(BMI-33.97)                     -6.6284212
h(BMI-35.75)                      5.3788203
h(BMI-38.66)                     -1.8837365
h(PM10_Annual_Average-34.8384)   -0.1919882
h(15.4-Homocysteine)             -0.3249271
h(Alcohol-3)                      2.4181407
h(Alcohol-5)                     -6.6922458
h(Alcohol-6)                      4.3402981

Selected 12 of 28 terms, and 6 of 21 predictors
Termination condition: Reached nk 43
Importance: PM10_Annual_Average, Homocysteine, BMI, Alcohol, ...
Number of terms at each degree of interaction: 1 11 (additive model)
GCV 20.8011    RSS 3792.887    GRSq 0.0685803    RSq 0.2418198


################
 hsa-miR-30d-5p 
################

Call: earth(formula=y~Age+BMI+PM10_Annual_Average+School+Antidepressan...),
            data=sub01, degree=1)

                               coefficients
(Intercept)                       7.5970358
Traffic_noheavy                  -0.4262648
Physical_Activitysportive        -0.6570376
h(37.6071-Age)                    0.0565034
h(BMI-32.49)                      0.4043538
h(BMI-34.2)                      -1.6777144
h(BMI-36.21)                      4.5689531
h(BMI-36.78)                     -3.3176993
h(PM10_Annual_Average-42.5863)    0.9459555
h(PM10_Annual_Average-44.4384)   -3.3133269
h(PM10_Annual_Average-45.0027)    2.1391649

Selected 11 of 28 terms, and 5 of 21 predictors
Termination condition: Reached nk 43
Importance: PM10_Annual_Average, BMI, Age, Traffic_noheavy, ...
Number of terms at each degree of interaction: 1 10 (additive model)
GCV 1.672556    RSS 311.014    GRSq 0.07726056    RSq 0.2340123


################
 hsa-miR-139-3p 
################

Call: earth(formula=y~Age+BMI+PM10_Annual_Average+School+Antidepressan...),
            data=sub01, degree=1)

               coefficients
(Intercept)       1.0523988
h(n_coffee-10)   -0.5960994
h(n_coffee-13)    0.6727437

Selected 3 of 27 terms, and 1 of 21 predictors
Termination condition: Reached nk 43
Importance: n_coffee, Age-unused, BMI-unused, PM10_Annual_Average-unused, ...
Number of terms at each degree of interaction: 1 2 (additive model)
GCV 11.57584    RSS 2501.662    GRSq 0.003210567    RSq 0.03833693


################
 hsa-miR-133a-3p 
################

Call: earth(formula=y~Age+BMI+PM10_Annual_Average+School+Antidepressan...),
            data=sub01, degree=1)

                               coefficients
(Intercept)                       5.1831185
Schoolelementary                 -1.4981423
Traffic_nomoderate               -0.7031472
h(PM10_Annual_Average-45.0027)   -0.3427051

Selected 4 of 28 terms, and 3 of 21 predictors
Termination condition: Reached nk 43
Importance: PM10_Annual_Average, Schoolelementary, Traffic_nomoderate, ...
Number of terms at each degree of interaction: 1 3 (additive model)
GCV 4.609947    RSS 978.3082    GRSq 0.05579378    RSq 0.10548


################
 hsa-miR-30a-3p 
################

Call: earth(formula=y~Age+BMI+PM10_Annual_Average+School+Antidepressan...),
            data=sub01, degree=1)

                               coefficients
(Intercept)                       2.7643606
SmokingexSmoke                   -0.8959770
Traffic_nomoderate               -0.5684128
Passive_Smokesi                   0.6846578
h(PM10_Annual_Average-42.0219)   -0.7232882
h(PM10_Annual_Average-43.737)     1.8297471
h(PM10_Annual_Average-46.8164)   -2.0261539

Selected 7 of 28 terms, and 4 of 21 predictors
Termination condition: Reached nk 43
Importance: PM10_Annual_Average, SmokingexSmoke, Passive_Smokesi, ...
Number of terms at each degree of interaction: 1 6 (additive model)
GCV 4.066746    RSS 816.3902    GRSq 0.08996787    RSq 0.1844494


################
 hsa-let-7c-5p 
################

Call: earth(formula=y~Age+BMI+PM10_Annual_Average+School+Antidepressan...),
            data=sub01, degree=1)

                               coefficients
(Intercept)                        2.006822
h(PM10_Annual_Average-46.8164)     6.459450
h(PM10_Annual_Average-47.3753)   -19.535321
h(PM10_Annual_Average-47.6767)    13.040027

Selected 4 of 27 terms, and 1 of 21 predictors
Termination condition: Reached nk 43
Importance: PM10_Annual_Average, Schoolmedia_inf-unused, Age-unused, ...
Number of terms at each degree of interaction: 1 3 (additive model)
GCV 1.832174    RSS 388.8181    GRSq 0.02064357    RSq 0.07217948


################
 hsa-miR-184 
################

Call: earth(formula=y~Age+BMI+PM10_Annual_Average+School+Antidepressan...),
            data=sub01, degree=1)

                         coefficients
(Intercept)                0.99848666
Workingstatusdisoccupato   1.18578194
h(BMI-27)                 -0.05268718
h(Alcohol-10)             -0.08126943

Selected 4 of 27 terms, and 3 of 21 predictors
Termination condition: Reached nk 43
Importance: Workingstatusdisoccupato, Alcohol, BMI, Age-unused, ...
Number of terms at each degree of interaction: 1 3 (additive model)
GCV 2.647223    RSS 561.7852    GRSq 0.02237982    RSq 0.07382436


################
 hsa-miR-139-5p 
################

Call: earth(formula=y~Age+BMI+PM10_Annual_Average+School+Antidepressan...),
            data=sub01, degree=1)

                               coefficients
(Intercept)                       7.5268307
h(39.1781-PM10_Annual_Average)   -0.1223859

Selected 2 of 28 terms, and 1 of 21 predictors
Termination condition: Reached nk 43
Importance: PM10_Annual_Average, Age-unused, BMI-unused, ...
Number of terms at each degree of interaction: 1 1 (additive model)
GCV 1.69132    RSS 372.1578    GRSq 0.009413176    RSq 0.02694534


################
 hsa-miR-338-5p 
################

Call: earth(formula=y~Age+BMI+PM10_Annual_Average+School+Antidepressan...),
            data=sub01, degree=1)

                     coefficients
(Intercept)              -1.81456
h(PCR-0.07)             169.34888
h(PCR-0.09)            -452.73709
h(PCR-0.1)              283.35074
h(Homocysteine-14.9)      0.47518
h(Homocysteine-17.7)     -0.52806

Selected 6 of 29 terms, and 2 of 21 predictors
Termination condition: Reached nk 43
Importance: PCR, Homocysteine, n_coffee-unused, Age-unused, BMI-unused, ...
Number of terms at each degree of interaction: 1 5 (additive model)
GCV 3.174072    RSS 649.2101    GRSq 0.08314778    RSq 0.1628347


################
 hsa-miR-21-5p 
################

Call: earth(formula=y~Age+BMI+PM10_Annual_Average+School+Antidepressan...),
            data=sub01, degree=1)

                    coefficients
(Intercept)             9.618677
h(Homocysteine-8.6)   -16.377927
h(Homocysteine-8.9)    24.049218
h(Homocysteine-9.5)    -7.694920

Selected 4 of 28 terms, and 1 of 21 predictors
Termination condition: Reached nk 43
Importance: BMI-unused, Homocysteine, Passive_Smokesi-unused, Age-unused, ...
Number of terms at each degree of interaction: 1 3 (additive model)
GCV 8.408637    RSS 1784.454    GRSq 0.008850238    RSq 0.06100674


################
 hsa-miR-708-5p 
################

Call: earth(formula=y~Age+BMI+PM10_Annual_Average+School+Antidepressan...),
            data=sub01, degree=1)

            coefficients
(Intercept)   -0.6686142
h(PCR-1.08)    1.1878111

Selected 2 of 27 terms, and 1 of 21 predictors
Termination condition: Reached nk 43
Importance: PCR, Age-unused, BMI-unused, PM10_Annual_Average-unused, ...
Number of terms at each degree of interaction: 1 1 (additive model)
GCV 3.052754    RSS 671.7275    GRSq 0.01964198    RSq 0.03699311


################
 hsa-miR-9-5p 
################

Call: earth(formula=y~Age+BMI+PM10_Annual_Average+School+Antidepressan...),
            data=sub01, degree=1)

                               coefficients
(Intercept)                      -0.4898941
h(BMI-30.29)                      0.3640102
h(BMI-34.44)                     -0.4859070
h(47.3753-PM10_Annual_Average)    0.0826848
h(2-Alcohol)                     -0.3743637

Selected 5 of 28 terms, and 3 of 21 predictors
Termination condition: Reached nk 43
Importance: BMI, PM10_Annual_Average, Alcohol, Age-unused, ...
Number of terms at each degree of interaction: 1 4 (additive model)
GCV 5.07115    RSS 1056.617    GRSq 0.02293502    RSq 0.09117999


################
 hsa-miR-212-3p 
################

Call: earth(formula=y~Age+BMI+PM10_Annual_Average+School+Antidepressan...),
            data=sub01, degree=1)

                               coefficients
(Intercept)                       3.1649966
h(PM10_Annual_Average-48.0932)    0.8692932

Selected 2 of 29 terms, and 1 of 21 predictors
Termination condition: Reached nk 43
Importance: PM10_Annual_Average, Age-unused, BMI-unused, ...
Number of terms at each degree of interaction: 1 1 (additive model)
GCV 3.853071    RSS 847.8291    GRSq 0.008309066    RSq 0.02586077


################
 hsa-miR-7-1-3p 
################

Call: earth(formula=y~Age+BMI+PM10_Annual_Average+School+Antidepressan...),
            data=sub01, degree=1)

                               coefficients
(Intercept)                       6.6200773
SmokingexSmoke                   -0.8508135
h(PM10_Annual_Average-41.3014)   -1.3994554
h(PM10_Annual_Average-43.0055)    2.2855133
h(PM10_Annual_Average-46.1507)   -1.1875553

Selected 5 of 26 terms, and 2 of 21 predictors
Termination condition: Reached nk 43
Importance: PM10_Annual_Average, SmokingexSmoke, Age-unused, BMI-unused, ...
Number of terms at each degree of interaction: 1 4 (additive model)
GCV 4.969295    RSS 1035.394    GRSq 0.04092049    RSq 0.1079092


################
 hsa-miR-20a-3p 
################

Call: earth(formula=y~Age+BMI+PM10_Annual_Average+School+Antidepressan...),
            data=sub01, degree=1)

                               coefficients
(Intercept)                      0.43103259
Antidepressantsi                -0.72886895
h(47.3753-PM10_Annual_Average)  -0.04772015
h(PM10_Annual_Average-47.3753)  -0.42329276

Selected 4 of 28 terms, and 2 of 21 predictors
Termination condition: Reached nk 43
Importance: PM10_Annual_Average, Antidepressantsi, Age-unused, BMI-unused, ...
Number of terms at each degree of interaction: 1 3 (additive model)
GCV 1.694619    RSS 359.6266    GRSq 0.001178261    RSq 0.05373848


################
 hsa-miR-301a-3p 
################

Call: earth(formula=y~Age+BMI+PM10_Annual_Average+School+Antidepressan...),
            data=sub01, degree=1)

                               coefficients
(Intercept)                       6.6851891
Passive_Smokesi                  -0.3717382
h(34.3463-Age)                    0.0718360
h(BMI-30.88)                     -0.3990813
h(BMI-32.66)                      1.1457318
h(BMI-34.44)                     -2.1706273
h(BMI-36.21)                      2.7439231
h(BMI-38.16)                     -1.7443988
h(BMI-41.41)                      0.4719206
h(PM10_Annual_Average-45.3534)   -0.2858333

Selected 10 of 28 terms, and 4 of 21 predictors
Termination condition: Reached nk 43
Importance: PM10_Annual_Average, BMI, Passive_Smokesi, Age, ...
Number of terms at each degree of interaction: 1 9 (additive model)
GCV 1.868356    RSS 354.2354    GRSq 0.06896179    RSq 0.2119693


################
 hsa-miR-128-3p 
################

Call: earth(formula=y~Age+BMI+PM10_Annual_Average+School+Antidepressan...),
            data=sub01, degree=1)

                               coefficients
(Intercept)                       2.5886664
Schoolelementary                 -0.8086824
h(BMI-33.97)                      5.3919417
h(BMI-34.2)                      -7.0696847
h(BMI-35.75)                      2.3300100
h(BMI-37.73)                     -0.7951071
h(PM10_Annual_Average-45.9233)   -0.4661347

Selected 7 of 28 terms, and 3 of 21 predictors
Termination condition: Reached nk 43
Importance: PM10_Annual_Average, BMI, Schoolelementary, Age-unused, ...
Number of terms at each degree of interaction: 1 6 (additive model)
GCV 2.246096    RSS 450.8987    GRSq 0.1130785    RSq 0.2051607


################
 hsa-miR-625-5p 
################

Call: earth(formula=y~Age+BMI+PM10_Annual_Average+School+Antidepressan...),
            data=sub01, degree=1)

                               coefficients
(Intercept)                      -0.8633197
h(29.4182-Age)                    0.1059507
h(PM10_Annual_Average-45.0027)   -0.1532611
h(n_coffee-28)                    0.3195025
h(n_coffee-32)                   -0.4651599

Selected 5 of 28 terms, and 3 of 21 predictors
Termination condition: Reached nk 43
Importance: PM10_Annual_Average, n_coffee, Age, BMI-unused, ...
Number of terms at each degree of interaction: 1 4 (additive model)
GCV 1.027743    RSS 214.1389    GRSq 0.03032348    RSq 0.09805239


################
 hsa-miR-130b-3p 
################

Call: earth(formula=y~Age+BMI+PM10_Annual_Average+School+Antidepressan...),
            data=sub01, degree=1)

                               coefficients
(Intercept)                       5.1338413
h(BMI-34.44)                     -0.9781557
h(BMI-36.21)                      3.8975687
h(BMI-36.78)                     -3.0260278
h(PM10_Annual_Average-44.4384)   -0.1612831

Selected 5 of 27 terms, and 2 of 21 predictors
Termination condition: Reached nk 43
Importance: PM10_Annual_Average, BMI, Age-unused, Schoolelementary-unused, ...
Number of terms at each degree of interaction: 1 4 (additive model)
GCV 2.49553    RSS 519.9646    GRSq 0.02447673    RSq 0.09261402


################
 hsa-miR-590-5p 
################

Call: earth(formula=y~Age+BMI+PM10_Annual_Average+School+Antidepressan...),
            data=sub01, degree=1)

                               coefficients
(Intercept)                       6.2161936
h(PM10_Annual_Average-46.1507)   -0.1963364
h(Homocysteine-17.7)             -0.4275089
h(Homocysteine-20.6)              0.4952888

Selected 4 of 29 terms, and 2 of 21 predictors
Termination condition: Reached nk 43
Importance: PM10_Annual_Average, Homocysteine, BMI-unused, Age-unused, ...
Number of terms at each degree of interaction: 1 3 (additive model)
GCV 1.506781    RSS 319.7642    GRSq 0.01523286    RSq 0.0670535


################
 hsa-miR-151a-5p 
################

Call: earth(formula=y~Age+BMI+PM10_Annual_Average+School+Antidepressan...),
            data=sub01, degree=1)

            coefficients
(Intercept)     1.325823

Selected 1 of 29 terms, and 0 of 21 predictors
Termination condition: Reached nk 43
Importance: Age-unused, BMI-unused, PM10_Annual_Average-unused, ...
Number of terms at each degree of interaction: 1 (intercept only model)
GCV 2.342944    RSS 524.8299    GRSq 0    RSq 0
