# Supplementary material for: Environmental and Lifestyle Cancer Risk Factors: Shaping Extracellular Vesicle OncomiRs and Paving the Path to Cancer Development
Source: Cancers (Basel). 2023 Aug 29;15(17):4317. doi: 10.3390/cancers15174317 (PMC10486808; doi:10.3390/cancers15174317)
Supplement: Supplementary file 1 [file cancers-15-04317-s001.zip › MALES_output_zip/MARSOUTPUT_DEGREE1_MENLUAD_withouthinges.txt]

################
 hsa-let-7a-5p 
################

Call: earth(formula=y~Age+BMI+PM10_Annual_Average+School+Antidepressan...),
            data=sub01, degree=1, linpreds=TRUE)

                    coefficients
(Intercept)           11.3222767
PM10_Annual_Average   -0.1646522
Traffic_noheavy       -1.5821325

Selected 3 of 20 terms, and 2 of 21 predictors
Termination condition: RSq changed by less than 0.001 at 20 terms
Importance: PM10_Annual_Average, Traffic_noheavy, Age-unused, BMI-unused, ...
Number of terms at each degree of interaction: 1 2 (additive model)
GCV 21.78357    RSS 4707.661    GRSq 0.02458787    RSq 0.05896092


################
 hsa-miR-30d-5p 
################

Call: earth(formula=y~Age+BMI+PM10_Annual_Average+School+Antidepressan...),
            data=sub01, degree=1, linpreds=TRUE)

                coefficients
(Intercept)        7.6376538
Traffic_noheavy   -0.5026123

Selected 2 of 16 terms, and 1 of 21 predictors
Termination condition: RSq changed by less than 0.001 at 16 terms
Importance: Traffic_noheavy, Age-unused, BMI-unused, ...
Number of terms at each degree of interaction: 1 1 (additive model)
GCV 1.792095    RSS 394.3324    GRSq 0.01131114    RSq 0.02880971


################
 hsa-miR-139-3p 
################

Call: earth(formula=y~Age+BMI+PM10_Annual_Average+School+Antidepressan...),
            data=sub01, degree=1, linpreds=TRUE)

            coefficients
(Intercept)    0.5809954

Selected 1 of 13 terms, and 0 of 21 predictors
Termination condition: RSq changed by less than 0.001 at 13 terms
Importance: Age-unused, BMI-unused, PM10_Annual_Average-unused, ...
Number of terms at each degree of interaction: 1 (intercept only model)
GCV 11.61313    RSS 2601.392    GRSq 0    RSq 0


################
 hsa-miR-133a-3p 
################

Call: earth(formula=y~Age+BMI+PM10_Annual_Average+School+Antidepressan...),
            data=sub01, degree=1, linpreds=TRUE)

                    coefficients
(Intercept)            8.3793336
PM10_Annual_Average   -0.0811592
Schoolelementary      -1.5738407
Traffic_nomoderate    -0.7079376

Selected 4 of 15 terms, and 3 of 21 predictors
Termination condition: RSq changed by less than 0.001 at 15 terms
Importance: Schoolelementary, PM10_Annual_Average, Traffic_nomoderate, ...
Number of terms at each degree of interaction: 1 3 (additive model)
GCV 4.731086    RSS 1004.016    GRSq 0.03098219    RSq 0.08197406


################
 hsa-miR-30a-3p 
################

Call: earth(formula=y~Age+BMI+PM10_Annual_Average+School+Antidepressan...),
            data=sub01, degree=1, linpreds=TRUE)

                    coefficients
(Intercept)           0.26959257
PM10_Annual_Average   0.06344999
SmokingexSmoke       -0.77558810
Traffic_nomoderate   -0.66516156
Passive_Smokesi       0.70501876

Selected 5 of 11 terms, and 4 of 21 predictors
Termination condition: RSq changed by less than 0.001 at 11 terms
Importance: SmokingexSmoke, Traffic_nomoderate, Passive_Smokesi, ...
Number of terms at each degree of interaction: 1 4 (additive model)
GCV 4.366658    RSS 909.8299    GRSq 0.02285529    RSq 0.09110583


################
 hsa-let-7c-5p 
################

Call: earth(formula=y~Age+BMI+PM10_Annual_Average+School+Antidepressan...),
            data=sub01, degree=1, linpreds=TRUE)

            coefficients
(Intercept)     1.991633

Selected 1 of 17 terms, and 0 of 21 predictors
Termination condition: RSq changed by less than 0.001 at 17 terms
Importance: Age-unused, BMI-unused, PM10_Annual_Average-unused, ...
Number of terms at each degree of interaction: 1 (intercept only model)
GCV 1.870794    RSS 419.0661    GRSq 0    RSq 0


################
 hsa-miR-184 
################

Call: earth(formula=y~Age+BMI+PM10_Annual_Average+School+Antidepressan...),
            data=sub01, degree=1, linpreds=TRUE)

                         coefficients
(Intercept)                2.27774346
BMI                       -0.05047159
Workingstatusdisoccupato   1.20762398

Selected 3 of 16 terms, and 2 of 21 predictors
Termination condition: RSq changed by less than 0.001 at 16 terms
Importance: Workingstatusdisoccupato, BMI, Age-unused, ...
Number of terms at each degree of interaction: 1 2 (additive model)
GCV 2.669226    RSS 576.848    GRSq 0.01425421    RSq 0.0489914


################
 hsa-miR-139-5p 
################

Call: earth(formula=y~Age+BMI+PM10_Annual_Average+School+Antidepressan...),
            data=sub01, degree=1, linpreds=TRUE)

            coefficients
(Intercept)     7.460535

Selected 1 of 19 terms, and 0 of 21 predictors
Termination condition: RSq changed by less than 0.001 at 19 terms
Importance: Age-unused, BMI-unused, PM10_Annual_Average-unused, ...
Number of terms at each degree of interaction: 1 (intercept only model)
GCV 1.707392    RSS 382.4634    GRSq 0    RSq 0


################
 hsa-miR-338-5p 
################

Call: earth(formula=y~Age+BMI+PM10_Annual_Average+School+Antidepressan...),
            data=sub01, degree=1, linpreds=TRUE)

            coefficients
(Intercept)    -1.051213

Selected 1 of 9 terms, and 0 of 21 predictors
Termination condition: RSq changed by less than 0.001 at 9 terms
Importance: Age-unused, BMI-unused, PM10_Annual_Average-unused, ...
Number of terms at each degree of interaction: 1 (intercept only model)
GCV 3.461923    RSS 775.4862    GRSq 0    RSq 0


################
 hsa-miR-21-5p 
################

Call: earth(formula=y~Age+BMI+PM10_Annual_Average+School+Antidepressan...),
            data=sub01, degree=1, linpreds=TRUE)

            coefficients
(Intercept)     9.093593

Selected 1 of 14 terms, and 0 of 21 predictors
Termination condition: RSq changed by less than 0.001 at 14 terms
Importance: Age-unused, BMI-unused, PM10_Annual_Average-unused, ...
Number of terms at each degree of interaction: 1 (intercept only model)
GCV 8.48372    RSS 1900.391    GRSq 0    RSq 0


################
 hsa-miR-708-5p 
################

Call: earth(formula=y~Age+BMI+PM10_Annual_Average+School+Antidepressan...),
            data=sub01, degree=1, linpreds=TRUE)

            coefficients
(Intercept)   -0.8386864
PCR            0.6227294

Selected 2 of 16 terms, and 1 of 21 predictors
Termination condition: RSq changed by less than 0.001 at 16 terms
Importance: PCR, Age-unused, BMI-unused, PM10_Annual_Average-unused, ...
Number of terms at each degree of interaction: 1 1 (additive model)
GCV 3.075664    RSS 676.7687    GRSq 0.01228463    RSq 0.02976597


################
 hsa-miR-9-5p 
################

Call: earth(formula=y~Age+BMI+PM10_Annual_Average+School+Antidepressan...),
            data=sub01, degree=1, linpreds=TRUE)

                    coefficients
(Intercept)           3.26626382
PM10_Annual_Average  -0.06881675

Selected 2 of 16 terms, and 1 of 21 predictors
Termination condition: RSq changed by less than 0.001 at 16 terms
Importance: PM10_Annual_Average, Age-unused, BMI-unused, ...
Number of terms at each degree of interaction: 1 1 (additive model)
GCV 5.189241    RSS 1141.84    GRSq 0.000182194    RSq 0.01787773


################
 hsa-miR-212-3p 
################

Call: earth(formula=y~Age+BMI+PM10_Annual_Average+School+Antidepressan...),
            data=sub01, degree=1, linpreds=TRUE)

            coefficients
(Intercept)     3.265752

Selected 1 of 19 terms, and 0 of 21 predictors
Termination condition: RSq changed by less than 0.001 at 19 terms
Importance: Age-unused, BMI-unused, PM10_Annual_Average-unused, ...
Number of terms at each degree of interaction: 1 (intercept only model)
GCV 3.885355    RSS 870.3367    GRSq 0    RSq 0


################
 hsa-miR-7-1-3p 
################

Call: earth(formula=y~Age+BMI+PM10_Annual_Average+School+Antidepressan...),
            data=sub01, degree=1, linpreds=TRUE)

               coefficients
(Intercept)       6.2289556
SmokingexSmoke   -0.8194712

Selected 2 of 12 terms, and 1 of 21 predictors
Termination condition: RSq changed by less than 0.001 at 12 terms
Importance: SmokingexSmoke, Age-unused, BMI-unused, ...
Number of terms at each degree of interaction: 1 1 (additive model)
GCV 5.103336    RSS 1122.937    GRSq 0.01505055    RSq 0.03248294


################
 hsa-miR-20a-3p 
################

Call: earth(formula=y~Age+BMI+PM10_Annual_Average+School+Antidepressan...),
            data=sub01, degree=1, linpreds=TRUE)

                 coefficients
(Intercept)         0.1167325
Antidepressantsi   -0.7773274

Selected 2 of 15 terms, and 1 of 21 predictors
Termination condition: RSq changed by less than 0.001 at 15 terms
Importance: Antidepressantsi, Age-unused, BMI-unused, ...
Number of terms at each degree of interaction: 1 1 (additive model)
GCV 1.691124    RSS 372.1146    GRSq 0.003238176    RSq 0.02087963


################
 hsa-miR-301a-3p 
################

Call: earth(formula=y~Age+BMI+PM10_Annual_Average+School+Antidepressan...),
            data=sub01, degree=1, linpreds=TRUE)

                    coefficients
(Intercept)           8.21180656
PM10_Annual_Average  -0.04886094

Selected 2 of 15 terms, and 1 of 21 predictors
Termination condition: RSq changed by less than 0.001 at 15 terms
Importance: PM10_Annual_Average, Age-unused, BMI-unused, ...
Number of terms at each degree of interaction: 1 1 (additive model)
GCV 1.995282    RSS 439.0416    GRSq 0.005712127    RSq 0.0233098


################
 hsa-miR-128-3p 
################

Call: earth(formula=y~Age+BMI+PM10_Annual_Average+School+Antidepressan...),
            data=sub01, degree=1, linpreds=TRUE)

                    coefficients
(Intercept)            6.6604416
BMI                   -0.0605366
PM10_Annual_Average   -0.0569150
Schoolelementary      -0.8737846

Selected 4 of 17 terms, and 3 of 21 predictors
Termination condition: RSq changed by less than 0.001 at 17 terms
Importance: BMI, PM10_Annual_Average, Schoolelementary, Age-unused, ...
Number of terms at each degree of interaction: 1 3 (additive model)
GCV 2.474327    RSS 525.0938    GRSq 0.02295624    RSq 0.07437045


################
 hsa-miR-625-5p 
################

Call: earth(formula=y~Age+BMI+PM10_Annual_Average+School+Antidepressan...),
            data=sub01, degree=1, linpreds=TRUE)

                 coefficients
(Intercept)        -0.8807115
Schoolelementary   -0.5848030

Selected 2 of 16 terms, and 1 of 21 predictors
Termination condition: RSq changed by less than 0.001 at 16 terms
Importance: Schoolelementary, Age-unused, BMI-unused, ...
Number of terms at each degree of interaction: 1 1 (additive model)
GCV 1.058567    RSS 232.927    GRSq 0.001240545    RSq 0.01891735


################
 hsa-miR-130b-3p 
################

Call: earth(formula=y~Age+BMI+PM10_Annual_Average+School+Antidepressan...),
            data=sub01, degree=1, linpreds=TRUE)

            coefficients
(Intercept)   6.42003101
BMI          -0.05004921

Selected 2 of 15 terms, and 1 of 21 predictors
Termination condition: RSq changed by less than 0.001 at 15 terms
Importance: BMI, Age-unused, PM10_Annual_Average-unused, ...
Number of terms at each degree of interaction: 1 1 (additive model)
GCV 2.550144    RSS 561.1331    GRSq 0.003127738    RSq 0.02077115


################
 hsa-miR-590-5p 
################

Call: earth(formula=y~Age+BMI+PM10_Annual_Average+School+Antidepressan...),
            data=sub01, degree=1, linpreds=TRUE)

            coefficients
(Intercept)     6.069929

Selected 1 of 13 terms, and 0 of 21 predictors
Termination condition: RSq changed by less than 0.001 at 13 terms
Importance: Age-unused, BMI-unused, PM10_Annual_Average-unused, ...
Number of terms at each degree of interaction: 1 (intercept only model)
GCV 1.530088    RSS 342.7466    GRSq 0    RSq 0


################
 hsa-miR-151a-5p 
################

Call: earth(formula=y~Age+BMI+PM10_Annual_Average+School+Antidepressan...),
            data=sub01, degree=1, linpreds=TRUE)

            coefficients
(Intercept)     1.325823

Selected 1 of 16 terms, and 0 of 21 predictors
Termination condition: RSq changed by less than 0.001 at 16 terms
Importance: Age-unused, BMI-unused, PM10_Annual_Average-unused, ...
Number of terms at each degree of interaction: 1 (intercept only model)
GCV 2.342944    RSS 524.8299    GRSq 0    RSq 0
