# Supplementary material for: Environmental and Lifestyle Cancer Risk Factors: Shaping Extracellular Vesicle OncomiRs and Paving the Path to Cancer Development
Source: Cancers (Basel). 2023 Aug 29;15(17):4317. doi: 10.3390/cancers15174317 (PMC10486808; doi:10.3390/cancers15174317)
Supplement: Supplementary file 1 [file cancers-15-04317-s001.zip › MALES_output_zip/MARSOUTPUT_DEGREE1_MENPRAD.txt]

################
 hsa-miR-342-3p 
################

Call: earth(formula=y~Age+BMI+PM10_Annual_Average+School+Antidepressan...),
            data=sub01, degree=1)

                               coefficients
(Intercept)                        1.689970
h(BMI-36.78)                      -0.356110
h(PM10_Annual_Average-42.5863)    -7.600735
h(PM10_Annual_Average-43.0055)     9.397634
h(PM10_Annual_Average-46.8164)    -7.208578
h(PM10_Annual_Average-47.3753)     6.118457
h(PCR-0.2)                        71.611951
h(PCR-0.27)                     -252.960094
h(PCR-0.3)                       242.817863
h(PCR-0.38)                      -88.997786
h(PCR-0.56)                       28.269885
h(3-Alcohol)                      -0.481923

Selected 12 of 28 terms, and 4 of 21 predictors
Termination condition: Reached nk 43
Importance: PM10_Annual_Average, BMI, PCR, Alcohol, Age-unused, ...
Number of terms at each degree of interaction: 1 11 (additive model)
GCV 15.94943    RSS 2908.23    GRSq 0.03974016    RSq 0.2183437


################
 hsa-miR-143-3p 
################

Call: earth(formula=y~Age+BMI+PM10_Annual_Average+School+Antidepressan...),
            data=sub01, degree=1)

                               coefficients
(Intercept)                       2.3019566
h(31.822-Age)                     0.1470207
h(32.25-BMI)                      0.1330227
h(PM10_Annual_Average-38.5808)    0.1308884
h(PM10_Annual_Average-44.9041)   -0.3732358
h(PCR-0.1)                       -0.5057120
h(Homocysteine-8.9)              -6.1665110
h(Homocysteine-9.3)              16.9202325
h(Homocysteine-9.5)             -10.7374491

Selected 9 of 29 terms, and 5 of 21 predictors
Termination condition: Reached nk 43
Importance: PM10_Annual_Average, BMI, Age, Homocysteine, PCR, ...
Number of terms at each degree of interaction: 1 8 (additive model)
GCV 1.68489    RSS 325.6535    GRSq 0.0788869    RSq 0.2052318


################
 hsa-miR-17-5p 
################

Call: earth(formula=y~Age+BMI+PM10_Annual_Average+School+Antidepressan...),
            data=sub01, degree=1)

                     coefficients
(Intercept)              11.86648
h(Homocysteine-11.2)    -28.35267
h(Homocysteine-11.3)     42.67475
h(Homocysteine-11.5)    -14.31344

Selected 4 of 29 terms, and 1 of 21 predictors
Termination condition: Reached nk 43
Importance: PM10_Annual_Average-unused, Homocysteine, Age-unused, ...
Number of terms at each degree of interaction: 1 3 (additive model)
GCV 1.648615    RSS 349.8639    GRSq 0.05020444    RSq 0.1001848


################
 hsa-miR-708-5p 
################

Call: earth(formula=y~Age+BMI+PM10_Annual_Average+School+Antidepressan...),
            data=sub01, degree=1)

            coefficients
(Intercept)   -0.6686142
h(PCR-1.08)    1.1878111

Selected 2 of 27 terms, and 1 of 21 predictors
Termination condition: Reached nk 43
Importance: PCR, Age-unused, BMI-unused, PM10_Annual_Average-unused, ...
Number of terms at each degree of interaction: 1 1 (additive model)
GCV 3.052754    RSS 671.7275    GRSq 0.01964198    RSq 0.03699311


################
 hsa-miR-148a-3p 
################

Call: earth(formula=y~Age+BMI+PM10_Annual_Average+School+Antidepressan...),
            data=sub01, degree=1)

               coefficients
(Intercept)        3.950095
h(n_coffee-28)    -1.270361
h(n_coffee-32)     1.894601

Selected 3 of 28 terms, and 1 of 21 predictors
Termination condition: Reached nk 43
Importance: n_coffee, Homocysteine-unused, Age-unused, BMI-unused, ...
Number of terms at each degree of interaction: 1 2 (additive model)
GCV 13.58516    RSS 2935.898    GRSq 0.02381723    RSq 0.05821742


################
 hsa-miR-423-5p 
################

Call: earth(formula=y~Age+BMI+PM10_Annual_Average+School+Antidepressan...),
            data=sub01, degree=1)

                               coefficients
(Intercept)                       3.3360227
h(BMI-32.25)                      0.5557334
h(BMI-34.44)                     -2.1429534
h(36.21-BMI)                      0.1246861
h(BMI-36.21)                      5.4384118
h(BMI-36.78)                     -3.8651305
h(PM10_Annual_Average-46.8164)   -0.4135218
h(0.24-PCR)                      -3.1113074
h(n_coffee-28)                   -0.0649526

Selected 9 of 29 terms, and 4 of 21 predictors
Termination condition: Reached nk 43
Importance: PM10_Annual_Average, BMI, PCR, n_coffee, Age-unused, ...
Number of terms at each degree of interaction: 1 8 (additive model)
GCV 1.687216    RSS 326.1029    GRSq 0.1093419    RSq 0.2315094


################
 hsa-miR-7-1-3p 
################

Call: earth(formula=y~Age+BMI+PM10_Annual_Average+School+Antidepressan...),
            data=sub01, degree=1)

                               coefficients
(Intercept)                       6.6200773
SmokingexSmoke                   -0.8508135
h(PM10_Annual_Average-41.3014)   -1.3994554
h(PM10_Annual_Average-43.0055)    2.2855133
h(PM10_Annual_Average-46.1507)   -1.1875553

Selected 5 of 26 terms, and 2 of 21 predictors
Termination condition: Reached nk 43
Importance: PM10_Annual_Average, SmokingexSmoke, Age-unused, BMI-unused, ...
Number of terms at each degree of interaction: 1 4 (additive model)
GCV 4.969295    RSS 1035.394    GRSq 0.04092049    RSq 0.1079092


################
 hsa-miR-20a-3p 
################

Call: earth(formula=y~Age+BMI+PM10_Annual_Average+School+Antidepressan...),
            data=sub01, degree=1)

                               coefficients
(Intercept)                      0.43103259
Antidepressantsi                -0.72886895
h(47.3753-PM10_Annual_Average)  -0.04772015
h(PM10_Annual_Average-47.3753)  -0.42329276

Selected 4 of 28 terms, and 2 of 21 predictors
Termination condition: Reached nk 43
Importance: PM10_Annual_Average, Antidepressantsi, Age-unused, BMI-unused, ...
Number of terms at each degree of interaction: 1 3 (additive model)
GCV 1.694619    RSS 359.6266    GRSq 0.001178261    RSq 0.05373848


################
 hsa-miR-769-5p 
################

Call: earth(formula=y~Age+BMI+PM10_Annual_Average+School+Antidepressan...),
            data=sub01, degree=1)

                               coefficients
(Intercept)                      0.13966718
h(PM10_Annual_Average-45.3534)  -0.29164958
h(n_coffee-1)                    0.02358361

Selected 3 of 27 terms, and 2 of 21 predictors
Termination condition: Reached nk 43
Importance: PM10_Annual_Average, n_coffee, Age-unused, BMI-unused, ...
Number of terms at each degree of interaction: 1 2 (additive model)
GCV 2.047126    RSS 442.4056    GRSq 0.04913127    RSq 0.08263941


################
 hsa-miR-142-3p 
################

Call: earth(formula=y~Age+BMI+PM10_Annual_Average+School+Antidepressan...),
            data=sub01, degree=1)

            coefficients
(Intercept)      10.3535

Selected 1 of 28 terms, and 0 of 21 predictors
Termination condition: Reached nk 43
Importance: Age-unused, BMI-unused, PM10_Annual_Average-unused, ...
Number of terms at each degree of interaction: 1 (intercept only model)
GCV 2.48883    RSS 557.509    GRSq 0    RSq 0


################
 hsa-miR-151a-5p 
################

Call: earth(formula=y~Age+BMI+PM10_Annual_Average+School+Antidepressan...),
            data=sub01, degree=1)

            coefficients
(Intercept)     1.325823

Selected 1 of 29 terms, and 0 of 21 predictors
Termination condition: Reached nk 43
Importance: Age-unused, BMI-unused, PM10_Annual_Average-unused, ...
Number of terms at each degree of interaction: 1 (intercept only model)
GCV 2.342944    RSS 524.8299    GRSq 0    RSq 0


################
 hsa-miR-21-5p 
################

Call: earth(formula=y~Age+BMI+PM10_Annual_Average+School+Antidepressan...),
            data=sub01, degree=1)

                    coefficients
(Intercept)             9.618677
h(Homocysteine-8.6)   -16.377927
h(Homocysteine-8.9)    24.049218
h(Homocysteine-9.5)    -7.694920

Selected 4 of 28 terms, and 1 of 21 predictors
Termination condition: Reached nk 43
Importance: BMI-unused, Homocysteine, Passive_Smokesi-unused, Age-unused, ...
Number of terms at each degree of interaction: 1 3 (additive model)
GCV 8.408637    RSS 1784.454    GRSq 0.008850238    RSq 0.06100674


################
 hsa-miR-92a-3p 
################

Call: earth(formula=y~Age+BMI+PM10_Annual_Average+School+Antidepressan...),
            data=sub01, degree=1)

                               coefficients
(Intercept)                      12.2023375
Traffic_noheavy                  -0.4208150
h(BMI-34.44)                     -0.7718861
h(BMI-36.21)                      3.0298564
h(BMI-36.78)                     -2.2669275
h(PM10_Annual_Average-45.9233)   -0.2796723

Selected 6 of 28 terms, and 3 of 21 predictors
Termination condition: Reached nk 43
Importance: PM10_Annual_Average, Traffic_noheavy, BMI, Age-unused, ...
Number of terms at each degree of interaction: 1 5 (additive model)
GCV 1.064343    RSS 217.6959    GRSq 0.1242307    RSq 0.2003469


################
 hsa-miR-30d-5p 
################

Call: earth(formula=y~Age+BMI+PM10_Annual_Average+School+Antidepressan...),
            data=sub01, degree=1)

                               coefficients
(Intercept)                       7.5970358
Traffic_noheavy                  -0.4262648
Physical_Activitysportive        -0.6570376
h(37.6071-Age)                    0.0565034
h(BMI-32.49)                      0.4043538
h(BMI-34.2)                      -1.6777144
h(BMI-36.21)                      4.5689531
h(BMI-36.78)                     -3.3176993
h(PM10_Annual_Average-42.5863)    0.9459555
h(PM10_Annual_Average-44.4384)   -3.3133269
h(PM10_Annual_Average-45.0027)    2.1391649

Selected 11 of 28 terms, and 5 of 21 predictors
Termination condition: Reached nk 43
Importance: PM10_Annual_Average, BMI, Age, Traffic_noheavy, ...
Number of terms at each degree of interaction: 1 10 (additive model)
GCV 1.672556    RSS 311.014    GRSq 0.07726056    RSq 0.2340123


################
 hsa-miR-103a-3p 
################

Call: earth(formula=y~Age+BMI+PM10_Annual_Average+School+Antidepressan...),
            data=sub01, degree=1)

                              coefficients
(Intercept)                      8.0566023
h(BMI-34.44)                    -0.7702725
h(BMI-36.21)                     1.6675592
h(BMI-38.66)                    -1.8352833
h(BMI-41.41)                     1.0592673
h(43.737-PM10_Annual_Average)   -0.0991695
h(PM10_Annual_Average-43.737)   -0.2059873

Selected 7 of 28 terms, and 2 of 21 predictors
Termination condition: Reached nk 43
Importance: BMI, PM10_Annual_Average, Age-unused, Schoolelementary-unused, ...
Number of terms at each degree of interaction: 1 6 (additive model)
GCV 3.576981    RSS 718.0711    GRSq 0.004984934    RSq 0.1082896


################
 hsa-miR-20b-5p 
################

Call: earth(formula=y~Age+BMI+PM10_Annual_Average+School+Antidepressan...),
            data=sub01, degree=1)

            coefficients
(Intercept)     5.022575

Selected 1 of 29 terms, and 0 of 21 predictors
Termination condition: Reached nk 43
Importance: Age-unused, BMI-unused, PM10_Annual_Average-unused, ...
Number of terms at each degree of interaction: 1 (intercept only model)
GCV 2.784329    RSS 623.7019    GRSq 0    RSq 0


################
 hsa-miR-375 
################

Call: earth(formula=y~Age+BMI+PM10_Annual_Average+School+Antidepressan...),
            data=sub01, degree=1)

                               coefficients
(Intercept)                      -3.3084912
h(34.44-BMI)                      0.1018862
h(PM10_Annual_Average-36.811)     0.3822864
h(47.7945-PM10_Annual_Average)    0.2479166
h(PM10_Annual_Average-47.7945)   -1.3575106
h(20.6-Homocysteine)              0.0815789

Selected 6 of 29 terms, and 3 of 21 predictors
Termination condition: Reached nk 43
Importance: PM10_Annual_Average, Homocysteine, BMI, Age-unused, ...
Number of terms at each degree of interaction: 1 5 (additive model)
GCV 2.242676    RSS 458.7067    GRSq 0.06355612    RSq 0.1449458


################
 hsa-miR-126-3p 
################

Call: earth(formula=y~Age+BMI+PM10_Annual_Average+School+Antidepressan...),
            data=sub01, degree=1)

                               coefficients
(Intercept)                      11.9193492
Schoolmedia_inf                  -0.9301043
h(Age-61.8097)                   -0.8424174
h(Age-65.1389)                    1.9686935
h(Age-68.0739)                   -1.2753702
h(PM10_Annual_Average-43.737)    -5.8531858
h(PM10_Annual_Average-44.4384)   14.2221185
h(PM10_Annual_Average-44.8521)   -8.2727004
h(5-n_coffee)                     0.1978366

Selected 9 of 28 terms, and 4 of 21 predictors
Termination condition: Reached nk 43
Importance: Age, PM10_Annual_Average, n_coffee, Schoolmedia_inf, ...
Number of terms at each degree of interaction: 1 8 (additive model)
GCV 5.208824    RSS 1006.755    GRSq 0.05980664    RSq 0.1887687


################
 hsa-miR-93-3p 
################

Call: earth(formula=y~Age+BMI+PM10_Annual_Average+School+Antidepressan...),
            data=sub01, degree=1)

                     coefficients
(Intercept)             0.8710408
h(Homocysteine-17.7)   -0.4250852
h(Homocysteine-20.6)    0.4856884

Selected 3 of 29 terms, and 1 of 21 predictors
Termination condition: Reached nk 43
Importance: Homocysteine, PM10_Annual_Average-unused, Age-unused, ...
Number of terms at each degree of interaction: 1 2 (additive model)
GCV 1.547646    RSS 334.4627    GRSq 0.001171008    RSq 0.03636925


################
 hsa-miR-140-5p 
################

Call: earth(formula=y~Age+BMI+PM10_Annual_Average+School+Antidepressan...),
            data=sub01, degree=1)

                 coefficients
(Intercept)         5.6391224
Schoolelementary   -0.7251956
h(BMI-34.44)       -0.5287394
h(BMI-36.21)        1.0595810
h(BMI-39.33)       -1.4889813
h(BMI-41.41)        1.1465776

Selected 6 of 27 terms, and 2 of 21 predictors
Termination condition: Reached nk 43
Importance: BMI, Schoolelementary, Age-unused, PM10_Annual_Average-unused, ...
Number of terms at each degree of interaction: 1 5 (additive model)
GCV 1.569522    RSS 321.0228    GRSq 0.02255478    RSq 0.107508


################
 hsa-miR-93-5p 
################

Call: earth(formula=y~Age+BMI+PM10_Annual_Average+School+Antidepressan...),
            data=sub01, degree=1)

                               coefficients
(Intercept)                      11.6928143
Traffic_noheavy                  -0.3717701
Passive_Smokesi                  -0.3302124
h(BMI-34.2)                      -0.6997655
h(BMI-35.75)                      1.2071257
h(BMI-38.16)                     -0.6308922
h(PM10_Annual_Average-34.8384)   -1.8129253
h(PM10_Annual_Average-36.811)     2.1984713
h(PM10_Annual_Average-39.9014)   -0.6599036
h(45.9233-PM10_Annual_Average)   -0.2899358

Selected 10 of 28 terms, and 4 of 21 predictors
Termination condition: Reached nk 43
Importance: PM10_Annual_Average, BMI, Passive_Smokesi, Traffic_noheavy, ...
Number of terms at each degree of interaction: 1 9 (additive model)
GCV 1.559693    RSS 295.7136    GRSq 0.04691326    RSq 0.1933074
