# Supplementary material for: Environmental and Lifestyle Cancer Risk Factors: Shaping Extracellular Vesicle OncomiRs and Paving the Path to Cancer Development
Source: Cancers (Basel). 2023 Aug 29;15(17):4317. doi: 10.3390/cancers15174317 (PMC10486808; doi:10.3390/cancers15174317)
Supplement: Supplementary file 1 [file cancers-15-04317-s001.zip › MALES_output_zip/MARSOUTPUT_DEGREE1_MENPRAD_withouthinges.txt]

################
 hsa-miR-342-3p 
################

Call: earth(formula=y~Age+BMI+PM10_Annual_Average+School+Antidepressan...),
            data=sub01, degree=1, linpreds=TRUE)

                        coefficients
(Intercept)                5.8307548
BMI                       -0.1246876
Workingstatuspensionato    1.4007539

Selected 3 of 13 terms, and 2 of 21 predictors
Termination condition: RSq changed by less than 0.001 at 13 terms
Importance: Workingstatuspensionato, BMI, Age-unused, ...
Number of terms at each degree of interaction: 1 2 (additive model)
GCV 16.49732    RSS 3565.247    GRSq 0.00675322    RSq 0.04175475


################
 hsa-miR-143-3p 
################

Call: earth(formula=y~Age+BMI+PM10_Annual_Average+School+Antidepressan...),
            data=sub01, degree=1, linpreds=TRUE)

            coefficients
(Intercept)     2.400425

Selected 1 of 17 terms, and 0 of 21 predictors
Termination condition: RSq changed by less than 0.001 at 17 terms
Importance: Age-unused, BMI-unused, PM10_Annual_Average-unused, ...
Number of terms at each degree of interaction: 1 (intercept only model)
GCV 1.82919    RSS 409.7466    GRSq 0    RSq 0


################
 hsa-miR-17-5p 
################

Call: earth(formula=y~Age+BMI+PM10_Annual_Average+School+Antidepressan...),
            data=sub01, degree=1, linpreds=TRUE)

            coefficients
(Intercept)     11.83716

Selected 1 of 9 terms, and 0 of 21 predictors
Termination condition: RSq changed by less than 0.001 at 9 terms
Importance: Age-unused, BMI-unused, PM10_Annual_Average-unused, ...
Number of terms at each degree of interaction: 1 (intercept only model)
GCV 1.735758    RSS 388.8175    GRSq 0    RSq 0


################
 hsa-miR-708-5p 
################

Call: earth(formula=y~Age+BMI+PM10_Annual_Average+School+Antidepressan...),
            data=sub01, degree=1, linpreds=TRUE)

            coefficients
(Intercept)   -0.8386864
PCR            0.6227294

Selected 2 of 16 terms, and 1 of 21 predictors
Termination condition: RSq changed by less than 0.001 at 16 terms
Importance: PCR, Age-unused, BMI-unused, PM10_Annual_Average-unused, ...
Number of terms at each degree of interaction: 1 1 (additive model)
GCV 3.075664    RSS 676.7687    GRSq 0.01228463    RSq 0.02976597


################
 hsa-miR-148a-3p 
################

Call: earth(formula=y~Age+BMI+PM10_Annual_Average+School+Antidepressan...),
            data=sub01, degree=1, linpreds=TRUE)

            coefficients
(Intercept)     3.783017

Selected 1 of 13 terms, and 0 of 21 predictors
Termination condition: RSq changed by less than 0.001 at 13 terms
Importance: Age-unused, BMI-unused, PM10_Annual_Average-unused, ...
Number of terms at each degree of interaction: 1 (intercept only model)
GCV 13.91662    RSS 3117.384    GRSq 0    RSq 0


################
 hsa-miR-423-5p 
################

Call: earth(formula=y~Age+BMI+PM10_Annual_Average+School+Antidepressan...),
            data=sub01, degree=1, linpreds=TRUE)

                    coefficients
(Intercept)           6.46370303
PM10_Annual_Average  -0.06669583

Selected 2 of 17 terms, and 1 of 21 predictors
Termination condition: RSq changed by less than 0.001 at 17 terms
Importance: PM10_Annual_Average, Age-unused, BMI-unused, ...
Number of terms at each degree of interaction: 1 1 (additive model)
GCV 1.839751    RSS 404.8185    GRSq 0.02882055    RSq 0.04600923


################
 hsa-miR-7-1-3p 
################

Call: earth(formula=y~Age+BMI+PM10_Annual_Average+School+Antidepressan...),
            data=sub01, degree=1, linpreds=TRUE)

               coefficients
(Intercept)       6.2289556
SmokingexSmoke   -0.8194712

Selected 2 of 12 terms, and 1 of 21 predictors
Termination condition: RSq changed by less than 0.001 at 12 terms
Importance: SmokingexSmoke, Age-unused, BMI-unused, ...
Number of terms at each degree of interaction: 1 1 (additive model)
GCV 5.103336    RSS 1122.937    GRSq 0.01505055    RSq 0.03248294


################
 hsa-miR-20a-3p 
################

Call: earth(formula=y~Age+BMI+PM10_Annual_Average+School+Antidepressan...),
            data=sub01, degree=1, linpreds=TRUE)

                 coefficients
(Intercept)         0.1167325
Antidepressantsi   -0.7773274

Selected 2 of 15 terms, and 1 of 21 predictors
Termination condition: RSq changed by less than 0.001 at 15 terms
Importance: Antidepressantsi, Age-unused, BMI-unused, ...
Number of terms at each degree of interaction: 1 1 (additive model)
GCV 1.691124    RSS 372.1146    GRSq 0.003238176    RSq 0.02087963


################
 hsa-miR-769-5p 
################

Call: earth(formula=y~Age+BMI+PM10_Annual_Average+School+Antidepressan...),
            data=sub01, degree=1, linpreds=TRUE)

                coefficients
(Intercept)       0.13003226
Traffic_noheavy  -0.61902041
n_coffee          0.01946206

Selected 3 of 15 terms, and 2 of 21 predictors
Termination condition: RSq changed by less than 0.001 at 15 terms
Importance: Traffic_noheavy, n_coffee, Age-unused, BMI-unused, ...
Number of terms at each degree of interaction: 1 2 (additive model)
GCV 2.113528    RSS 456.7559    GRSq 0.01828811    RSq 0.05288315


################
 hsa-miR-142-3p 
################

Call: earth(formula=y~Age+BMI+PM10_Annual_Average+School+Antidepressan...),
            data=sub01, degree=1, linpreds=TRUE)

            coefficients
(Intercept)      10.3535

Selected 1 of 13 terms, and 0 of 21 predictors
Termination condition: RSq changed by less than 0.001 at 13 terms
Importance: Age-unused, BMI-unused, PM10_Annual_Average-unused, ...
Number of terms at each degree of interaction: 1 (intercept only model)
GCV 2.48883    RSS 557.509    GRSq 0    RSq 0


################
 hsa-miR-151a-5p 
################

Call: earth(formula=y~Age+BMI+PM10_Annual_Average+School+Antidepressan...),
            data=sub01, degree=1, linpreds=TRUE)

            coefficients
(Intercept)     1.325823

Selected 1 of 16 terms, and 0 of 21 predictors
Termination condition: RSq changed by less than 0.001 at 16 terms
Importance: Age-unused, BMI-unused, PM10_Annual_Average-unused, ...
Number of terms at each degree of interaction: 1 (intercept only model)
GCV 2.342944    RSS 524.8299    GRSq 0    RSq 0


################
 hsa-miR-21-5p 
################

Call: earth(formula=y~Age+BMI+PM10_Annual_Average+School+Antidepressan...),
            data=sub01, degree=1, linpreds=TRUE)

            coefficients
(Intercept)     9.093593

Selected 1 of 14 terms, and 0 of 21 predictors
Termination condition: RSq changed by less than 0.001 at 14 terms
Importance: Age-unused, BMI-unused, PM10_Annual_Average-unused, ...
Number of terms at each degree of interaction: 1 (intercept only model)
GCV 8.48372    RSS 1900.391    GRSq 0    RSq 0


################
 hsa-miR-92a-3p 
################

Call: earth(formula=y~Age+BMI+PM10_Annual_Average+School+Antidepressan...),
            data=sub01, degree=1, linpreds=TRUE)

                    coefficients
(Intercept)           13.7079722
PM10_Annual_Average   -0.0414054
Traffic_noheavy       -0.4605806

Selected 3 of 15 terms, and 2 of 21 predictors
Termination condition: RSq changed by less than 0.001 at 15 terms
Importance: Traffic_noheavy, PM10_Annual_Average, Age-unused, BMI-unused, ...
Number of terms at each degree of interaction: 1 2 (additive model)
GCV 1.159098    RSS 250.4934    GRSq 0.04626401    RSq 0.0798732


################
 hsa-miR-30d-5p 
################

Call: earth(formula=y~Age+BMI+PM10_Annual_Average+School+Antidepressan...),
            data=sub01, degree=1, linpreds=TRUE)

                coefficients
(Intercept)        7.6376538
Traffic_noheavy   -0.5026123

Selected 2 of 16 terms, and 1 of 21 predictors
Termination condition: RSq changed by less than 0.001 at 16 terms
Importance: Traffic_noheavy, Age-unused, BMI-unused, ...
Number of terms at each degree of interaction: 1 1 (additive model)
GCV 1.792095    RSS 394.3324    GRSq 0.01131114    RSq 0.02880971


################
 hsa-miR-103a-3p 
################

Call: earth(formula=y~Age+BMI+PM10_Annual_Average+School+Antidepressan...),
            data=sub01, degree=1, linpreds=TRUE)

                 coefficients
(Intercept)          7.390020
Schoolelementary    -1.139034

Selected 2 of 12 terms, and 1 of 21 predictors
Termination condition: RSq changed by less than 0.001 at 12 terms
Importance: Schoolelementary, Age-unused, BMI-unused, ...
Number of terms at each degree of interaction: 1 1 (additive model)
GCV 3.58224    RSS 788.2355    GRSq 0.003522091    RSq 0.02115852


################
 hsa-miR-20b-5p 
################

Call: earth(formula=y~Age+BMI+PM10_Annual_Average+School+Antidepressan...),
            data=sub01, degree=1, linpreds=TRUE)

            coefficients
(Intercept)     5.022575

Selected 1 of 11 terms, and 0 of 21 predictors
Termination condition: RSq changed by less than 0.001 at 11 terms
Importance: Age-unused, BMI-unused, PM10_Annual_Average-unused, ...
Number of terms at each degree of interaction: 1 (intercept only model)
GCV 2.784329    RSS 623.7019    GRSq 0    RSq 0


################
 hsa-miR-375 
################

Call: earth(formula=y~Age+BMI+PM10_Annual_Average+School+Antidepressan...),
            data=sub01, degree=1, linpreds=TRUE)

            coefficients
(Intercept)     1.066071

Selected 1 of 18 terms, and 0 of 21 predictors
Termination condition: RSq changed by less than 0.001 at 18 terms
Importance: Age-unused, BMI-unused, PM10_Annual_Average-unused, ...
Number of terms at each degree of interaction: 1 (intercept only model)
GCV 2.394886    RSS 536.4651    GRSq 0    RSq 0


################
 hsa-miR-126-3p 
################

Call: earth(formula=y~Age+BMI+PM10_Annual_Average+School+Antidepressan...),
            data=sub01, degree=1, linpreds=TRUE)

                coefficients
(Intercept)       11.5812619
Schoolmedia_inf   -0.7618637

Selected 2 of 14 terms, and 1 of 21 predictors
Termination condition: RSq changed by less than 0.001 at 14 terms
Importance: Schoolmedia_inf, Age-unused, BMI-unused, ...
Number of terms at each degree of interaction: 1 1 (additive model)
GCV 5.527547    RSS 1216.281    GRSq 0.002277101    RSq 0.01993556


################
 hsa-miR-93-3p 
################

Call: earth(formula=y~Age+BMI+PM10_Annual_Average+School+Antidepressan...),
            data=sub01, degree=1, linpreds=TRUE)

            coefficients
(Intercept)    0.8187653

Selected 1 of 14 terms, and 0 of 21 predictors
Termination condition: RSq changed by less than 0.001 at 14 terms
Importance: Age-unused, BMI-unused, PM10_Annual_Average-unused, ...
Number of terms at each degree of interaction: 1 (intercept only model)
GCV 1.54946    RSS 347.086    GRSq 0    RSq 0


################
 hsa-miR-140-5p 
################

Call: earth(formula=y~Age+BMI+PM10_Annual_Average+School+Antidepressan...),
            data=sub01, degree=1, linpreds=TRUE)

                 coefficients
(Intercept)         6.8758219
BMI                -0.0406449
Schoolelementary   -0.8495942

Selected 3 of 15 terms, and 2 of 21 predictors
Termination condition: RSq changed by less than 0.001 at 15 terms
Importance: Schoolelementary, BMI, Age-unused, PM10_Annual_Average-unused, ...
Number of terms at each degree of interaction: 1 2 (additive model)
GCV 1.584954    RSS 342.5255    GRSq 0.01294397    RSq 0.04772734


################
 hsa-miR-93-5p 
################

Call: earth(formula=y~Age+BMI+PM10_Annual_Average+School+Antidepressan...),
            data=sub01, degree=1, linpreds=TRUE)

                coefficients
(Intercept)        8.4426376
BMI               -0.0400199
Traffic_noheavy   -0.4302334

Selected 3 of 14 terms, and 2 of 21 predictors
Termination condition: RSq changed by less than 0.001 at 14 terms
Importance: Traffic_noheavy, BMI, Age-unused, PM10_Annual_Average-unused, ...
Number of terms at each degree of interaction: 1 2 (additive model)
GCV 1.62403    RSS 350.9701    GRSq 0.007598503    RSq 0.04257024
