# Supplementary material for: Environmental and Lifestyle Cancer Risk Factors: Shaping Extracellular Vesicle OncomiRs and Paving the Path to Cancer Development
Source: Cancers (Basel). 2023 Aug 29;15(17):4317. doi: 10.3390/cancers15174317 (PMC10486808; doi:10.3390/cancers15174317)
Supplement: Supplementary file 1 [file cancers-15-04317-s001.zip › MALES_output_zip/MARSOUTPUT_DEGREE2_MENCOAD.txt]

################
 hsa-miR-324-3p 
################

Call: earth(formula=y~Age+BMI+PM10_Annual_Average+School+Antidepressan...),
            data=sub01, degree=2)

                                      coefficients
(Intercept)                              2.6654670
h(10.5-Homocysteine) * SmokingexSmoke   -0.4695494

Selected 2 of 38 terms, and 2 of 21 predictors
Termination condition: Reached nk 43
Importance: Homocysteine, SmokingexSmoke, Age-unused, BMI-unused, ...
Number of terms at each degree of interaction: 1 0 1
GCV 2.622387    RSS 574.445    GRSq 0.0126178    RSq 0.03443772


################
 hsa-miR-671-3p 
################

Call: earth(formula=y~Age+BMI+PM10_Annual_Average+School+Antidepressan...),
            data=sub01, degree=2)

            coefficients
(Intercept)   -0.1627524

Selected 1 of 38 terms, and 0 of 21 predictors
Termination condition: Reached nk 43
Importance: Age-unused, BMI-unused, PM10_Annual_Average-unused, ...
Number of terms at each degree of interaction: 1 (intercept only model)
GCV 1.465728    RSS 328.3296    GRSq 0    RSq 0


################
 hsa-miR-139-3p 
################

Call: earth(formula=y~Age+BMI+PM10_Annual_Average+School+Antidepressan...),
            data=sub01, degree=2)

                                                coefficients
(Intercept)                                       0.45471057
h(39.2849-PM10_Annual_Average) * h(15-n_coffee)   0.05304544

Selected 2 of 36 terms, and 2 of 21 predictors
Termination condition: Reached nk 43
Importance: PM10_Annual_Average, n_coffee, Age-unused, BMI-unused, ...
Number of terms at each degree of interaction: 1 0 1
GCV 11.47849    RSS 2514.411    GRSq 0.01159384    RSq 0.03343639


################
 hsa-miR-328-3p 
################

Call: earth(formula=y~Age+BMI+PM10_Annual_Average+School+Antidepressan...),
            data=sub01, degree=2)

                                                           coefficients
(Intercept)                                                   9.8630972
h(29.4182-Age)                                                0.9117194
h(PM10_Annual_Average-44.8521)                               -0.2938240
h(29.4182-Age) * Homocysteine                                -0.0751951
h(PM10_Annual_Average-44.8521) * Schoolmedia_inf             -0.3096785
h(PM10_Annual_Average-44.8521) * Physical_Activitysportive   -0.7994175
h(Age-29.4182) * h(BMI-36.42)                                 0.1374995
h(Age-29.4182) * h(BMI-34.2)                                 -0.0286713
h(Age-29.4182) * h(BMI-37.01)                                -0.1102851
h(PM10_Annual_Average-44.8521) * h(Homocysteine-12.7)        -0.2880056
h(PM10_Annual_Average-44.8521) * h(Homocysteine-9.4)          0.1769331
h(PM10_Annual_Average-44.8521) * h(4-Alcohol)                -0.0798962

Selected 12 of 33 terms, and 7 of 21 predictors
Termination condition: Reached nk 43
Importance: PM10_Annual_Average, Homocysteine, Alcohol, Age, BMI, ...
Number of terms at each degree of interaction: 1 2 9
GCV 1.797505    RSS 310.2386    GRSq 0.3017988    RSq 0.4620403


################
 hsa-miR-652-3p 
################

Call: earth(formula=y~Age+BMI+PM10_Annual_Average+School+Antidepressan...),
            data=sub01, degree=2)

                                              coefficients
(Intercept)                                      5.8721420
h(BMI-39.33)                                    -0.9265397
h(BMI-39.33) * Schoolsuperiori                   0.9898511
h(BMI-39.33) * Physical_Activitysportive        -4.7485434
Schoolelementary * h(8-Alcohol)                 -0.3063838
Antidepressantsi * h(Alcohol-8)                 -0.3619816
Passive_Smokesi * h(2-Alcohol)                  -0.5332538
h(BMI-37.27) * h(0.3-PCR)                        2.9135678
h(PM10_Annual_Average-44.5315) * h(8-Alcohol)   -0.0434022
h(9.5-Homocysteine) * h(n_coffee-2)             -0.0476905

Selected 10 of 33 terms, and 11 of 21 predictors
Termination condition: Reached nk 43
Importance: PM10_Annual_Average, Alcohol, BMI, Physical_Activitysportive, ...
Number of terms at each degree of interaction: 1 1 8
GCV 5.125267    RSS 929.9467    GRSq 0.1112524    RSq 0.2801144


################
 hsa-miR-193a-5p 
################

Call: earth(formula=y~Age+BMI+PM10_Annual_Average+School+Antidepressan...),
            data=sub01, degree=2)

                                               coefficients
(Intercept)                                      0.71721500
h(Homocysteine-20.6)                             0.09751795
h(n_coffee-10)                                   0.08774730
Schooldegree * h(Alcohol-12)                     1.62593666
h(Homocysteine-20.6) * n_coffee                 -0.01282093
Physical_Activitysportive * h(Alcohol-12)       -0.28970990
h(Age-45.6181) * h(20.6-Homocysteine)            0.00265234
h(BMI-35.91) * h(47.6767-PM10_Annual_Average)    0.01128633
h(PM10_Annual_Average-47.6767) * h(n_coffee-1)  -0.03332002
h(PM10_Annual_Average-41.6247) * h(12-Alcohol)   0.06266532
h(PM10_Annual_Average-43.1781) * h(12-Alcohol)  -0.08385761
h(20.6-Homocysteine) * h(n_coffee-10)           -0.00641842

Selected 12 of 36 terms, and 8 of 21 predictors
Termination condition: Reached nk 43
Importance: PM10_Annual_Average, Schooldegree, Alcohol, n_coffee, ...
Number of terms at each degree of interaction: 1 2 9
GCV 1.418094    RSS 244.7545    GRSq 0.07506966    RSq 0.2873469


################
 hsa-miR-574-3p 
################

Call: earth(formula=y~Age+BMI+PM10_Annual_Average+School+Antidepressan...),
            data=sub01, degree=2)

                                  coefficients
(Intercept)                        -12.6713937
h(Age-29.4182)                       1.2494637
h(Age-31.822)                       -0.8348124
h(68.0739-Age)                       0.3990413
h(n_coffee-21)                       0.2385917
h(32-n_coffee)                       0.0613909
h(Age-68.0739) * BMI                -0.0155012
h(Age-68.0739) * Antidepressantsi   -0.8570462
h(Age-68.0739) * Traffic_noheavy    -0.6319188
h(Age-68.0739) * Passive_Smokesi     0.4815430
Age * h(n_coffee-32)                -0.0095546
h(68.0739-Age) * h(n_coffee-4)       0.1410959
h(68.0739-Age) * h(n_coffee-7)      -0.0358760
h(68.0739-Age) * h(n_coffee-3)      -0.1045728

Selected 14 of 30 terms, and 6 of 21 predictors
Termination condition: Reached nk 43
Importance: Age, Antidepressantsi, Traffic_noheavy, n_coffee, BMI, ...
Number of terms at each degree of interaction: 1 5 8
GCV 1.95248    RSS 320.1397    GRSq 0.2166648    RSq 0.426618


################
 hsa-miR-532-3p 
################

Call: earth(formula=y~Age+BMI+PM10_Annual_Average+School+Antidepressan...),
            data=sub01, degree=2)

                                               coefficients
(Intercept)                                      2.87259165
h(29.4182-Age)                                   0.12355313
h(PM10_Annual_Average-47.3753)                  -1.58527725
h(PM10_Annual_Average-48.0932)                   1.74381875
h(Age-29.4182) * Schoolelementary               -0.02183733
h(Age-43.77) * h(36.21-BMI)                      0.00783405
h(Age-37.065) * h(47.3753-PM10_Annual_Average)  -0.00382462
h(Age-29.4182) * h(Alcohol-8)                   -0.00895753
h(Age-29.4182) * h(Alcohol-4)                    0.00588659

Selected 9 of 37 terms, and 5 of 21 predictors
Termination condition: Reached nk 43
Importance: Age, BMI, Alcohol, PM10_Annual_Average, Schoolelementary, ...
Number of terms at each degree of interaction: 1 3 5
GCV 1.61613    RSS 300.5215    GRSq 0.03794412    RSq 0.2013748


################
 hsa-miR-628-5p 
################

Call: earth(formula=y~Age+BMI+PM10_Annual_Average+School+Antidepressan...),
            data=sub01, degree=2)

                                              coefficients
(Intercept)                                    -0.16199771
h(Alcohol-3)                                    0.88021335
Schoolmedia_inf * h(10.9-Homocysteine)          2.21372068
Traffic_nomoderate * h(Alcohol-3)              -0.51341206
Traffic_noheavy * h(Alcohol-3)                 -0.78420719
Physical_Activityactive * h(Alcohol-3)          0.46562968
h(Age-49.1937) * h(Alcohol-3)                  -0.03514832
h(PM10_Annual_Average-44.8795) * h(Alcohol-3)   0.23244985
h(PM10_Annual_Average-44.9041) * h(3-Alcohol)   0.40162041
h(PCR-0.2) * h(5-n_coffee)                      1.39726707
h(7-n_coffee) * h(Alcohol-3)                   -0.07240884

Selected 11 of 36 terms, and 10 of 21 predictors
Termination condition: Reached nk 43
Importance: PM10_Annual_Average, Alcohol, Schoolmedia_inf, Homocysteine, ...
Number of terms at each degree of interaction: 1 1 9
GCV 29.2499    RSS 5176.973    GRSq 0.1489805    RSq 0.3275895


################
 hsa-miR-136-5p 
################

Call: earth(formula=y~Age+BMI+PM10_Annual_Average+School+Antidepressan...),
            data=sub01, degree=2)

                               coefficients
(Intercept)                       0.1464085
h(PM10_Annual_Average-47.3753)    2.8439488

Selected 2 of 34 terms, and 1 of 21 predictors
Termination condition: Reached nk 43
Importance: PM10_Annual_Average, Age-unused, BMI-unused, ...
Number of terms at each degree of interaction: 1 1 (additive model)
GCV 14.47455    RSS 3170.71    GRSq 0.1411699    RSq 0.160149


################
 hsa-miR-29a-5p 
################

Call: earth(formula=y~Age+BMI+PM10_Annual_Average+School+Antidepressan...),
            data=sub01, degree=2)

                                                      coefficients
(Intercept)                                              0.3876595
h(54.1739-Age)                                          -0.0473191
h(PM10_Annual_Average-47.3753)                          -1.4352046
h(PM10_Annual_Average-48.9616)                           3.5735731
h(14.4-Homocysteine)                                    -0.2495582
Schooldegree * h(Alcohol-1)                              0.1592682
h(41.8453-Age) * h(PM10_Annual_Average-42.5863)          0.0223094
h(Age-41.8453) * h(PM10_Annual_Average-42.5863)          0.0098396
h(54.1739-Age) * h(11.2-Homocysteine)                    0.0301417
h(BMI-37.71) * h(14.4-Homocysteine)                     -0.0331831
h(PM10_Annual_Average-42.5863) * h(Homocysteine-10.1)   -0.0204133
h(n_coffee-1) * h(1-Alcohol)                             0.0298718
h(20-n_coffee) * h(Alcohol-1)                           -0.0038787
h(n_coffee-20) * h(Alcohol-1)                            0.0113145

Selected 14 of 36 terms, and 7 of 21 predictors
Termination condition: RSq changed by less than 0.001 at 36 terms
Importance: PM10_Annual_Average, Age, Homocysteine, Schooldegree, Alcohol, ...
Number of terms at each degree of interaction: 1 4 9
GCV 1.407311    RSS 230.7507    GRSq 0.1322666    RSq 0.3648406


################
 hsa-miR-126-5p 
################

Call: earth(formula=y~Age+BMI+PM10_Annual_Average+School+Antidepressan...),
            data=sub01, degree=2)

                                                 coefficients
(Intercept)                                         9.5265316
h(46.8164-PM10_Annual_Average)                     -0.2168682
h(46.8164-PM10_Annual_Average) * Passive_Smokesi    0.2371268
Antidepressantsi * h(Alcohol-1)                    -0.2432989
h(Age-36.2245) * h(41.41-BMI)                       0.0031330
h(Age-39.2307) * h(11-Homocysteine)                -0.0310743

Selected 6 of 36 terms, and 7 of 21 predictors
Termination condition: Reached nk 43
Importance: PM10_Annual_Average, Passive_Smokesi, Antidepressantsi, ...
Number of terms at each degree of interaction: 1 1 4
GCV 5.351793    RSS 1069.323    GRSq 0.1029192    RSq 0.1998261


################
 hsa-miR-29b-3p 
################

Call: earth(formula=y~Age+BMI+PM10_Annual_Average+School+Antidepressan...),
            data=sub01, degree=2)

                                                coefficients
(Intercept)                                        3.1741489
h(54.1739-Age)                                    -0.0827505
h(Age-54.1739)                                     0.0538072
h(PM10_Annual_Average-47.3753)                    -0.8160208
h(Alcohol-1)                                       0.1243235
Schoolelementary * h(Homocysteine-9.3)            -0.3489463
Schoolsuperiori * h(Alcohol-1)                    -0.0842300
PCR * h(Alcohol-12)                               -0.3630247
Workingstatusdisoccupato * h(Alcohol-12)          -2.6603935
Workingstatusdisoccupato * h(Alcohol-1)            0.5547951
h(Age-44.1232) * h(47.3753-PM10_Annual_Average)   -0.0119327
h(37.6071-Age) * h(12-Alcohol)                     0.0203304
h(47.3753-PM10_Annual_Average) * h(14-n_coffee)    0.0098260
h(Homocysteine-9.3) * h(n_coffee-3)                0.0080532

Selected 14 of 35 terms, and 9 of 21 predictors
Termination condition: Reached nk 43
Importance: PM10_Annual_Average, Age, Alcohol, Schoolelementary, ...
Number of terms at each degree of interaction: 1 4 9
GCV 2.441062    RSS 400.2505    GRSq 0.0900865    RSq 0.3339658


################
 hsa-miR-142-3p 
################

Call: earth(formula=y~Age+BMI+PM10_Annual_Average+School+Antidepressan...),
            data=sub01, degree=2)

                                                      coefficients
(Intercept)                                              8.4816597
h(66.2396-Age)                                          -0.0388343
h(PM10_Annual_Average-46.8164)                          -0.3531500
h(14.4-Homocysteine)                                    -0.2896994
h(n_coffee-1)                                            1.6184504
h(n_coffee-3)                                           -1.5909168
h(9-Alcohol)                                            -0.0685698
Schoolelementary * h(Homocysteine-14.4)                 -0.3649051
Antidepressantsi * h(3-n_coffee)                         1.3592439
h(Homocysteine-14.4) * Workingstatusdisoccupato          0.2703774
Passive_Smokesi * h(3-n_coffee)                         -0.7586185
h(Age-42.6201) * h(46.8164-PM10_Annual_Average)         -0.0063121
h(48.8679-Age) * h(14.4-Homocysteine)                    0.0176204
h(46.8164-PM10_Annual_Average) * h(Homocysteine-14.5)    0.0063899
h(39.2849-PM10_Annual_Average) * h(3-n_coffee)           0.3521442
h(PM10_Annual_Average-39.2849) * h(3-n_coffee)           1.2891954
h(PM10_Annual_Average-40.4575) * h(3-n_coffee)          -1.3514119
h(14.4-Homocysteine) * h(15-n_coffee)                    0.0243332

Selected 18 of 35 terms, and 9 of 21 predictors
Termination condition: Reached nk 43
Importance: Passive_Smokesi, n_coffee, Schoolelementary, Homocysteine, ...
Number of terms at each degree of interaction: 1 6 11
GCV 2.288393    RSS 337.2469    GRSq 0.08053461    RSq 0.3950826


################
 hsa-miR-125a-5p 
################

Call: earth(formula=y~Age+BMI+PM10_Annual_Average+School+Antidepressan...),
            data=sub01, degree=2)

               coefficients
(Intercept)       1.6311749
h(Age-70.7433)   -0.2465588

Selected 2 of 39 terms, and 1 of 21 predictors
Termination condition: Reached nk 43
Importance: Age, BMI-unused, PM10_Annual_Average-unused, ...
Number of terms at each degree of interaction: 1 1 (additive model)
GCV 4.717315    RSS 1033.348    GRSq 0.006699672    RSq 0.02865038


################
 hsa-miR-197-3p 
################

Call: earth(formula=y~Age+BMI+PM10_Annual_Average+School+Antidepressan...),
            data=sub01, degree=2)

                                                 coefficients
(Intercept)                                         5.9769903
h(45.0027-PM10_Annual_Average) * Schoolmedia_inf   -0.4353522
Passive_Smokesi * h(3-Alcohol)                     -1.0961155
h(57.8261-Age) * h(PM10_Annual_Average-45.0027)    -0.0509365
h(Age-57.8261) * h(PM10_Annual_Average-45.0027)    -0.0942094
h(40.4-PM10_Annual_Average) * h(3-Alcohol)          0.2558307

Selected 6 of 35 terms, and 5 of 21 predictors
Termination condition: Reached nk 43
Importance: Age, PM10_Annual_Average, Passive_Smokesi, Alcohol, ...
Number of terms at each degree of interaction: 1 0 5
GCV 24.22033    RSS 4839.377    GRSq 0.07061102    RSq 0.171008


################
 hsa-miR-378a-3p 
################

Call: earth(formula=y~Age+BMI+PM10_Annual_Average+School+Antidepressan...),
            data=sub01, degree=2)

                                       coefficients
(Intercept)                                -0.86736
h(PCR-0.3)                                599.17251
h(PCR-0.31)                              -896.47075
h(PCR-0.33)                               297.11406
h(Homocysteine-20.6)                       -0.20674
Antidepressantsi * h(PCR-0.31)              8.54208
Antidepressantsi * h(n_coffee-21)          -2.14654
h(Homocysteine-20.6) * Passive_Smokesi      0.22608

Selected 8 of 34 terms, and 5 of 21 predictors
Termination condition: Reached nk 43
Importance: Antidepressantsi, PCR, n_coffee, Homocysteine, Passive_Smokesi, ...
Number of terms at each degree of interaction: 1 4 3
GCV 2.022415    RSS 385.2991    GRSq 0.2351336    RSq 0.3494859


################
 hsa-miR-21-5p 
################

Call: earth(formula=y~Age+BMI+PM10_Annual_Average+School+Antidepressan...),
            data=sub01, degree=2)

                               coefficients
(Intercept)                        9.204676
h(28.71-BMI) * Passive_Smokesi    -1.715981

Selected 2 of 28 terms, and 2 of 21 predictors
Termination condition: Reached nk 43
Importance: BMI, Passive_Smokesi, Age-unused, PM10_Annual_Average-unused, ...
Number of terms at each degree of interaction: 1 0 1
GCV 8.204674    RSS 1797.268    GRSq 0.032892    RSq 0.05426389


################
 hsa-miR-126-3p 
################

Call: earth(formula=y~Age+BMI+PM10_Annual_Average+School+Antidepressan...),
            data=sub01, degree=2)

                                                coefficients
(Intercept)                                       11.5014036
h(Age-52.4627)                                     0.0968196
h(Age-55.0034) * Schoolmedia_inf                  -0.6020539
h(Age-65.1389) * Schoolmedia_inf                   1.2008165
h(Age-55.0034) * Physical_Activitysportive         0.4460721
h(Age-55.0034) * Workingstatusdisoccupato          1.3525192
SmokingsiSmoke * h(5-n_coffee)                     0.5231240
Workingstatuspensionato * h(n_coffee-5)            0.0697893
h(Age-55.0034) * h(PM10_Annual_Average-44.8795)   -1.4713241
h(Age-55.0034) * h(PM10_Annual_Average-41.1425)   -0.2534567
h(Age-55.0034) * h(PM10_Annual_Average-44.4384)    1.7383158

Selected 11 of 31 terms, and 8 of 21 predictors
Termination condition: Reached nk 43
Importance: Age, PM10_Annual_Average, Schoolmedia_inf, ...
Number of terms at each degree of interaction: 1 1 9
GCV 4.234656    RSS 749.4966    GRSq 0.2356442    RSq 0.3960645


################
 hsa-miR-144-5p 
################

Call: earth(formula=y~Age+BMI+PM10_Annual_Average+School+Antidepressan...),
            data=sub01, degree=2)

                                      coefficients
(Intercept)                              5.9793062
h(n_coffee-1)                            0.0697900
Workingstatusdisoccupato * n_coffee     -0.1618719
h(Age-62.5517) * h(Homocysteine-10.8)   -0.0144057
h(14.5-Homocysteine) * h(n_coffee-1)    -0.0137140

Selected 5 of 31 terms, and 4 of 21 predictors
Termination condition: Reached nk 43
Importance: Workingstatusdisoccupato, n_coffee, Homocysteine, ...
Number of terms at each degree of interaction: 1 1 3
GCV 5.425093    RSS 1109.623    GRSq 0.05496731    RSq 0.1371035
