# Supplementary material for: Environmental and Lifestyle Cancer Risk Factors: Shaping Extracellular Vesicle OncomiRs and Paving the Path to Cancer Development
Source: Cancers (Basel). 2023 Aug 29;15(17):4317. doi: 10.3390/cancers15174317 (PMC10486808; doi:10.3390/cancers15174317)
Supplement: Supplementary file 1 [file cancers-15-04317-s001.zip › MALES_output_zip/MARSOUTPUT_DEGREE2_MENCOAD_withouthinges.txt]

################
 hsa-miR-324-3p 
################

Call: earth(formula=y~Age+BMI+PM10_Annual_Average+School+Antidepressan...),
            data=sub01, degree=2, linpreds=TRUE)

                                    coefficients
(Intercept)                            2.7194292
Workingstatuspensionato                4.5192792
BMI * Workingstatuspensionato         -0.1281849
Antidepressantsi * n_coffee           -0.1078913
SmokingexSmoke * Traffic_nomoderate   -0.6546330

Selected 5 of 22 terms, and 6 of 21 predictors
Termination condition: Reached nk 43
Importance: Antidepressantsi, n_coffee, BMI, Workingstatuspensionato, ...
Number of terms at each degree of interaction: 1 1 3
GCV 2.595576    RSS 530.8873    GRSq 0.02271263    RSq 0.1076522


################
 hsa-miR-671-3p 
################

Call: earth(formula=y~Age+BMI+PM10_Annual_Average+School+Antidepressan...),
            data=sub01, degree=2, linpreds=TRUE)

            coefficients
(Intercept)   -0.1627524

Selected 1 of 22 terms, and 0 of 21 predictors
Termination condition: Reached nk 43
Importance: Age-unused, BMI-unused, PM10_Annual_Average-unused, ...
Number of terms at each degree of interaction: 1 (intercept only model)
GCV 1.465728    RSS 328.3296    GRSq 0    RSq 0


################
 hsa-miR-139-3p 
################

Call: earth(formula=y~Age+BMI+PM10_Annual_Average+School+Antidepressan...),
            data=sub01, degree=2, linpreds=TRUE)

                                  coefficients
(Intercept)                           0.423450
Schooldegree * Traffic_nomoderate     2.225328

Selected 2 of 22 terms, and 2 of 21 predictors
Termination condition: Reached nk 43
Importance: Schooldegree, Traffic_nomoderate, Age-unused, BMI-unused, ...
Number of terms at each degree of interaction: 1 0 1
GCV 11.53946    RSS 2527.768    GRSq 0.006343147    RSq 0.02830174


################
 hsa-miR-328-3p 
################

Call: earth(formula=y~Age+BMI+PM10_Annual_Average+School+Antidepressan...),
            data=sub01, degree=2, linpreds=TRUE)

                                   coefficients
(Intercept)                           9.3698827
Homocysteine                          0.3388014
PM10_Annual_Average * Homocysteine   -0.0073208
Schoolmedia_inf * PCR                 1.2299664
Schoolmedia_inf * Traffic_noheavy    -2.0774456
PCR * Homocysteine                   -0.0683633
SmokingsiSmoke * Traffic_noheavy      1.6475498

Selected 7 of 22 terms, and 6 of 21 predictors
Termination condition: Reached nk 43
Importance: PM10_Annual_Average, Schoolmedia_inf, PCR, Homocysteine, ...
Number of terms at each degree of interaction: 1 1 5
GCV 2.343273    RSS 457.2493    GRSq 0.08980726    RSq 0.207121


################
 hsa-miR-652-3p 
################

Call: earth(formula=y~Age+BMI+PM10_Annual_Average+School+Antidepressan...),
            data=sub01, degree=2, linpreds=TRUE)

                                  coefficients
(Intercept)                          8.0304624
Age * Schoolelementary              -0.0260517
BMI * PM10_Annual_Average           -0.0016622
Schoolmedia_inf * Passive_Smokesi   -1.6379382
Schoolsuperiori * Passive_Smokesi   -0.8783912

Selected 5 of 22 terms, and 7 of 21 predictors
Termination condition: Reached nk 43
Importance: BMI, PM10_Annual_Average, Schoolmedia_inf, Passive_Smokesi, ...
Number of terms at each degree of interaction: 1 0 4
GCV 5.624936    RSS 1150.498    GRSq 0.02460716    RSq 0.109382


################
 hsa-miR-193a-5p 
################

Call: earth(formula=y~Age+BMI+PM10_Annual_Average+School+Antidepressan...),
            data=sub01, degree=2, linpreds=TRUE)

            coefficients
(Intercept)     1.208146

Selected 1 of 22 terms, and 0 of 21 predictors
Termination condition: Reached nk 43
Importance: Age-unused, BMI-unused, PM10_Annual_Average-unused, ...
Number of terms at each degree of interaction: 1 (intercept only model)
GCV 1.53319    RSS 343.4413    GRSq 0    RSq 0


################
 hsa-miR-574-3p 
################

Call: earth(formula=y~Age+BMI+PM10_Annual_Average+School+Antidepressan...),
            data=sub01, degree=2, linpreds=TRUE)

                                   coefficients
(Intercept)                           6.5038554
Alcohol                               0.5035713
PM10_Annual_Average * Alcohol        -0.0128618
Antidepressantsi * Alcohol           -0.1942172
SmokingexSmoke * Alcohol              0.0818827
Workingstatusdisoccupato * Alcohol    0.2169295

Selected 6 of 22 terms, and 5 of 21 predictors
Termination condition: Reached nk 43
Importance: Antidepressantsi, Alcohol, Workingstatusdisoccupato, ...
Number of terms at each degree of interaction: 1 1 4
GCV 2.340921    RSS 467.7311    GRSq 0.06082186    RSq 0.1622763


################
 hsa-miR-532-3p 
################

Call: earth(formula=y~Age+BMI+PM10_Annual_Average+School+Antidepressan...),
            data=sub01, degree=2, linpreds=TRUE)

                           coefficients
(Intercept)                   2.8432785
Antidepressantsi * Alcohol   -0.1097017

Selected 2 of 22 terms, and 2 of 21 predictors
Termination condition: Reached nk 43
Importance: Antidepressantsi, Alcohol, Age-unused, BMI-unused, ...
Number of terms at each degree of interaction: 1 0 1
GCV 1.665278    RSS 364.7861    GRSq 0.008687151    RSq 0.03059394


################
 hsa-miR-628-5p 
################

Call: earth(formula=y~Age+BMI+PM10_Annual_Average+School+Antidepressan...),
            data=sub01, degree=2, linpreds=TRUE)

                                            coefficients
(Intercept)                                    0.2809263
Alcohol                                       -2.2732421
PM10_Annual_Average * Alcohol                  0.0545012
Schoolmedia_inf * Traffic_nomoderate           4.1637687
Antidepressantsi * Physical_Activityactive    12.5249217
Antidepressantsi * Workingstatusdisoccupato   17.3736334
Homocysteine * SmokingexSmoke                  0.1331257
Homocysteine * Traffic_nomoderate             -0.1327254
SmokingsiSmoke * Alcohol                       0.3922934

Selected 9 of 22 terms, and 10 of 21 predictors
Termination condition: Reached nk 43
Importance: PM10_Annual_Average, Alcohol, Antidepressantsi, ...
Number of terms at each degree of interaction: 1 1 7
GCV 29.81149    RSS 5543.485    GRSq 0.1326412    RSq 0.2799851


################
 hsa-miR-136-5p 
################

Call: earth(formula=y~Age+BMI+PM10_Annual_Average+School+Antidepressan...),
            data=sub01, degree=2, linpreds=TRUE)

                                      coefficients
(Intercept)                              0.0294948
Traffic_noheavy                        -13.8880829
Alcohol                                 -1.4919240
Age * Alcohol                           -0.0078700
PM10_Annual_Average * Traffic_noheavy    0.3363239
PM10_Annual_Average * Alcohol            0.0464984

Selected 6 of 22 terms, and 4 of 21 predictors
Termination condition: Reached nk 43
Importance: PM10_Annual_Average, Alcohol, Age, Traffic_noheavy, BMI-unused, ...
Number of terms at each degree of interaction: 1 2 3
GCV 15.52286    RSS 3101.567    GRSq 0.07896961    RSq 0.1784636


################
 hsa-miR-29a-5p 
################

Call: earth(formula=y~Age+BMI+PM10_Annual_Average+School+Antidepressan...),
            data=sub01, degree=2, linpreds=TRUE)

                        coefficients
(Intercept)             -0.559333911
Homocysteine * n_coffee  0.001415972

Selected 2 of 22 terms, and 2 of 21 predictors
Termination condition: Reached nk 43
Importance: Homocysteine, n_coffee, Age-unused, BMI-unused, ...
Number of terms at each degree of interaction: 1 0 1
GCV 1.615005    RSS 353.7737    GRSq 0.004204264    RSq 0.02621012


################
 hsa-miR-126-5p 
################

Call: earth(formula=y~Age+BMI+PM10_Annual_Average+School+Antidepressan...),
            data=sub01, degree=2, linpreds=TRUE)

                                      coefficients
(Intercept)                             -1.5291098
PM10_Annual_Average                      0.2437100
Passive_Smokesi                         13.8055561
PM10_Annual_Average * Passive_Smokesi   -0.3070527

Selected 4 of 22 terms, and 2 of 21 predictors
Termination condition: Reached nk 43
Importance: PM10_Annual_Average, Passive_Smokesi, Age-unused, BMI-unused, ...
Number of terms at each degree of interaction: 1 2 1
GCV 5.684857    RSS 1189.953    GRSq 0.04709016    RSq 0.1095587


################
 hsa-miR-29b-3p 
################

Call: earth(formula=y~Age+BMI+PM10_Annual_Average+School+Antidepressan...),
            data=sub01, degree=2, linpreds=TRUE)

            coefficients
(Intercept)     3.062548

Selected 1 of 22 terms, and 0 of 21 predictors
Termination condition: Reached nk 43
Importance: Age-unused, BMI-unused, PM10_Annual_Average-unused, ...
Number of terms at each degree of interaction: 1 (intercept only model)
GCV 2.682741    RSS 600.9458    GRSq 0    RSq 0


################
 hsa-miR-142-3p 
################

Call: earth(formula=y~Age+BMI+PM10_Annual_Average+School+Antidepressan...),
            data=sub01, degree=2, linpreds=TRUE)

            coefficients
(Intercept)      10.3535

Selected 1 of 22 terms, and 0 of 21 predictors
Termination condition: Reached nk 43
Importance: Age-unused, BMI-unused, PM10_Annual_Average-unused, ...
Number of terms at each degree of interaction: 1 (intercept only model)
GCV 2.48883    RSS 557.509    GRSq 0    RSq 0


################
 hsa-miR-125a-5p 
################

Call: earth(formula=y~Age+BMI+PM10_Annual_Average+School+Antidepressan...),
            data=sub01, degree=2, linpreds=TRUE)

            coefficients
(Intercept)     1.550606

Selected 1 of 22 terms, and 0 of 21 predictors
Termination condition: Reached nk 43
Importance: Age-unused, BMI-unused, PM10_Annual_Average-unused, ...
Number of terms at each degree of interaction: 1 (intercept only model)
GCV 4.749133    RSS 1063.827    GRSq 0    RSq 0


################
 hsa-miR-197-3p 
################

Call: earth(formula=y~Age+BMI+PM10_Annual_Average+School+Antidepressan...),
            data=sub01, degree=2, linpreds=TRUE)

                    coefficients
(Intercept)           13.4432530
PM10_Annual_Average   -0.2050849

Selected 2 of 22 terms, and 1 of 21 predictors
Termination condition: Reached nk 43
Importance: PM10_Annual_Average, Age-unused, BMI-unused, ...
Number of terms at each degree of interaction: 1 1 (additive model)
GCV 25.8067    RSS 5653.065    GRSq 0.009738621    RSq 0.03162218


################
 hsa-miR-378a-3p 
################

Call: earth(formula=y~Age+BMI+PM10_Annual_Average+School+Antidepressan...),
            data=sub01, degree=2, linpreds=TRUE)

                            coefficients
(Intercept)                   -0.7786151
Antidepressantsi * PCR         5.5266744
Antidepressantsi * n_coffee   -0.1469252

Selected 3 of 22 terms, and 3 of 21 predictors
Termination condition: Reached nk 43
Importance: Antidepressantsi, PCR, n_coffee, Age-unused, BMI-unused, ...
Number of terms at each degree of interaction: 1 0 2
GCV 2.541795    RSS 544.3491    GRSq 0.03870672    RSq 0.08095616


################
 hsa-miR-21-5p 
################

Call: earth(formula=y~Age+BMI+PM10_Annual_Average+School+Antidepressan...),
            data=sub01, degree=2, linpreds=TRUE)

                                            coefficients
(Intercept)                                    9.3984544
Physical_Activitysportive                     -7.7176863
Workingstatuspensionato                       -8.5651049
Schoolelementary * Workingstatuspensionato    11.2476986
Schoolmedia_inf * Physical_Activitysportive   -6.6135328
Schoolmedia_inf * Workingstatuspensionato     10.1944117
Schoolsuperiori * Workingstatuspensionato     11.6600551
Schooldegree * Workingstatuspensionato        12.1497724
PCR * Physical_Activitysportive                2.8946544
Homocysteine * Physical_Activitysportive       0.5323458
Homocysteine * Workingstatuspensionato        -0.2070516
SmokingsiSmoke * Physical_Activitysportive    -4.9407765

Selected 12 of 22 terms, and 9 of 21 predictors
Termination condition: Reached nk 43
Importance: Workingstatuspensionato, Homocysteine, ...
Number of terms at each degree of interaction: 1 2 9
GCV 7.852028    RSS 1355.213    GRSq 0.07445934    RSq 0.2868766


################
 hsa-miR-126-3p 
################

Call: earth(formula=y~Age+BMI+PM10_Annual_Average+School+Antidepressan...),
            data=sub01, degree=2, linpreds=TRUE)

                                     coefficients
(Intercept)                            15.0264267
BMI                                    -0.0951817
Age * Traffic_noheavy                  -0.0443403
BMI * Traffic_noheavy                   0.1669923
Schoolelementary * Traffic_noheavy      3.4110852
Schoolmedia_inf * SmokingexSmoke       -2.3879641
Schoolmedia_inf * Traffic_nomoderate   -1.7597781
Schoolmedia_inf * Passive_Smokesi       2.4654762
Homocysteine * Traffic_noheavy         -0.2397424
Traffic_noheavy * Passive_Smokesi      -1.5403744

Selected 10 of 22 terms, and 9 of 21 predictors
Termination condition: Reached nk 43
Importance: Schoolmedia_inf, SmokingexSmoke, Passive_Smokesi, ...
Number of terms at each degree of interaction: 1 1 8
GCV 5.150495    RSS 934.5243    GRSq 0.070335    RSq 0.2469714


################
 hsa-miR-144-5p 
################

Call: earth(formula=y~Age+BMI+PM10_Annual_Average+School+Antidepressan...),
            data=sub01, degree=2, linpreds=TRUE)

                                              coefficients
(Intercept)                                      6.2989037
Traffic_nomoderate * Workingstatusdisoccupato   -2.3618178
Workingstatusdisoccupato * n_coffee             -0.1020348

Selected 3 of 22 terms, and 3 of 21 predictors
Termination condition: Reached nk 43
Importance: Traffic_nomoderate, Workingstatusdisoccupato, n_coffee, ...
Number of terms at each degree of interaction: 1 0 2
GCV 5.506293    RSS 1179.224    GRSq 0.04082254    RSq 0.08297898
