# Supplementary material for: Environmental and Lifestyle Cancer Risk Factors: Shaping Extracellular Vesicle OncomiRs and Paving the Path to Cancer Development
Source: Cancers (Basel). 2023 Aug 29;15(17):4317. doi: 10.3390/cancers15174317 (PMC10486808; doi:10.3390/cancers15174317)
Supplement: Supplementary file 1 [file cancers-15-04317-s001.zip › MALES_output_zip/MARSOUTPUT_DEGREE2_MENLUAD.txt]

################
 hsa-let-7a-5p 
################

Call: earth(formula=y~Age+BMI+PM10_Annual_Average+School+Antidepressan...),
            data=sub01, degree=2)

                                                      coefficients
(Intercept)                                              6.2027982
h(Age-55.729)                                           -0.3484509
Schooldegree * Traffic_noheavy                          -3.3881061
h(Age-55.729) * Workingstatuspensionato                  0.3085131
h(PM10_Annual_Average-34.8384) * h(15.4-Homocysteine)   -0.0397075
h(PM10_Annual_Average-34.8384) * h(5-Alcohol)           -0.0358745

Selected 6 of 35 terms, and 7 of 21 predictors
Termination condition: Reached nk 43
Importance: PM10_Annual_Average, Homocysteine, Schooldegree, ...
Number of terms at each degree of interaction: 1 1 4
GCV 20.43911    RSS 4083.864    GRSq 0.08478951    RSq 0.1836548


################
 hsa-miR-30d-5p 
################

Call: earth(formula=y~Age+BMI+PM10_Annual_Average+School+Antidepressan...),
            data=sub01, degree=2)

                                                 coefficients
(Intercept)                                         7.7559824
h(PM10_Annual_Average-46.8164) * Schoolmedia_inf   -0.5171487
h(46.8164-PM10_Annual_Average) * h(7-n_coffee)     -0.0134711
h(PM10_Annual_Average-46.8164) * h(n_coffee-7)     -0.0221528
h(PM10_Annual_Average-46.8164) * h(7-n_coffee)     -0.1544818

Selected 5 of 36 terms, and 3 of 21 predictors
Termination condition: Reached nk 43
Importance: PM10_Annual_Average, Schoolmedia_inf, n_coffee, ...
Number of terms at each degree of interaction: 1 0 4
GCV 1.732361    RSS 354.3292    GRSq 0.04426605    RSq 0.1273323


################
 hsa-miR-139-3p 
################

Call: earth(formula=y~Age+BMI+PM10_Annual_Average+School+Antidepressan...),
            data=sub01, degree=2)

                                                coefficients
(Intercept)                                       0.45471057
h(39.2849-PM10_Annual_Average) * h(15-n_coffee)   0.05304544

Selected 2 of 36 terms, and 2 of 21 predictors
Termination condition: Reached nk 43
Importance: PM10_Annual_Average, n_coffee, Age-unused, BMI-unused, ...
Number of terms at each degree of interaction: 1 0 1
GCV 11.47849    RSS 2514.411    GRSq 0.01159384    RSq 0.03343639


################
 hsa-miR-133a-3p 
################

Call: earth(formula=y~Age+BMI+PM10_Annual_Average+School+Antidepressan...),
            data=sub01, degree=2)

                                                    coefficients
(Intercept)                                            4.7422277
h(35.8494-Age)                                         0.1108730
h(PM10_Annual_Average-45.0027)                        -0.8512030
h(PM10_Annual_Average-45.0027) * Traffic_nomoderate   -0.6779396
h(Age-35.8494) * h(PM10_Annual_Average-46.1507)        0.2101546
h(Age-35.8494) * h(PM10_Annual_Average-47.0493)       -0.1578473
h(Age-55.729) * h(PM10_Annual_Average-45.0027)        -0.1360963

Selected 7 of 35 terms, and 3 of 21 predictors
Termination condition: Reached nk 43
Importance: PM10_Annual_Average, Traffic_nomoderate, Age, BMI-unused, ...
Number of terms at each degree of interaction: 1 2 4
GCV 3.990346    RSS 778.6471    GRSq 0.1827001    RSq 0.288041


################
 hsa-miR-30a-3p 
################

Call: earth(formula=y~Age+BMI+PM10_Annual_Average+School+Antidepressan...),
            data=sub01, degree=2)

                                                           coefficients
(Intercept)                                                   2.7631178
SmokingexSmoke                                               -0.9236880
Traffic_nomoderate                                           -0.7402257
h(PM10_Annual_Average-43.737)                                 0.6238527
h(PM10_Annual_Average-47.3753)                               -1.5595907
h(48.9616-PM10_Annual_Average)                               -0.0397009
h(PM10_Annual_Average-48.9616) * Physical_Activitysportive  -15.0943136
h(48.9616-PM10_Annual_Average) * Passive_Smokesi              0.1373231

Selected 8 of 31 terms, and 5 of 21 predictors
Termination condition: Reached nk 43
Importance: PM10_Annual_Average, Passive_Smokesi, SmokingexSmoke, ...
Number of terms at each degree of interaction: 1 5 2
GCV 4.105447    RSS 782.1467    GRSq 0.08130754    RSq 0.2186577


################
 hsa-let-7c-5p 
################

Call: earth(formula=y~Age+BMI+PM10_Annual_Average+School+Antidepressan...),
            data=sub01, degree=2)

                                                 coefficients
(Intercept)                                         2.2090921
h(Age-60.8378)                                      0.1796254
h(PM10_Annual_Average-46.8164)                      5.5666145
h(PM10_Annual_Average-47.3753)                    -17.2491522
h(PM10_Annual_Average-47.6767)                     11.5230984
Traffic_noheavy * Workingstatuspensionato          -1.0342075
h(Age-60.8378) * SmokingexSmoke                    -0.1314173
h(47.3753-PM10_Annual_Average) * Schoolmedia_inf   -0.0865554
h(Age-62.0068) * h(47.3753-PM10_Annual_Average)    -0.0278605
h(Age-60.8378) * h(Homocysteine-11.8)              -0.0091526
h(Age-60.8378) * h(1-Alcohol)                       0.1101067

Selected 11 of 34 terms, and 8 of 21 predictors
Termination condition: Reached nk 43
Importance: PM10_Annual_Average, Schoolmedia_inf, Traffic_noheavy, ...
Number of terms at each degree of interaction: 1 4 6
GCV 1.812432    RSS 320.7845    GRSq 0.03119602    RSq 0.2345253


################
 hsa-miR-184 
################

Call: earth(formula=y~Age+BMI+PM10_Annual_Average+School+Antidepressan...),
            data=sub01, degree=2)

                                   coefficients
(Intercept)                           0.2162296
Workingstatusdisoccupato              1.9550517
h(41.41-BMI)                          0.1536867
h(5-n_coffee)                        -0.1150564
Workingstatusdisoccupato * Alcohol   -0.2444171
h(BMI-41.41) * Traffic_nomoderate    -0.8811897
h(41.41-BMI) * h(PCR-0.52)           -0.1084500
h(41.41-BMI) * h(0.52-PCR)           -0.2740246

Selected 8 of 34 terms, and 6 of 21 predictors
Termination condition: Reached nk 43
Importance: Workingstatusdisoccupato, BMI, PCR, n_coffee, Alcohol, ...
Number of terms at each degree of interaction: 1 3 4
GCV 2.632497    RSS 501.5285    GRSq 0.02781812    RSq 0.1731653


################
 hsa-miR-139-5p 
################

Call: earth(formula=y~Age+BMI+PM10_Annual_Average+School+Antidepressan...),
            data=sub01, degree=2)

                                                         coefficients
(Intercept)                                                 7.4481855
h(39.1781-PM10_Annual_Average)                             -0.5346335
h(2-n_coffee)                                               0.3178393
h(n_coffee-21)                                              0.0974730
h(n_coffee-32)                                             -0.2696188
h(39.1781-PM10_Annual_Average) * Schoolmedia_inf           -0.4413301
h(PM10_Annual_Average-39.1781) * SmokingexSmoke            -0.1012190
h(39.1781-PM10_Annual_Average) * Workingstatuspensionato    0.6500953
h(39.1781-PM10_Annual_Average) * Passive_Smokesi            0.5797635
h(39.1781-PM10_Annual_Average) * Alcohol                    0.0429971
h(Age-53.2594) * h(PM10_Annual_Average-39.1781)             0.0439762
h(Age-56.1889) * h(PM10_Annual_Average-39.1781)            -0.0485126
h(PM10_Annual_Average-39.1781) * h(PCR-0.19)                9.7721941
h(PM10_Annual_Average-39.1781) * h(PCR-0.47)               20.3459925
h(PM10_Annual_Average-39.1781) * h(PCR-0.49)              -18.0386582
h(PM10_Annual_Average-39.1781) * h(PCR-0.21)              -12.0493543

Selected 16 of 28 terms, and 9 of 21 predictors
Termination condition: Reached nk 43
Importance: PM10_Annual_Average, Schoolmedia_inf, Passive_Smokesi, Age, ...
Number of terms at each degree of interaction: 1 4 11
GCV 1.450994    RSS 225.7147    GRSq 0.1501693    RSq 0.4098398


################
 hsa-miR-338-5p 
################

Call: earth(formula=y~Age+BMI+PM10_Annual_Average+School+Antidepressan...),
            data=sub01, degree=2)

                                               coefficients
(Intercept)                                       -1.234977
h(7-n_coffee)                                      3.997595
Schooldegree * h(Homocysteine-17.7)               -2.952485
SmokingsiSmoke * h(7-n_coffee)                    -0.225047
Physical_Activityactive * h(7-n_coffee)           -0.415354
Workingstatuspensionato * h(7-n_coffee)           -0.612380
h(Age-52.4627) * h(7-n_coffee)                    -0.149773
h(Age-54.4339) * h(7-n_coffee)                     0.201421
h(30.02-BMI) * h(7-n_coffee)                       0.097633
h(BMI-30.02) * h(7-n_coffee)                       0.045964
h(PM10_Annual_Average-41.0192) * h(7-n_coffee)    -3.733180
h(PM10_Annual_Average-41.2356) * h(7-n_coffee)     5.906718
h(PM10_Annual_Average-42.1014) * h(7-n_coffee)    -4.298827
h(PM10_Annual_Average-42.8082) * h(7-n_coffee)     2.264159
h(PCR-0.11) * h(7-n_coffee)                      -69.704692
h(PCR-0.14) * h(7-n_coffee)                       53.518444
h(0.24-PCR) * h(7-n_coffee)                      -18.502421
h(PCR-0.24) * h(7-n_coffee)                       16.023275
h(17.7-Homocysteine) * h(5-n_coffee)              -0.046597
h(7-n_coffee) * h(1-Alcohol)                      -0.308102

Selected 20 of 32 terms, and 11 of 21 predictors
Termination condition: Reached nk 43
Importance: n_coffee, PCR, PM10_Annual_Average, Physical_Activityactive, ...
Number of terms at each degree of interaction: 1 1 18
GCV 2.151493    RSS 299.9357    GRSq 0.3785267    RSq 0.6132288


################
 hsa-miR-21-5p 
################

Call: earth(formula=y~Age+BMI+PM10_Annual_Average+School+Antidepressan...),
            data=sub01, degree=2)

                               coefficients
(Intercept)                        9.204676
h(28.71-BMI) * Passive_Smokesi    -1.715981

Selected 2 of 28 terms, and 2 of 21 predictors
Termination condition: Reached nk 43
Importance: BMI, Passive_Smokesi, Age-unused, PM10_Annual_Average-unused, ...
Number of terms at each degree of interaction: 1 0 1
GCV 8.204674    RSS 1797.268    GRSq 0.032892    RSq 0.05426389


################
 hsa-miR-708-5p 
################

Call: earth(formula=y~Age+BMI+PM10_Annual_Average+School+Antidepressan...),
            data=sub01, degree=2)

                                     coefficients
(Intercept)                             -0.834241
BMI * h(39.1781-PM10_Annual_Average)     0.005117
Schooldegree * h(PCR-1.08)              37.174749
Antidepressantsi * h(Alcohol-12)         0.326496
h(PCR-1.08) * n_coffee                   0.188913

Selected 5 of 31 terms, and 7 of 21 predictors
Termination condition: Reached nk 43
Importance: PCR, n_coffee, Schooldegree, BMI, PM10_Annual_Average, ...
Number of terms at each degree of interaction: 1 0 4
GCV 2.732445    RSS 558.8817    GRSq 0.1225058    RSq 0.198772


################
 hsa-miR-9-5p 
################

Call: earth(formula=y~Age+BMI+PM10_Annual_Average+School+Antidepressan...),
            data=sub01, degree=2)

                                                      coefficients
(Intercept)                                             1.22220467
h(34.44-BMI) * h(44.9068-PM10_Annual_Average)          -0.04560624
h(PM10_Annual_Average-39.3014) * h(17.7-Homocysteine)  -0.02820709

Selected 3 of 32 terms, and 3 of 21 predictors
Termination condition: Reached nk 43
Importance: PM10_Annual_Average, Homocysteine, BMI, Age-unused, ...
Number of terms at each degree of interaction: 1 0 2
GCV 4.917447    RSS 1053.117    GRSq 0.05254922    RSq 0.09419026


################
 hsa-miR-212-3p 
################

Call: earth(formula=y~Age+BMI+PM10_Annual_Average+School+Antidepressan...),
            data=sub01, degree=2)

                                                  coefficients
(Intercept)                                          4.1351760
h(48.0932-PM10_Annual_Average)                      -0.2615374
Antidepressantsi * Passive_Smokesi                  -2.6997271
h(35.61-BMI) * Passive_Smokesi                      -0.2601151
h(BMI-35.61) * Passive_Smokesi                      -0.3956500
h(PM10_Annual_Average-48.0932) * Schoolelementary    3.7676404
h(48.0932-PM10_Annual_Average) * Schoolsuperiori     0.1075522
h(PM10_Annual_Average-48.0932) * PCR                -1.2039468
h(48.0932-PM10_Annual_Average) * Passive_Smokesi     0.2850113
h(PM10_Annual_Average-48.0932) * Passive_Smokesi     3.0371255
h(PM10_Annual_Average-48.0932) * n_coffee           -0.0648958
h(Homocysteine-10.8) * Passive_Smokesi              -0.0622339
h(Age-57.9138) * h(48.0932-PM10_Annual_Average)      0.0412526
h(Age-63.0418) * h(48.0932-PM10_Annual_Average)     -0.0643761

Selected 14 of 30 terms, and 10 of 21 predictors
Termination condition: Reached nk 43
Importance: PM10_Annual_Average, Passive_Smokesi, PCR, BMI, ...
Number of terms at each degree of interaction: 1 1 12
GCV 3.658158    RSS 599.8125    GRSq 0.05847523    RSq 0.3108271


################
 hsa-miR-7-1-3p 
################

Call: earth(formula=y~Age+BMI+PM10_Annual_Average+School+Antidepressan...),
            data=sub01, degree=2)

                                                coefficients
(Intercept)                                        6.4268972
h(PM10_Annual_Average-41.0301) * SmokingexSmoke   -2.1847714
h(PM10_Annual_Average-42.8082) * SmokingexSmoke    3.3771531
h(PM10_Annual_Average-46.0795) * SmokingexSmoke   -1.3340786
Schoolelementary * h(Homocysteine-11.9)           -0.1925370
Antidepressantsi * h(Alcohol-1)                   -0.2140281
Traffic_nomoderate * h(1-Alcohol)                 -0.9745389

Selected 7 of 32 terms, and 7 of 21 predictors
Termination condition: Reached nk 43
Importance: SmokingexSmoke, PM10_Annual_Average, Antidepressantsi, Alcohol, ...
Number of terms at each degree of interaction: 1 0 6
GCV 4.828392    RSS 942.1774    GRSq 0.06811503    RSq 0.1882246


################
 hsa-miR-20a-3p 
################

Call: earth(formula=y~Age+BMI+PM10_Annual_Average+School+Antidepressan...),
            data=sub01, degree=2)

            coefficients
(Intercept)   0.06857945

Selected 1 of 32 terms, and 0 of 21 predictors
Termination condition: Reached nk 43
Importance: Age-unused, BMI-unused, PM10_Annual_Average-unused, ...
Number of terms at each degree of interaction: 1 (intercept only model)
GCV 1.696618    RSS 380.0499    GRSq 0    RSq 0


################
 hsa-miR-301a-3p 
################

Call: earth(formula=y~Age+BMI+PM10_Annual_Average+School+Antidepressan...),
            data=sub01, degree=2)

                                                coefficients
(Intercept)                                        6.4021075
h(35.8494-Age)                                     0.1259499
h(Age-35.8494) * Schoolelementary                 -0.0285699
h(35.8494-Age) * Alcohol                          -0.0373600
h(Age-35.8494) * h(36.11-BMI)                      0.0049983
h(Age-49.1143) * h(45.3534-PM10_Annual_Average)   -0.0101318
h(Age-35.8494) * h(Alcohol-8)                     -0.0027243
h(PM10_Annual_Average-43.1781) * h(12-Alcohol)    -0.0262205

Selected 8 of 35 terms, and 5 of 21 predictors
Termination condition: Reached nk 43
Importance: PM10_Annual_Average, Age, Alcohol, BMI, Schoolelementary, ...
Number of terms at each degree of interaction: 1 1 6
GCV 1.883184    RSS 358.7736    GRSq 0.06157302    RSq 0.2018736


################
 hsa-miR-128-3p 
################

Call: earth(formula=y~Age+BMI+PM10_Annual_Average+School+Antidepressan...),
            data=sub01, degree=2)

                                                  coefficients
(Intercept)                                         2.21580222
h(29.4182-Age)                                      0.15877310
h(PM10_Annual_Average-45.9233)                     -1.06700230
h(Homocysteine-13.1)                                0.30058941
h(PM10_Annual_Average-45.9233) * Schoolelementary  -1.25717140
h(Age-29.4182) * h(PM10_Annual_Average-46.2712)     0.03375542
h(Age-29.4182) * h(Homocysteine-15.4)              -0.01146556
h(54.4339-Age) * h(Homocysteine-13.1)              -0.00988794
h(38.66-BMI) * h(n_coffee-14)                       0.00901003
h(13.1-Homocysteine) * h(n_coffee-5)               -0.01174522

Selected 10 of 38 terms, and 6 of 21 predictors
Termination condition: Reached nk 43
Importance: PM10_Annual_Average, Schoolelementary, Age, Homocysteine, ...
Number of terms at each degree of interaction: 1 3 6
GCV 2.08887    RSS 379.012    GRSq 0.1751627    RSq 0.3318818


################
 hsa-miR-625-5p 
################

Call: earth(formula=y~Age+BMI+PM10_Annual_Average+School+Antidepressan...),
            data=sub01, degree=2)

                                                coefficients
(Intercept)                                      -0.65998650
h(45.0027-PM10_Annual_Average)                   -0.05286423
h(PM10_Annual_Average-45.0027)                   -0.17064224
h(37.6071-Age) * h(45.0027-PM10_Annual_Average)   0.01400554

Selected 4 of 35 terms, and 2 of 21 predictors
Termination condition: Reached nk 43
Importance: PM10_Annual_Average, Age, BMI-unused, Schoolelementary-unused, ...
Number of terms at each degree of interaction: 1 2 1
GCV 1.043746    RSS 218.4765    GRSq 0.0152248    RSq 0.07978229


################
 hsa-miR-130b-3p 
################

Call: earth(formula=y~Age+BMI+PM10_Annual_Average+School+Antidepressan...),
            data=sub01, degree=2)

                                                      coefficients
(Intercept)                                              5.0722606
h(BMI-38.66) * Antidepressantsi                         -0.9447464
h(BMI-38.66) * Physical_Activitysportive                -2.9156220
h(38.66-BMI) * h(n_coffee-16)                            0.0130745
h(PM10_Annual_Average-44.4384) * h(Homocysteine-13.4)   -0.0706488
h(17.7-Homocysteine) * h(n_coffee-7)                    -0.0105604

Selected 6 of 35 terms, and 6 of 21 predictors
Termination condition: Reached nk 43
Importance: BMI, Physical_Activitysportive, PM10_Annual_Average, ...
Number of terms at each degree of interaction: 1 0 5
GCV 2.21565    RSS 442.701    GRSq 0.1338841    RSq 0.227446


################
 hsa-miR-590-5p 
################

Call: earth(formula=y~Age+BMI+PM10_Annual_Average+School+Antidepressan...),
            data=sub01, degree=2)

                                                      coefficients
(Intercept)                                              6.1727051
Schoolmedia_inf * h(n_coffee-32)                        -0.3728421
h(PM10_Annual_Average-46.1507) * h(Homocysteine-11.4)   -0.0661746

Selected 3 of 34 terms, and 4 of 21 predictors
Termination condition: Reached nk 43
Importance: Schoolmedia_inf, n_coffee, PM10_Annual_Average, Homocysteine, ...
Number of terms at each degree of interaction: 1 0 2
GCV 1.444937    RSS 309.4467    GRSq 0.05565122    RSq 0.09715593


################
 hsa-miR-151a-5p 
################

Call: earth(formula=y~Age+BMI+PM10_Annual_Average+School+Antidepressan...),
            data=sub01, degree=2)

                             coefficients
(Intercept)                     1.2379261
h(Age-29.4182) * h(0.11-PCR)    0.4966945

Selected 2 of 36 terms, and 2 of 21 predictors
Termination condition: Reached nk 43
Importance: Age, PCR, BMI-unused, PM10_Annual_Average-unused, ...
Number of terms at each degree of interaction: 1 0 1
GCV 2.33351    RSS 511.1651    GRSq 0.004026688    RSq 0.02603647
