# Supplementary material for: Environmental and Lifestyle Cancer Risk Factors: Shaping Extracellular Vesicle OncomiRs and Paving the Path to Cancer Development
Source: Cancers (Basel). 2023 Aug 29;15(17):4317. doi: 10.3390/cancers15174317 (PMC10486808; doi:10.3390/cancers15174317)
Supplement: Supplementary file 1 [file cancers-15-04317-s001.zip › MALES_output_zip/MARSOUTPUT_DEGREE2_MENLUAD_withouthinges.txt]

################
 hsa-let-7a-5p 
################

Call: earth(formula=y~Age+BMI+PM10_Annual_Average+School+Antidepressan...),
            data=sub01, degree=2, linpreds=TRUE)

                                   coefficients
(Intercept)                            4.395360
Schoolmedia_inf * Traffic_noheavy     -4.849519
Schooldegree * Traffic_noheavy        -5.128672
Antidepressantsi * Passive_Smokesi    -6.979042
SmokingsiSmoke * Traffic_noheavy       5.230531

Selected 5 of 22 terms, and 6 of 21 predictors
Termination condition: Reached nk 43
Importance: Schooldegree, Traffic_noheavy, Schoolmedia_inf, ...
Number of terms at each degree of interaction: 1 0 4
GCV 21.32099    RSS 4360.898    GRSq 0.04530087    RSq 0.1282772


################
 hsa-miR-30d-5p 
################

Call: earth(formula=y~Age+BMI+PM10_Annual_Average+School+Antidepressan...),
            data=sub01, degree=2, linpreds=TRUE)

                                         coefficients
(Intercept)                                 7.7825763
PM10_Annual_Average * Traffic_noheavy      -0.0107932
Schoolelementary * n_coffee                -0.0501805
Schoolmedia_inf * n_coffee                 -0.0470244
Schoolsuperiori * Alcohol                  -0.0846766
Schooldegree * Physical_Activitysportive   -1.8157610
n_coffee * Alcohol                          0.0044049

Selected 7 of 22 terms, and 9 of 21 predictors
Termination condition: Reached nk 43
Importance: PM10_Annual_Average, Traffic_noheavy, Alcohol, Schooldegree, ...
Number of terms at each degree of interaction: 1 0 6
GCV 1.768769    RSS 345.1447    GRSq 0.02418042    RSq 0.1499527


################
 hsa-miR-139-3p 
################

Call: earth(formula=y~Age+BMI+PM10_Annual_Average+School+Antidepressan...),
            data=sub01, degree=2, linpreds=TRUE)

                                  coefficients
(Intercept)                           0.423450
Schooldegree * Traffic_nomoderate     2.225328

Selected 2 of 22 terms, and 2 of 21 predictors
Termination condition: Reached nk 43
Importance: Schooldegree, Traffic_nomoderate, Age-unused, BMI-unused, ...
Number of terms at each degree of interaction: 1 0 1
GCV 11.53946    RSS 2527.768    GRSq 0.006343147    RSq 0.02830174


################
 hsa-miR-133a-3p 
################

Call: earth(formula=y~Age+BMI+PM10_Annual_Average+School+Antidepressan...),
            data=sub01, degree=2, linpreds=TRUE)

                                         coefficients
(Intercept)                                 4.8433807
Schoolelementary                           -3.5262318
Traffic_nomoderate                          5.3194420
PM10_Annual_Average * Traffic_nomoderate   -0.1322096
Schoolelementary * Passive_Smokesi          3.3865717
SmokingsiSmoke * Traffic_nomoderate        -1.2188006

Selected 6 of 22 terms, and 5 of 21 predictors
Termination condition: Reached nk 43
Importance: Schoolelementary, Passive_Smokesi, PM10_Annual_Average, ...
Number of terms at each degree of interaction: 1 2 3
GCV 4.644594    RSS 928.0197    GRSq 0.04869736    RSq 0.1514615


################
 hsa-miR-30a-3p 
################

Call: earth(formula=y~Age+BMI+PM10_Annual_Average+School+Antidepressan...),
            data=sub01, degree=2, linpreds=TRUE)

                                      coefficients
(Intercept)                             -5.0375580
PM10_Annual_Average                      0.1778746
Passive_Smokesi                          9.2514395
PM10_Annual_Average * Passive_Smokesi   -0.2012433
SmokingexSmoke * Traffic_nomoderate     -1.2207315

Selected 5 of 22 terms, and 4 of 21 predictors
Termination condition: Reached nk 43
Importance: SmokingexSmoke, Traffic_nomoderate, Passive_Smokesi, ...
Number of terms at each degree of interaction: 1 2 2
GCV 4.269303    RSS 873.2235    GRSq 0.04464089    RSq 0.1276746


################
 hsa-let-7c-5p 
################

Call: earth(formula=y~Age+BMI+PM10_Annual_Average+School+Antidepressan...),
            data=sub01, degree=2, linpreds=TRUE)

            coefficients
(Intercept)     1.991633

Selected 1 of 22 terms, and 0 of 21 predictors
Termination condition: Reached nk 43
Importance: Age-unused, BMI-unused, PM10_Annual_Average-unused, ...
Number of terms at each degree of interaction: 1 (intercept only model)
GCV 1.870794    RSS 419.0661    GRSq 0    RSq 0


################
 hsa-miR-184 
################

Call: earth(formula=y~Age+BMI+PM10_Annual_Average+School+Antidepressan...),
            data=sub01, degree=2, linpreds=TRUE)

                                            coefficients
(Intercept)                                   2.41964915
BMI                                          -0.05361232
Workingstatusdisoccupato                      1.87464126
Schoolmedia_inf * Physical_Activitysportive  -2.53653919
Workingstatusdisoccupato * Alcohol           -0.24496157

Selected 5 of 22 terms, and 5 of 21 predictors
Termination condition: Reached nk 43
Importance: Workingstatusdisoccupato, Alcohol, BMI, Schoolmedia_inf, ...
Number of terms at each degree of interaction: 1 2 2
GCV 2.649523    RSS 541.9213    GRSq 0.02153027    RSq 0.1065726


################
 hsa-miR-139-5p 
################

Call: earth(formula=y~Age+BMI+PM10_Annual_Average+School+Antidepressan...),
            data=sub01, degree=2, linpreds=TRUE)

                                              coefficients
(Intercept)                                       7.428232
Schooldegree * Workingstatusdisoccupato          -3.561785
Traffic_nomoderate * Workingstatusdisoccupato     1.551746

Selected 3 of 22 terms, and 3 of 21 predictors
Termination condition: Reached nk 43
Importance: Traffic_nomoderate, Workingstatusdisoccupato, Schooldegree, ...
Number of terms at each degree of interaction: 1 0 2
GCV 1.700657    RSS 364.2115    GRSq 0.003944771    RSq 0.04772201


################
 hsa-miR-338-5p 
################

Call: earth(formula=y~Age+BMI+PM10_Annual_Average+School+Antidepressan...),
            data=sub01, degree=2, linpreds=TRUE)

                                           coefficients
(Intercept)                                   -1.107793
SmokingexSmoke * Physical_Activitysportive     1.826748

Selected 2 of 19 terms, and 2 of 21 predictors
Termination condition: RSq changed by less than 0.001 at 19 terms
Importance: SmokingexSmoke, Physical_Activitysportive, Age-unused, ...
Number of terms at each degree of interaction: 1 0 1
GCV 3.436823    RSS 752.8506    GRSq 0.007250318    RSq 0.02918886


################
 hsa-miR-21-5p 
################

Call: earth(formula=y~Age+BMI+PM10_Annual_Average+School+Antidepressan...),
            data=sub01, degree=2, linpreds=TRUE)

                                            coefficients
(Intercept)                                    9.3984544
Physical_Activitysportive                     -7.7176863
Workingstatuspensionato                       -8.5651049
Schoolelementary * Workingstatuspensionato    11.2476986
Schoolmedia_inf * Physical_Activitysportive   -6.6135328
Schoolmedia_inf * Workingstatuspensionato     10.1944117
Schoolsuperiori * Workingstatuspensionato     11.6600551
Schooldegree * Workingstatuspensionato        12.1497724
PCR * Physical_Activitysportive                2.8946544
Homocysteine * Physical_Activitysportive       0.5323458
Homocysteine * Workingstatuspensionato        -0.2070516
SmokingsiSmoke * Physical_Activitysportive    -4.9407765

Selected 12 of 22 terms, and 9 of 21 predictors
Termination condition: Reached nk 43
Importance: Workingstatuspensionato, Homocysteine, ...
Number of terms at each degree of interaction: 1 2 9
GCV 7.852028    RSS 1355.213    GRSq 0.07445934    RSq 0.2868766


################
 hsa-miR-708-5p 
################

Call: earth(formula=y~Age+BMI+PM10_Annual_Average+School+Antidepressan...),
            data=sub01, degree=2, linpreds=TRUE)

                                            coefficients
(Intercept)                                   -0.7349996
Schoolsuperiori * Physical_Activitysportive   -1.0726595
Schooldegree * PCR                             2.9714584
PCR * Physical_Activitysportive                2.0753057

Selected 4 of 22 terms, and 4 of 21 predictors
Termination condition: Reached nk 43
Importance: PCR, Physical_Activitysportive, Schooldegree, Schoolsuperiori, ...
Number of terms at each degree of interaction: 1 0 3
GCV 2.907898    RSS 608.6803    GRSq 0.06616095    RSq 0.1273793


################
 hsa-miR-9-5p 
################

Call: earth(formula=y~Age+BMI+PM10_Annual_Average+School+Antidepressan...),
            data=sub01, degree=2, linpreds=TRUE)

            coefficients
(Intercept)    0.3092078

Selected 1 of 22 terms, and 0 of 21 predictors
Termination condition: Reached nk 43
Importance: Age-unused, BMI-unused, PM10_Annual_Average-unused, ...
Number of terms at each degree of interaction: 1 (intercept only model)
GCV 5.190187    RSS 1162.625    GRSq 0    RSq 0


################
 hsa-miR-212-3p 
################

Call: earth(formula=y~Age+BMI+PM10_Annual_Average+School+Antidepressan...),
            data=sub01, degree=2, linpreds=TRUE)

                                              coefficients
(Intercept)                                       3.404174
Schoolelementary * SmokingexSmoke                -1.468242
PCR * Workingstatusdisoccupato                   -1.312397
SmokingsiSmoke * Physical_Activitysportive       -5.446241
Traffic_nomoderate * Workingstatusdisoccupato     3.072792
Workingstatusdisoccupato * Passive_Smokesi       -2.181197

Selected 6 of 22 terms, and 8 of 21 predictors
Termination condition: Reached nk 43
Importance: SmokingsiSmoke, Physical_Activitysportive, ...
Number of terms at each degree of interaction: 1 0 5
GCV 3.684581    RSS 736.2029    GRSq 0.05167462    RSq 0.1541172


################
 hsa-miR-7-1-3p 
################

Call: earth(formula=y~Age+BMI+PM10_Annual_Average+School+Antidepressan...),
            data=sub01, degree=2, linpreds=TRUE)

               coefficients
(Intercept)       6.2289556
SmokingexSmoke   -0.8194712

Selected 2 of 22 terms, and 1 of 21 predictors
Termination condition: Reached nk 43
Importance: SmokingexSmoke, Age-unused, BMI-unused, ...
Number of terms at each degree of interaction: 1 1 (additive model)
GCV 5.126298    RSS 1122.937    GRSq 0.01061884    RSq 0.03248294


################
 hsa-miR-20a-3p 
################

Call: earth(formula=y~Age+BMI+PM10_Annual_Average+School+Antidepressan...),
            data=sub01, degree=2, linpreds=TRUE)

            coefficients
(Intercept)   0.06857945

Selected 1 of 22 terms, and 0 of 21 predictors
Termination condition: Reached nk 43
Importance: Age-unused, BMI-unused, PM10_Annual_Average-unused, ...
Number of terms at each degree of interaction: 1 (intercept only model)
GCV 1.696618    RSS 380.0499    GRSq 0    RSq 0


################
 hsa-miR-301a-3p 
################

Call: earth(formula=y~Age+BMI+PM10_Annual_Average+School+Antidepressan...),
            data=sub01, degree=2, linpreds=TRUE)

                                      coefficients
(Intercept)                              6.2978252
Passive_Smokesi                          3.2067020
PM10_Annual_Average * Passive_Smokesi   -0.0817081
Schoolelementary * Homocysteine         -0.0558137

Selected 4 of 22 terms, and 4 of 21 predictors
Termination condition: Reached nk 43
Importance: PM10_Annual_Average, Passive_Smokesi, Schoolelementary, ...
Number of terms at each degree of interaction: 1 1 2
GCV 1.985566    RSS 415.6181    GRSq 0.0105539    RSq 0.07541759


################
 hsa-miR-128-3p 
################

Call: earth(formula=y~Age+BMI+PM10_Annual_Average+School+Antidepressan...),
            data=sub01, degree=2, linpreds=TRUE)

                          coefficients
(Intercept)                  4.1738156
BMI                          0.0198717
BMI * PM10_Annual_Average   -0.0018806

Selected 3 of 22 terms, and 2 of 21 predictors
Termination condition: Reached nk 43
Importance: BMI, PM10_Annual_Average, Age-unused, Schoolelementary-unused, ...
Number of terms at each degree of interaction: 1 1 1
GCV 2.486674    RSS 532.5444    GRSq 0.0180807    RSq 0.06123666


################
 hsa-miR-625-5p 
################

Call: earth(formula=y~Age+BMI+PM10_Annual_Average+School+Antidepressan...),
            data=sub01, degree=2, linpreds=TRUE)

            coefficients
(Intercept)   -0.9169383

Selected 1 of 22 terms, and 0 of 21 predictors
Termination condition: Reached nk 43
Importance: Age-unused, BMI-unused, PM10_Annual_Average-unused, ...
Number of terms at each degree of interaction: 1 (intercept only model)
GCV 1.059882    RSS 237.4183    GRSq 0    RSq 0


################
 hsa-miR-130b-3p 
################

Call: earth(formula=y~Age+BMI+PM10_Annual_Average+School+Antidepressan...),
            data=sub01, degree=2, linpreds=TRUE)

                                            coefficients
(Intercept)                                    4.7956167
Schoolelementary * Homocysteine               -0.0962479
Schoolelementary * Workingstatusdisoccupato    3.9973987

Selected 3 of 22 terms, and 3 of 21 predictors
Termination condition: Reached nk 43
Importance: Schoolelementary, Homocysteine, Workingstatusdisoccupato, ...
Number of terms at each degree of interaction: 1 0 2
GCV 2.541702    RSS 544.329    GRSq 0.006427736    RSq 0.05009585


################
 hsa-miR-590-5p 
################

Call: earth(formula=y~Age+BMI+PM10_Annual_Average+School+Antidepressan...),
            data=sub01, degree=2, linpreds=TRUE)

                                   coefficients
(Intercept)                           6.1064158
Schoolelementary                      2.5093080
Schoolelementary * Homocysteine      -0.2672525
Schoolelementary * Traffic_noheavy    2.5853546

Selected 4 of 22 terms, and 3 of 21 predictors
Termination condition: Reached nk 43
Importance: Schoolelementary, Homocysteine, Traffic_noheavy, Age-unused, ...
Number of terms at each degree of interaction: 1 1 2
GCV 1.463891    RSS 306.4213    GRSq 0.04326357    RSq 0.105983


################
 hsa-miR-151a-5p 
################

Call: earth(formula=y~Age+BMI+PM10_Annual_Average+School+Antidepressan...),
            data=sub01, degree=2, linpreds=TRUE)

                                    coefficients
(Intercept)                            1.4111759
SmokingsiSmoke * Traffic_nomoderate   -0.7715915

Selected 2 of 22 terms, and 2 of 21 predictors
Termination condition: Reached nk 43
Importance: SmokingsiSmoke, Traffic_nomoderate, Age-unused, BMI-unused, ...
Number of terms at each degree of interaction: 1 0 1
GCV 2.335461    RSS 511.5925    GRSq 0.003194078    RSq 0.02522226
