# Supplementary material for: Environmental and Lifestyle Cancer Risk Factors: Shaping Extracellular Vesicle OncomiRs and Paving the Path to Cancer Development
Source: Cancers (Basel). 2023 Aug 29;15(17):4317. doi: 10.3390/cancers15174317 (PMC10486808; doi:10.3390/cancers15174317)
Supplement: Supplementary file 1 [file cancers-15-04317-s001.zip › MALES_output_zip/MARSOUTPUT_DEGREE2_MENPRAD.txt]

################
 hsa-miR-342-3p 
################

Call: earth(formula=y~Age+BMI+PM10_Annual_Average+School+Antidepressan...),
            data=sub01, degree=2)

                                                      coefficients
(Intercept)                                              0.5274812
Physical_Activitysportive                               -3.9065199
h(Homocysteine-8.4)                                      0.1950322
h(n_coffee-32)                                           0.5021083
Schoolmedia_inf * h(Homocysteine-8.4)                   -0.2545289
PCR * h(8.4-Homocysteine)                              -19.2581615
h(Homocysteine-8.4) * Physical_Activitysportive          0.8665533
h(Age-55.4223) * h(43.0055-PM10_Annual_Average)          0.0703408
h(BMI-33.69) * h(PM10_Annual_Average-43.0055)            0.7560954
h(35.41-BMI) * h(PM10_Annual_Average-43.0055)            0.1102198
h(BMI-35.41) * h(PM10_Annual_Average-43.0055)           -0.9827098
h(36.21-BMI) * h(1-n_coffee)                             0.3627505
h(PM10_Annual_Average-46.3178) * h(PCR-0.15)            -1.2180932
h(43.0055-PM10_Annual_Average) * h(13.4-Homocysteine)    0.1514767
h(43.0055-PM10_Annual_Average) * h(4-Alcohol)           -0.1605839
h(0.25-PCR) * h(Homocysteine-8.4)                       -1.5027460

Selected 16 of 36 terms, and 9 of 21 predictors
Termination condition: Reached nk 43
Importance: BMI, PM10_Annual_Average, Age, PCR, Homocysteine, Alcohol, ...
Number of terms at each degree of interaction: 1 3 12
GCV 15.66731    RSS 2437.186    GRSq 0.05672533    RSq 0.3449481


################
 hsa-miR-143-3p 
################

Call: earth(formula=y~Age+BMI+PM10_Annual_Average+School+Antidepressan...),
            data=sub01, degree=2)

                                                           coefficients
(Intercept)                                                  2.77924148
h(29.4182-Age)                                               0.21280743
h(Alcohol-12)                                               -0.09627856
h(32.25-BMI) * Workingstatuspensionato                       0.37105881
h(PM10_Annual_Average-44.9041) * Schoolmedia_inf            -0.38191956
h(44.9041-PM10_Annual_Average) * SmokingexSmoke             -0.08705081
h(PM10_Annual_Average-44.9041) * Physical_Activitysportive  -0.57602782
h(PM10_Annual_Average-44.9041) * Workingstatusdisoccupato   -0.60921523
h(44.9041-PM10_Annual_Average) * Workingstatuspensionato    -0.16209328
h(PM10_Annual_Average-44.9041) * Passive_Smokesi            -0.26731720
Schooldegree * h(12-Alcohol)                                -0.05783157
h(44.9041-PM10_Annual_Average) * h(PCR-0.24)                -0.16949701
h(44.9041-PM10_Annual_Average) * h(Homocysteine-13.4)        0.00703117
h(PM10_Annual_Average-44.9041) * h(Homocysteine-12.6)       -0.21925977
h(PM10_Annual_Average-44.9041) * h(Homocysteine-9.4)         0.12006922

Selected 15 of 33 terms, and 13 of 21 predictors
Termination condition: Reached nk 43
Importance: BMI, Workingstatuspensionato, PM10_Annual_Average, ...
Number of terms at each degree of interaction: 1 2 12
GCV 1.582562    RSS 252.7898    GRSq 0.1348287    RSq 0.3830581


################
 hsa-miR-17-5p 
################

Call: earth(formula=y~Age+BMI+PM10_Annual_Average+School+Antidepressan...),
            data=sub01, degree=2)

                                                      coefficients
(Intercept)                                              12.240570
h(Homocysteine-10.4)                                      0.043898
h(44.4384-PM10_Annual_Average) * h(PCR-0.2)              64.301434
h(44.4384-PM10_Annual_Average) * h(PCR-0.22)            -38.602178
h(44.4384-PM10_Annual_Average) * h(PCR-0.17)            -25.794997
h(PM10_Annual_Average-39.2356) * h(Homocysteine-10.4)    -0.014974
h(PM10_Annual_Average-44.4384) * h(13.4-Homocysteine)    -0.060817
h(44.4384-PM10_Annual_Average) * h(Alcohol-2)             0.171179
h(44.4384-PM10_Annual_Average) * h(Alcohol-1)            -0.149638

Selected 9 of 34 terms, and 4 of 21 predictors
Termination condition: Reached nk 43
Importance: PM10_Annual_Average, PCR, Alcohol, Homocysteine, ...
Number of terms at each degree of interaction: 1 1 7
GCV 1.126376    RSS 209.4512    GRSq 0.3510753    RSq 0.4613124


################
 hsa-miR-708-5p 
################

Call: earth(formula=y~Age+BMI+PM10_Annual_Average+School+Antidepressan...),
            data=sub01, degree=2)

                                     coefficients
(Intercept)                             -0.834241
BMI * h(39.1781-PM10_Annual_Average)     0.005117
Schooldegree * h(PCR-1.08)              37.174749
Antidepressantsi * h(Alcohol-12)         0.326496
h(PCR-1.08) * n_coffee                   0.188913

Selected 5 of 31 terms, and 7 of 21 predictors
Termination condition: Reached nk 43
Importance: PCR, n_coffee, Schooldegree, BMI, PM10_Annual_Average, ...
Number of terms at each degree of interaction: 1 0 4
GCV 2.732445    RSS 558.8817    GRSq 0.1225058    RSq 0.198772


################
 hsa-miR-148a-3p 
################

Call: earth(formula=y~Age+BMI+PM10_Annual_Average+School+Antidepressan...),
            data=sub01, degree=2)

                                               coefficients
(Intercept)                                       6.4621419
h(Age-50.5106)                                   -0.1938645
h(BMI-39.33)                                     -0.5489436
h(17.7-Homocysteine)                             -0.2009959
h(n_coffee-28)                                   -1.3141689
h(n_coffee-32)                                    1.9048489
h(Age-44.8214) * Workingstatuspensionato          0.1198514
h(BMI-39.33) * Schoolsuperiori                    1.1103587
h(BMI-39.33) * Alcohol                           -0.0752530
h(Homocysteine-17.7) * Workingstatuspensionato   -0.4161972
Traffic_nomoderate * h(5-Alcohol)                -0.4058805
h(44.8214-Age) * h(7-n_coffee)                   -0.0396350

Selected 12 of 34 terms, and 8 of 21 predictors
Termination condition: Reached nk 43
Importance: Traffic_nomoderate, Alcohol, BMI, n_coffee, Homocysteine, ...
Number of terms at each degree of interaction: 1 5 6
GCV 12.33942    RSS 2129.711    GRSq 0.1133318    RSq 0.3168276


################
 hsa-miR-423-5p 
################

Call: earth(formula=y~Age+BMI+PM10_Annual_Average+School+Antidepressan...),
            data=sub01, degree=2)

                                                coefficients
(Intercept)                                        3.7269087
h(n_coffee-18)                                     0.0733327
h(PM10_Annual_Average-46.8164) * PCR              -0.6247706
Physical_Activitysportive * h(n_coffee-18)        -0.1703883
h(40.2053-Age) * h(n_coffee-18)                   -0.0137184
h(39.2466-PM10_Annual_Average) * h(18-n_coffee)    0.0121413
h(0.16-PCR) * h(Homocysteine-14.4)                -3.7641260
h(14.4-Homocysteine) * h(n_coffee-21)             -0.0291921

Selected 8 of 31 terms, and 6 of 21 predictors
Termination condition: RSq changed by less than 0.001 at 31 terms
Importance: PM10_Annual_Average, PCR, Homocysteine, n_coffee, ...
Number of terms at each degree of interaction: 1 1 6
GCV 1.498977    RSS 285.5767    GRSq 0.2087104    RSq 0.3270131


################
 hsa-miR-7-1-3p 
################

Call: earth(formula=y~Age+BMI+PM10_Annual_Average+School+Antidepressan...),
            data=sub01, degree=2)

                                                coefficients
(Intercept)                                        6.4268972
h(PM10_Annual_Average-41.0301) * SmokingexSmoke   -2.1847714
h(PM10_Annual_Average-42.8082) * SmokingexSmoke    3.3771531
h(PM10_Annual_Average-46.0795) * SmokingexSmoke   -1.3340786
Schoolelementary * h(Homocysteine-11.9)           -0.1925370
Antidepressantsi * h(Alcohol-1)                   -0.2140281
Traffic_nomoderate * h(1-Alcohol)                 -0.9745389

Selected 7 of 32 terms, and 7 of 21 predictors
Termination condition: Reached nk 43
Importance: SmokingexSmoke, PM10_Annual_Average, Antidepressantsi, Alcohol, ...
Number of terms at each degree of interaction: 1 0 6
GCV 4.828392    RSS 942.1774    GRSq 0.06811503    RSq 0.1882246


################
 hsa-miR-20a-3p 
################

Call: earth(formula=y~Age+BMI+PM10_Annual_Average+School+Antidepressan...),
            data=sub01, degree=2)

            coefficients
(Intercept)   0.06857945

Selected 1 of 32 terms, and 0 of 21 predictors
Termination condition: Reached nk 43
Importance: Age-unused, BMI-unused, PM10_Annual_Average-unused, ...
Number of terms at each degree of interaction: 1 (intercept only model)
GCV 1.696618    RSS 380.0499    GRSq 0    RSq 0


################
 hsa-miR-769-5p 
################

Call: earth(formula=y~Age+BMI+PM10_Annual_Average+School+Antidepressan...),
            data=sub01, degree=2)

                                                coefficients
(Intercept)                                       0.54354197
h(PM10_Annual_Average-45.3534)                   -0.45418158
h(PM10_Annual_Average-48.9616)                    2.01895919
Traffic_noheavy * h(n_coffee-14)                 -0.07801544
Workingstatusdisoccupato * h(n_coffee-14)         0.12257743
h(Age-49.5578) * h(45.3534-PM10_Annual_Average)  -0.01046440
h(Age-49.5578) * h(n_coffee-14)                   0.00790328

Selected 7 of 36 terms, and 5 of 21 predictors
Termination condition: Reached nk 43
Importance: PM10_Annual_Average, Age, n_coffee, Traffic_noheavy, ...
Number of terms at each degree of interaction: 1 2 4
GCV 2.022158    RSS 394.5892    GRSq 0.06072876    RSq 0.1817904


################
 hsa-miR-142-3p 
################

Call: earth(formula=y~Age+BMI+PM10_Annual_Average+School+Antidepressan...),
            data=sub01, degree=2)

                                                      coefficients
(Intercept)                                              8.4816597
h(66.2396-Age)                                          -0.0388343
h(PM10_Annual_Average-46.8164)                          -0.3531500
h(14.4-Homocysteine)                                    -0.2896994
h(n_coffee-1)                                            1.6184504
h(n_coffee-3)                                           -1.5909168
h(9-Alcohol)                                            -0.0685698
Schoolelementary * h(Homocysteine-14.4)                 -0.3649051
Antidepressantsi * h(3-n_coffee)                         1.3592439
h(Homocysteine-14.4) * Workingstatusdisoccupato          0.2703774
Passive_Smokesi * h(3-n_coffee)                         -0.7586185
h(Age-42.6201) * h(46.8164-PM10_Annual_Average)         -0.0063121
h(48.8679-Age) * h(14.4-Homocysteine)                    0.0176204
h(46.8164-PM10_Annual_Average) * h(Homocysteine-14.5)    0.0063899
h(39.2849-PM10_Annual_Average) * h(3-n_coffee)           0.3521442
h(PM10_Annual_Average-39.2849) * h(3-n_coffee)           1.2891954
h(PM10_Annual_Average-40.4575) * h(3-n_coffee)          -1.3514119
h(14.4-Homocysteine) * h(15-n_coffee)                    0.0243332

Selected 18 of 35 terms, and 9 of 21 predictors
Termination condition: Reached nk 43
Importance: Passive_Smokesi, n_coffee, Schoolelementary, Homocysteine, ...
Number of terms at each degree of interaction: 1 6 11
GCV 2.288393    RSS 337.2469    GRSq 0.08053461    RSq 0.3950826


################
 hsa-miR-151a-5p 
################

Call: earth(formula=y~Age+BMI+PM10_Annual_Average+School+Antidepressan...),
            data=sub01, degree=2)

                             coefficients
(Intercept)                     1.2379261
h(Age-29.4182) * h(0.11-PCR)    0.4966945

Selected 2 of 36 terms, and 2 of 21 predictors
Termination condition: Reached nk 43
Importance: Age, PCR, BMI-unused, PM10_Annual_Average-unused, ...
Number of terms at each degree of interaction: 1 0 1
GCV 2.33351    RSS 511.1651    GRSq 0.004026688    RSq 0.02603647


################
 hsa-miR-21-5p 
################

Call: earth(formula=y~Age+BMI+PM10_Annual_Average+School+Antidepressan...),
            data=sub01, degree=2)

                               coefficients
(Intercept)                        9.204676
h(28.71-BMI) * Passive_Smokesi    -1.715981

Selected 2 of 28 terms, and 2 of 21 predictors
Termination condition: Reached nk 43
Importance: BMI, Passive_Smokesi, Age-unused, PM10_Annual_Average-unused, ...
Number of terms at each degree of interaction: 1 0 1
GCV 8.204674    RSS 1797.268    GRSq 0.032892    RSq 0.05426389


################
 hsa-miR-92a-3p 
################

Call: earth(formula=y~Age+BMI+PM10_Annual_Average+School+Antidepressan...),
            data=sub01, degree=2)

                                                           coefficients
(Intercept)                                                  12.2540645
Traffic_noheavy                                              -0.5107810
h(PM10_Annual_Average-45.9233)                               -0.3798655
h(PM10_Annual_Average-39.2849) * Schoolelementary            -0.1583575
h(PM10_Annual_Average-45.9233) * Schooldegree                 0.4763976
h(PM10_Annual_Average-39.2849) * Physical_Activitysportive   -0.1206793
h(45.9233-PM10_Annual_Average) * Workingstatuspensionato     -0.1237580
h(Age-58.0999) * h(36.21-BMI)                                 0.0084768
h(PM10_Annual_Average-45.9233) * h(0.11-PCR)                 16.3447071
h(45.9233-PM10_Annual_Average) * h(10.1-Homocysteine)        -0.0315569
h(PM10_Annual_Average-45.9233) * h(8-n_coffee)               -0.0854944

Selected 11 of 35 terms, and 11 of 21 predictors
Termination condition: Reached nk 43
Importance: PM10_Annual_Average, PCR, Traffic_noheavy, Schoolelementary, ...
Number of terms at each degree of interaction: 1 2 8
GCV 1.055285    RSS 186.7761    GRSq 0.1316841    RSq 0.3139232


################
 hsa-miR-30d-5p 
################

Call: earth(formula=y~Age+BMI+PM10_Annual_Average+School+Antidepressan...),
            data=sub01, degree=2)

                                                 coefficients
(Intercept)                                         7.7559824
h(PM10_Annual_Average-46.8164) * Schoolmedia_inf   -0.5171487
h(46.8164-PM10_Annual_Average) * h(7-n_coffee)     -0.0134711
h(PM10_Annual_Average-46.8164) * h(n_coffee-7)     -0.0221528
h(PM10_Annual_Average-46.8164) * h(7-n_coffee)     -0.1544818

Selected 5 of 36 terms, and 3 of 21 predictors
Termination condition: Reached nk 43
Importance: PM10_Annual_Average, Schoolmedia_inf, n_coffee, ...
Number of terms at each degree of interaction: 1 0 4
GCV 1.732361    RSS 354.3292    GRSq 0.04426605    RSq 0.1273323


################
 hsa-miR-103a-3p 
################

Call: earth(formula=y~Age+BMI+PM10_Annual_Average+School+Antidepressan...),
            data=sub01, degree=2)

                                                     coefficients
(Intercept)                                              7.925273
h(BMI-38.66) * Schoolelementary                         -2.874203
h(BMI-38.66) * Physical_Activitysportive                -2.144096
h(BMI-38.66) * Workingstatusdisoccupato                 -1.226485
h(PM10_Annual_Average-43.737) * Schoolmedia_inf         -0.228649
h(43.737-PM10_Annual_Average) * h(PCR-0.2)              63.800906
h(43.737-PM10_Annual_Average) * h(PCR-0.21)            -47.654371
h(43.737-PM10_Annual_Average) * h(PCR-0.16)            -15.819353
h(PM10_Annual_Average-43.737) * h(Homocysteine-13.4)    -0.045494
h(PM10_Annual_Average-43.737) * h(13.4-Homocysteine)    -0.061897

Selected 10 of 32 terms, and 8 of 21 predictors
Termination condition: Reached nk 43
Importance: BMI, Workingstatusdisoccupato, Schoolelementary, ...
Number of terms at each degree of interaction: 1 0 9
GCV 2.829128    RSS 513.3271    GRSq 0.2130167    RSq 0.3625435


################
 hsa-miR-20b-5p 
################

Call: earth(formula=y~Age+BMI+PM10_Annual_Average+School+Antidepressan...),
            data=sub01, degree=2)

                                     coefficients
(Intercept)                             5.1162591
h(PM10_Annual_Average-47.3753) * PCR   -0.9289174

Selected 2 of 36 terms, and 2 of 21 predictors
Termination condition: Reached nk 43
Importance: PM10_Annual_Average, PCR, Age-unused, BMI-unused, ...
Number of terms at each degree of interaction: 1 0 1
GCV 2.65816    RSS 582.2812    GRSq 0.04531373    RSq 0.06641112


################
 hsa-miR-375 
################

Call: earth(formula=y~Age+BMI+PM10_Annual_Average+School+Antidepressan...),
            data=sub01, degree=2)

                                                          coefficients
(Intercept)                                                 0.94770246
h(PM10_Annual_Average-47.7945)                             -0.71624755
h(PM10_Annual_Average-36.811) * Physical_Activitysportive  -0.11127947
h(32.37-BMI) * h(PM10_Annual_Average-36.811)                0.02355629
h(PM10_Annual_Average-36.811) * h(9.8-Homocysteine)         0.08508815

Selected 5 of 33 terms, and 4 of 21 predictors
Termination condition: Reached nk 43
Importance: PM10_Annual_Average, Homocysteine, BMI, ...
Number of terms at each degree of interaction: 1 1 3
GCV 2.258822    RSS 462.009    GRSq 0.05681459    RSq 0.1387902


################
 hsa-miR-126-3p 
################

Call: earth(formula=y~Age+BMI+PM10_Annual_Average+School+Antidepressan...),
            data=sub01, degree=2)

                                                coefficients
(Intercept)                                       11.5014036
h(Age-52.4627)                                     0.0968196
h(Age-55.0034) * Schoolmedia_inf                  -0.6020539
h(Age-65.1389) * Schoolmedia_inf                   1.2008165
h(Age-55.0034) * Physical_Activitysportive         0.4460721
h(Age-55.0034) * Workingstatusdisoccupato          1.3525192
SmokingsiSmoke * h(5-n_coffee)                     0.5231240
Workingstatuspensionato * h(n_coffee-5)            0.0697893
h(Age-55.0034) * h(PM10_Annual_Average-44.8795)   -1.4713241
h(Age-55.0034) * h(PM10_Annual_Average-41.1425)   -0.2534567
h(Age-55.0034) * h(PM10_Annual_Average-44.4384)    1.7383158

Selected 11 of 31 terms, and 8 of 21 predictors
Termination condition: Reached nk 43
Importance: Age, PM10_Annual_Average, Schoolmedia_inf, ...
Number of terms at each degree of interaction: 1 1 9
GCV 4.234656    RSS 749.4966    GRSq 0.2356442    RSq 0.3960645


################
 hsa-miR-93-3p 
################

Call: earth(formula=y~Age+BMI+PM10_Annual_Average+School+Antidepressan...),
            data=sub01, degree=2)

                                                      coefficients
(Intercept)                                             0.83294308
h(PM10_Annual_Average-46.3178) * h(10.2-Homocysteine)  -0.36465794
h(PM10_Annual_Average-46.3178) * h(7-n_coffee)          0.08974621

Selected 3 of 33 terms, and 3 of 21 predictors
Termination condition: Reached nk 43
Importance: PM10_Annual_Average, Homocysteine, n_coffee, Age-unused, ...
Number of terms at each degree of interaction: 1 0 2
GCV 1.546802    RSS 331.2621    GRSq 0.001715436    RSq 0.04559066


################
 hsa-miR-140-5p 
################

Call: earth(formula=y~Age+BMI+PM10_Annual_Average+School+Antidepressan...),
            data=sub01, degree=2)

                                       coefficients
(Intercept)                               5.2524706
h(n_coffee-24)                           -0.1815092
PM10_Annual_Average * Schoolelementary   -0.0258857
Schoolsuperiori * h(n_coffee-24)          0.1541352
h(Age-43.1595) * h(41.41-BMI)             0.0027692
h(41.41-BMI) * h(n_coffee-21)             0.0129891

Selected 6 of 35 terms, and 6 of 21 predictors
Termination condition: Reached nk 43
Importance: Age, BMI, PM10_Annual_Average, Schoolelementary, ...
Number of terms at each degree of interaction: 1 1 4
GCV 1.51743    RSS 303.1923    GRSq 0.05499586    RSq 0.1570796


################
 hsa-miR-93-5p 
################

Call: earth(formula=y~Age+BMI+PM10_Annual_Average+School+Antidepressan...),
            data=sub01, degree=2)

                                                      coefficients
(Intercept)                                              7.3458462
h(PM10_Annual_Average-36.811) * Traffic_noheavy         -0.0599026
h(BMI-30.29) * h(PCR-0.28)                              14.9400438
h(BMI-30.29) * h(PCR-0.39)                              -3.9645574
h(BMI-30.29) * h(PCR-0.24)                             -10.9887675
h(PM10_Annual_Average-45.9233) * h(Homocysteine-11.3)   -0.0474958

Selected 6 of 32 terms, and 5 of 21 predictors
Termination condition: Reached nk 43
Importance: PM10_Annual_Average, BMI, PCR, Traffic_noheavy, Homocysteine, ...
Number of terms at each degree of interaction: 1 0 5
GCV 1.382001    RSS 276.1328    GRSq 0.1554957    RSq 0.246723
