# Supplementary material for: Environmental and Lifestyle Cancer Risk Factors: Shaping Extracellular Vesicle OncomiRs and Paving the Path to Cancer Development
Source: Cancers (Basel). 2023 Aug 29;15(17):4317. doi: 10.3390/cancers15174317 (PMC10486808; doi:10.3390/cancers15174317)
Supplement: Supplementary file 1 [file cancers-15-04317-s001.zip › MALES_output_zip/MARSOUTPUT_DEGREE2_MENPRAD_withouthinges.txt]

################
 hsa-miR-342-3p 
################

Call: earth(formula=y~Age+BMI+PM10_Annual_Average+School+Antidepressan...),
            data=sub01, degree=2, linpreds=TRUE)

                                                    coefficients
(Intercept)                                            1.2242280
Schoolelementary * Workingstatuspensionato             3.9577443
Schoolsuperiori * Workingstatuspensionato              2.6075048
Schooldegree * Homocysteine                            0.1465876
Physical_Activitysportive * Workingstatuspensionato    5.3206627

Selected 5 of 22 terms, and 6 of 21 predictors
Termination condition: Reached nk 43
Importance: Schoolsuperiori, Workingstatuspensionato, Schoolelementary, ...
Number of terms at each degree of interaction: 1 0 4
GCV 16.20888    RSS 3315.29    GRSq 0.02411927    RSq 0.1089366


################
 hsa-miR-143-3p 
################

Call: earth(formula=y~Age+BMI+PM10_Annual_Average+School+Antidepressan...),
            data=sub01, degree=2, linpreds=TRUE)

                       coefficients
(Intercept)                2.434575
Schoolelementary * PCR    -1.001030

Selected 2 of 22 terms, and 2 of 21 predictors
Termination condition: Reached nk 43
Importance: Schoolelementary, PCR, Age-unused, BMI-unused, ...
Number of terms at each degree of interaction: 1 0 1
GCV 1.797523    RSS 393.755    GRSq 0.01731171    RSq 0.03902791


################
 hsa-miR-17-5p 
################

Call: earth(formula=y~Age+BMI+PM10_Annual_Average+School+Antidepressan...),
            data=sub01, degree=2, linpreds=TRUE)

                                              coefficients
(Intercept)                                     11.8870544
Schoolmedia_inf                                 -9.8398806
Physical_Activityactive                          5.2278622
PM10_Annual_Average * Schoolmedia_inf            0.2219830
PM10_Annual_Average * Physical_Activityactive   -0.1163034
Schoolmedia_inf * SmokingsiSmoke                 1.6498812
Schoolmedia_inf * Traffic_noheavy               -1.3309962

Selected 7 of 22 terms, and 5 of 21 predictors
Termination condition: Reached nk 43
Importance: Schoolmedia_inf, PM10_Annual_Average, SmokingsiSmoke, ...
Number of terms at each degree of interaction: 1 2 4
GCV 1.705443    RSS 332.7877    GRSq 0.0174652    RSq 0.144103


################
 hsa-miR-708-5p 
################

Call: earth(formula=y~Age+BMI+PM10_Annual_Average+School+Antidepressan...),
            data=sub01, degree=2, linpreds=TRUE)

                                            coefficients
(Intercept)                                   -0.7349996
Schoolsuperiori * Physical_Activitysportive   -1.0726595
Schooldegree * PCR                             2.9714584
PCR * Physical_Activitysportive                2.0753057

Selected 4 of 22 terms, and 4 of 21 predictors
Termination condition: Reached nk 43
Importance: PCR, Physical_Activitysportive, Schooldegree, Schoolsuperiori, ...
Number of terms at each degree of interaction: 1 0 3
GCV 2.907898    RSS 608.6803    GRSq 0.06616095    RSq 0.1273793


################
 hsa-miR-148a-3p 
################

Call: earth(formula=y~Age+BMI+PM10_Annual_Average+School+Antidepressan...),
            data=sub01, degree=2, linpreds=TRUE)

                                           coefficients
(Intercept)                                    3.881135
Schoolmedia_inf * Workingstatusdisoccupato    -5.543644

Selected 2 of 22 terms, and 2 of 21 predictors
Termination condition: Reached nk 43
Importance: Schoolmedia_inf, Workingstatusdisoccupato, Age-unused, ...
Number of terms at each degree of interaction: 1 0 1
GCV 13.67986    RSS 2996.632    GRSq 0.0170123    RSq 0.03873512


################
 hsa-miR-423-5p 
################

Call: earth(formula=y~Age+BMI+PM10_Annual_Average+School+Antidepressan...),
            data=sub01, degree=2, linpreds=TRUE)

                                      coefficients
(Intercept)                              5.2040512
BMI * PM10_Annual_Average               -0.0009740
BMI * Passive_Smokesi                    0.0664775
PM10_Annual_Average * Passive_Smokesi   -0.0580481
PCR * Traffic_noheavy                   -0.7195266

Selected 5 of 22 terms, and 5 of 21 predictors
Termination condition: Reached nk 43
Importance: PCR, Traffic_noheavy, PM10_Annual_Average, Passive_Smokesi, ...
Number of terms at each degree of interaction: 1 0 4
GCV 1.827155    RSS 373.7178    GRSq 0.03546984    RSq 0.1193006


################
 hsa-miR-7-1-3p 
################

Call: earth(formula=y~Age+BMI+PM10_Annual_Average+School+Antidepressan...),
            data=sub01, degree=2, linpreds=TRUE)

               coefficients
(Intercept)       6.2289556
SmokingexSmoke   -0.8194712

Selected 2 of 22 terms, and 1 of 21 predictors
Termination condition: Reached nk 43
Importance: SmokingexSmoke, Age-unused, BMI-unused, ...
Number of terms at each degree of interaction: 1 1 (additive model)
GCV 5.126298    RSS 1122.937    GRSq 0.01061884    RSq 0.03248294


################
 hsa-miR-20a-3p 
################

Call: earth(formula=y~Age+BMI+PM10_Annual_Average+School+Antidepressan...),
            data=sub01, degree=2, linpreds=TRUE)

            coefficients
(Intercept)   0.06857945

Selected 1 of 22 terms, and 0 of 21 predictors
Termination condition: Reached nk 43
Importance: Age-unused, BMI-unused, PM10_Annual_Average-unused, ...
Number of terms at each degree of interaction: 1 (intercept only model)
GCV 1.696618    RSS 380.0499    GRSq 0    RSq 0


################
 hsa-miR-769-5p 
################

Call: earth(formula=y~Age+BMI+PM10_Annual_Average+School+Antidepressan...),
            data=sub01, degree=2, linpreds=TRUE)

                                 coefficients
(Intercept)                        0.17075550
Schoolsuperiori * n_coffee         0.02849066
SmokingexSmoke * Traffic_noheavy  -1.04913004

Selected 3 of 22 terms, and 4 of 21 predictors
Termination condition: Reached nk 43
Importance: SmokingexSmoke, Traffic_noheavy, Schoolsuperiori, n_coffee, ...
Number of terms at each degree of interaction: 1 0 2
GCV 2.038155    RSS 436.4898    GRSq 0.05329814    RSq 0.09490627


################
 hsa-miR-142-3p 
################

Call: earth(formula=y~Age+BMI+PM10_Annual_Average+School+Antidepressan...),
            data=sub01, degree=2, linpreds=TRUE)

            coefficients
(Intercept)      10.3535

Selected 1 of 22 terms, and 0 of 21 predictors
Termination condition: Reached nk 43
Importance: Age-unused, BMI-unused, PM10_Annual_Average-unused, ...
Number of terms at each degree of interaction: 1 (intercept only model)
GCV 2.48883    RSS 557.509    GRSq 0    RSq 0


################
 hsa-miR-151a-5p 
################

Call: earth(formula=y~Age+BMI+PM10_Annual_Average+School+Antidepressan...),
            data=sub01, degree=2, linpreds=TRUE)

                                    coefficients
(Intercept)                            1.4111759
SmokingsiSmoke * Traffic_nomoderate   -0.7715915

Selected 2 of 22 terms, and 2 of 21 predictors
Termination condition: Reached nk 43
Importance: SmokingsiSmoke, Traffic_nomoderate, Age-unused, BMI-unused, ...
Number of terms at each degree of interaction: 1 0 1
GCV 2.335461    RSS 511.5925    GRSq 0.003194078    RSq 0.02522226


################
 hsa-miR-21-5p 
################

Call: earth(formula=y~Age+BMI+PM10_Annual_Average+School+Antidepressan...),
            data=sub01, degree=2, linpreds=TRUE)

                                            coefficients
(Intercept)                                    9.3984544
Physical_Activitysportive                     -7.7176863
Workingstatuspensionato                       -8.5651049
Schoolelementary * Workingstatuspensionato    11.2476986
Schoolmedia_inf * Physical_Activitysportive   -6.6135328
Schoolmedia_inf * Workingstatuspensionato     10.1944117
Schoolsuperiori * Workingstatuspensionato     11.6600551
Schooldegree * Workingstatuspensionato        12.1497724
PCR * Physical_Activitysportive                2.8946544
Homocysteine * Physical_Activitysportive       0.5323458
Homocysteine * Workingstatuspensionato        -0.2070516
SmokingsiSmoke * Physical_Activitysportive    -4.9407765

Selected 12 of 22 terms, and 9 of 21 predictors
Termination condition: Reached nk 43
Importance: Workingstatuspensionato, Homocysteine, ...
Number of terms at each degree of interaction: 1 2 9
GCV 7.852028    RSS 1355.213    GRSq 0.07445934    RSq 0.2868766


################
 hsa-miR-92a-3p 
################

Call: earth(formula=y~Age+BMI+PM10_Annual_Average+School+Antidepressan...),
            data=sub01, degree=2, linpreds=TRUE)

                                      coefficients
(Intercept)                             11.9680009
PM10_Annual_Average * Traffic_noheavy   -0.0133414

Selected 2 of 22 terms, and 2 of 21 predictors
Termination condition: Reached nk 43
Importance: PM10_Annual_Average, Traffic_noheavy, Age-unused, BMI-unused, ...
Number of terms at each degree of interaction: 1 0 1
GCV 1.166675    RSS 255.565    GRSq 0.04002984    RSq 0.06124399


################
 hsa-miR-30d-5p 
################

Call: earth(formula=y~Age+BMI+PM10_Annual_Average+School+Antidepressan...),
            data=sub01, degree=2, linpreds=TRUE)

                                         coefficients
(Intercept)                                 7.7825763
PM10_Annual_Average * Traffic_noheavy      -0.0107932
Schoolelementary * n_coffee                -0.0501805
Schoolmedia_inf * n_coffee                 -0.0470244
Schoolsuperiori * Alcohol                  -0.0846766
Schooldegree * Physical_Activitysportive   -1.8157610
n_coffee * Alcohol                          0.0044049

Selected 7 of 22 terms, and 9 of 21 predictors
Termination condition: Reached nk 43
Importance: PM10_Annual_Average, Traffic_noheavy, Alcohol, Schooldegree, ...
Number of terms at each degree of interaction: 1 0 6
GCV 1.768769    RSS 345.1447    GRSq 0.02418042    RSq 0.1499527


################
 hsa-miR-103a-3p 
################

Call: earth(formula=y~Age+BMI+PM10_Annual_Average+School+Antidepressan...),
            data=sub01, degree=2, linpreds=TRUE)

                           coefficients
(Intercept)                   7.5379537
BMI * Schoolelementary       -0.0420979
Schoolmedia_inf * n_coffee   -0.0456720

Selected 3 of 22 terms, and 4 of 21 predictors
Termination condition: Reached nk 43
Importance: BMI, Schoolelementary, Schoolmedia_inf, n_coffee, Age-unused, ...
Number of terms at each degree of interaction: 1 0 2
GCV 3.540652    RSS 758.2635    GRSq 0.01509075    RSq 0.05837812


################
 hsa-miR-20b-5p 
################

Call: earth(formula=y~Age+BMI+PM10_Annual_Average+School+Antidepressan...),
            data=sub01, degree=2, linpreds=TRUE)

                                   coefficients
(Intercept)                           5.2205718
Antidepressantsi * Traffic_noheavy   -1.8589168
PCR * Workingstatusdisoccupato       -1.6574690
SmokingexSmoke * Traffic_noheavy     -0.7392877

Selected 4 of 22 terms, and 5 of 21 predictors
Termination condition: Reached nk 43
Importance: PCR, Workingstatusdisoccupato, SmokingexSmoke, Traffic_noheavy, ...
Number of terms at each degree of interaction: 1 0 3
GCV 2.679431    RSS 560.8577    GRSq 0.03767419    RSq 0.10076


################
 hsa-miR-375 
################

Call: earth(formula=y~Age+BMI+PM10_Annual_Average+School+Antidepressan...),
            data=sub01, degree=2, linpreds=TRUE)

                   coefficients
(Intercept)         1.580496609
BMI * Homocysteine -0.001146169

Selected 2 of 22 terms, and 2 of 21 predictors
Termination condition: Reached nk 43
Importance: BMI, Homocysteine, Age-unused, PM10_Annual_Average-unused, ...
Number of terms at each degree of interaction: 1 0 1
GCV 2.387874    RSS 523.0739    GRSq 0.002927769    RSq 0.02496183


################
 hsa-miR-126-3p 
################

Call: earth(formula=y~Age+BMI+PM10_Annual_Average+School+Antidepressan...),
            data=sub01, degree=2, linpreds=TRUE)

                                     coefficients
(Intercept)                            15.0264267
BMI                                    -0.0951817
Age * Traffic_noheavy                  -0.0443403
BMI * Traffic_noheavy                   0.1669923
Schoolelementary * Traffic_noheavy      3.4110852
Schoolmedia_inf * SmokingexSmoke       -2.3879641
Schoolmedia_inf * Traffic_nomoderate   -1.7597781
Schoolmedia_inf * Passive_Smokesi       2.4654762
Homocysteine * Traffic_noheavy         -0.2397424
Traffic_noheavy * Passive_Smokesi      -1.5403744

Selected 10 of 22 terms, and 9 of 21 predictors
Termination condition: Reached nk 43
Importance: Schoolmedia_inf, SmokingexSmoke, Passive_Smokesi, ...
Number of terms at each degree of interaction: 1 1 8
GCV 5.150495    RSS 934.5243    GRSq 0.070335    RSq 0.2469714


################
 hsa-miR-93-3p 
################

Call: earth(formula=y~Age+BMI+PM10_Annual_Average+School+Antidepressan...),
            data=sub01, degree=2, linpreds=TRUE)

                                          coefficients
(Intercept)                                  0.9066644
Schoolmedia_inf * Physical_Activityactive   -0.8115501
Antidepressantsi * Passive_Smokesi          -1.5172132

Selected 3 of 22 terms, and 4 of 21 predictors
Termination condition: Reached nk 43
Importance: Schoolmedia_inf, Physical_Activityactive, Antidepressantsi, ...
Number of terms at each degree of interaction: 1 0 2
GCV 1.533568    RSS 328.4279    GRSq 0.01025641    RSq 0.05375625


################
 hsa-miR-140-5p 
################

Call: earth(formula=y~Age+BMI+PM10_Annual_Average+School+Antidepressan...),
            data=sub01, degree=2, linpreds=TRUE)

                                            coefficients
(Intercept)                                    5.5010338
Schoolelementary                              22.2004588
BMI * Schoolelementary                        -0.3030107
PM10_Annual_Average * Schoolelementary        -0.2883959
Schoolelementary * SmokingexSmoke             -2.3671191
Schoolelementary * Physical_Activityactive     2.9535506
Schoolelementary * Workingstatusdisoccupato    3.3189477

Selected 7 of 22 terms, and 6 of 21 predictors
Termination condition: Reached nk 43
Importance: BMI, Schoolelementary, PM10_Annual_Average, ...
Number of terms at each degree of interaction: 1 1 5
GCV 1.566945    RSS 305.7622    GRSq 0.02415981    RSq 0.1499348


################
 hsa-miR-93-5p 
################

Call: earth(formula=y~Age+BMI+PM10_Annual_Average+School+Antidepressan...),
            data=sub01, degree=2, linpreds=TRUE)

                           coefficients
(Intercept)                   7.0741867
Schoolmedia_inf * n_coffee   -0.0378968

Selected 2 of 22 terms, and 2 of 21 predictors
Termination condition: Reached nk 43
Importance: Schoolmedia_inf, n_coffee, Age-unused, BMI-unused, ...
Number of terms at each degree of interaction: 1 0 1
GCV 1.593573    RSS 349.0789    GRSq 0.02620996    RSq 0.04772952
