# Supplementary material for: Environmental and Lifestyle Cancer Risk Factors: Shaping Extracellular Vesicle OncomiRs and Paving the Path to Cancer Development
Source: Cancers (Basel). 2023 Aug 29;15(17):4317. doi: 10.3390/cancers15174317 (PMC10486808; doi:10.3390/cancers15174317)
Supplement: Supplementary file 1 [file cancers-15-04317-s001.zip › Supplementary Table S1.xlsx]

## Sheet: oncomiR
Supplementary Table S1									Upregulated in tumor
									Downregulated in tumor
miRNA	Subject with ct ≠ 28		LUAD	COAD	PRAD	BRCA
	Male n (%)	Female n (%)
hsa-let-7a-3p	0 (0%)	0 (0%)		↑
hsa-let-7a-5p	137 (57.56%)	399 (59.29%)	↓
hsa-let-7b-5p	8 (3.36%)	28 (4.16%)		↓
hsa-let-7c-5p	221 (92.86%)	643 (95.54%)	↓			↓
hsa-let-7d-3p	7 (2.94%)	17 (2.53%)		↓
hsa-let-7g-3p	0 (0%)	0 (0%)	↑
hsa-miR-100-5p	137 (57.6%)	386 (57.36%)				↓
hsa-miR-103a-3p	233 (97.9%)	664 (98.7%)			↑
hsa-miR-106a-5p	238 (100%)	672 (99.9%)			↑
hsa-miR-106b-3p	17 (7.14%)	62 (9.2%)			↑
hsa-miR-106b-5p	238 (100%)	672 (99.9%)			↑
hsa-miR-10b-3p	200 (84.0%)	568 (84.4%)				↓
hsa-miR-10b-5p	173 (72.7%)	497 (73.85%)				↓
hsa-miR-1180-3p	10 (4.2%)	29 (4.31%)		↓
hsa-miR-1249	14 (5.88%)	54 (8.02%)		↓
hsa-miR-125a-5p	193 (81.09%)	534 (79.35%)		↓
hsa-miR-125b-2-3p	0 (0%)	1 (0.15%)				↓
hsa-miR-125b-5p	236 (99.2%)	669 (99.41%)				↓
hsa-miR-126-3p	233 (97.9%)	659 (97.92%)		↑	↑
hsa-miR-126-5p	232 (97.48%)	659 (97.92%)		↑
hsa-miR-1275	0 (0%)	1 (0.15%)		↓
hsa-miR-127-5p	0 (0%)	0 (0%)	↑
hsa-miR-128-3p	207 (86.97%)	603 (89.6%)	↑
hsa-miR-129-5p	0 (0%)	0 (0%)		↓
hsa-miR-1301-3p	1 (0.4%)	7 (1.04%)				↑
hsa-miR-130b-3p	232 (97.48%)	654 (97.18%)	↑
hsa-miR-130b-5p	28 (11.76%)	118 (17.53%)	↑		↑
hsa-miR-133a-3p	219 (92.02%)	619 (91.98%)	↓
hsa-miR-133b	14 (5.88%)	40 (5.94%)	↓
hsa-miR-135b-5p	4 (1.68%)	11 (1.63%)	↑
hsa-miR-136-5p	73 (30.67%)	187 (27.79%)		↑
hsa-miR-139-3p	68 (28.57%)	212 (31.5%)	↓	↓		↓
hsa-miR-139-5p	237 (99.58%)	667 (99.11%)	↓			↓
hsa-miR-140-3p	196 (82.35%)	577 (85.74%)	↓			↓
hsa-miR-140-5p	237 (99.58%)	664 (98.7%)			↑
hsa-miR-141-3p	42 (17.65%)	142 (21.1%)		↑	↑	↑
hsa-miR-141-5p	0 (0%)	0 (0%)	↑	↑	↑
hsa-miR-142-3p	237 (99.58%)	670 (99.55%)		↑	↑	↑
hsa-miR-143-3p	224 (94.12%)	658 (97.77%)			↓	↓
hsa-miR-143-5p	0 (0%)	0 (0%)	↑
hsa-miR-144-5p	225 (94.54%)	635 (94.35%)		↑		↓
hsa-miR-145-3p	2 (0.8%)	9 (1.34%)				↓
hsa-miR-145-5p	192 (80.7%)	555 (82.47%)				↓
hsa-miR-148a-3p	166 (69.75%)	500 (74.3%)			↑
hsa-miR-148a-5p	0 (0%)	0 (0%)	↑
hsa-miR-148b-3p	225 (94.5%)	647 (96.14%)				↑
hsa-miR-151a-5p	201 (84.45%)	586 (87.07%)	↑		↑
hsa-miR-153-3p	0 (0%)	673 (100%)			↑
hsa-miR-16-5p	238 (100%)	672 (99.85%)		↑
hsa-miR-17-3p	9 (3.78%)	26 (3.9%)			↑
hsa-miR-17-5p	237 (99.58%)	669 (99.4%)			↑
hsa-miR-182-5p	19 (7.98%)	44 (6.54%)	↑		↑	↑
hsa-miR-183-5p	14 (5.88%)	22 (3.27%)	↑		↑	↑
hsa-miR-184	183 (76.89%)	528 (78.45%)	↓
hsa-miR-187-3p	0 (0%)	0 (0%)			↓
hsa-miR-190b	15 (6.3%)	51 (7.58%)				↑
hsa-miR-191-5p	238 (100%)	672 (99.9%)			↑
hsa-miR-192-5p	233 (97.9%)	650 (96.58%)				↑
hsa-miR-193a-5p	219 (92.02%)	602 (89.45%)		↓
hsa-miR-193b-5p	0 (0%)	1 (0.15%)		↓
hsa-miR-195-3p	0 (0%)	1 (0.15%)		↓		↓
hsa-miR-195-5p	238 (100%)	663 (98.51%)				↓
hsa-miR-196b-5p	45 (18.91%)	165 (24.5%)			↑
hsa-miR-197-3p	143 (60.08%)	395 (58.69%)		↓
hsa-miR-199b-5p	135 (56.7%)	428 (63.6%)				↓
hsa-miR-19a-3p	238 (100%)	669 (99.41%)		↑	↑
hsa-miR-19b-1-5p	17 (7.14%)	66 (9.81%)	↑		↑
hsa-miR-19b-3p	238 (100%)	672 (99.9%)			↑
hsa-miR-200a-5p	0 (0%)	0 (0%)	↑
hsa-miR-200c-3p	17 (7.14%)	74 (11%)		↓	↑
hsa-miR-200c-5p	0 (0%)	0 (0%)	↑		↑
hsa-miR-204-5p	206 (86.6%)	591 (87.82%)				↓
hsa-miR-20a-3p	151 (63.45%)	495 (73.55%)	↑		↑
hsa-miR-20a-5p	238 (100%)	671 (99.7%)			↑
hsa-miR-20b-5p	231 (97.06%)	650 (96.6%)			↑
hsa-miR-210-3p	83 (34.87%)	266 (39.52%)	↑			↑
hsa-miR-212-3p	214 (89.92%)	617 (91.68%)	↑
hsa-miR-21-3p	0 (0%)	1 (0.15%)	↑		↑	↑
hsa-miR-21-5p	225 (94.54%)	645 (95.84%)	↑	↑	↑	↑
hsa-miR-218-1-3p	0 (0%)	1 (0.15%)	↓
hsa-miR-222-5p	3 (1.26%)	7 (1.04%)		↑
hsa-miR-25-3p	238 (100%)	671 (99.7%)			↑
hsa-miR-26a-1-3p	27 (11.34%)	90 (13.37%)		↑
hsa-miR-26b-3p	36 (15.13%)	142 (21.1%)	↑
hsa-miR-29a-5p	123 (51.68%)	393 (58.4%)		↑
hsa-miR-29b-3p	224 (94.12%)	651 (96.73%)		↑
hsa-miR-301a-3p	237 (99.58%)	670 (99.55%)	↑
hsa-miR-30a-3p	198 (83.19%)	564 (83.8%)	↓
hsa-miR-30c-2-3p	0 (0%)	0 (0%)	↓
hsa-miR-30d-5p	237 (99.58%)	669 (99.41%)	↓		↑
hsa-miR-324-3p	221 (92.86%)	628 (93.31%)		↓
hsa-miR-328-3p	237 (99.58%)	670 (99.55%)		↓
hsa-miR-331-3p	238 (100%)	672 (99.85%)				↑
hsa-miR-335-3p	27 (11.3%)	97 (14.41%)				↓
hsa-miR-335-5p	231 (97.1%)	653 (97.03%)				↓
hsa-miR-337-3p	27 (11.3%)	91 (13.52%)				↓
hsa-miR-338-5p	58 (24.37%)	183 (27.19%)	↓
hsa-miR-33a-5p	0 (0%)	0 (0%)	↑
hsa-miR-33b-5p	0 (0%)	0 (0%)				↑
hsa-miR-342-3p	109 (45.8%)	317 (47.1%)			↑
hsa-miR-374a-3p	6 (2.52%)	28 (4.16%)		↑
hsa-miR-375	198 (83.19%)	594 (88.3%)			↑
hsa-miR-378a-3p	99 (41.6%)	288 (42.79%)		↓		↓
hsa-miR-378a-5p	43 (18.07%)	95 (14.12%)		↓		↓
hsa-miR-379-5p	168 (70.6%)	505 (75.04%)				↓
hsa-miR-381-3p	93 (39.1%)	305 (45.32%)				↓
hsa-miR-423-5p	231 (97.06%)	662 (98.4%)			↑
hsa-miR-425-5p	38 (15.97%)	130 (19.32%)	↑		↑
hsa-miR-429	1 (0.4%)	9 (1.34%)				↑
hsa-miR-451a	227 (95.4%)	641 (95.25%)				↓
hsa-miR-452-3p	0 (0%)	2 (0.3%)		↑
hsa-miR-486-5p	21 (8.82%)	25 (3.71%)	↓	↓		↓
hsa-miR-497-5p	38 (16.0%)	92 (13.67%)				↓
hsa-miR-500a-3p	1 (0.42%)	4 (0.6%)			↑
hsa-miR-532-3p	234 (98.32%)	660 (98.07%)		↓
hsa-miR-574-3p	235 (98.74%)	654 (97.18%)		↓
hsa-miR-584-5p	2 (0.84%)	7 (1.04%)	↓			↓
hsa-miR-589-5p	0 (0%)	2 (0.3%)		↓
hsa-miR-590-5p	237 (99.58%)	667 (99.11%)	↑
hsa-miR-592	1 (0.42%)	1 (0.15%)				↑
hsa-miR-625-5p	73 (30.67%)	293 (43.54%)	↑
hsa-miR-628-5p	125 (52.52%)	391 (58.1%)		↑
hsa-miR-629-5p	5 (2.1%)	16 (2.38%)	↑		↑
hsa-miR-652-3p	221 (92.86%)	637 (94.65%)		↓
hsa-miR-671-3p	146 (61.34%)	450 (66.86%)		↓
hsa-miR-708-3p	0 (0%)	0 (0%)	↑		↑
hsa-miR-708-5p	80 (33.61%)	267 (39.67%)	↑		↑
hsa-miR-7-1-3p	222 (93.28%)	616 (91.53%)	↑		↑
hsa-miR-744-5p	238 (100%)	668 (99.26%)		↓
hsa-miR-769-5p	139 (58.4%)	440 (65.4%)			↑
hsa-miR-92a-3p	237 (99.58%)	671 (99.7%)			↑
hsa-miR-93-3p	204 (85.71%)	567 (84.2%)			↑
hsa-miR-93-5p	237 (99.58%)	672 (99.9%)			↑
hsa-miR-9-5p	104 (43.7%)	319 (47.4%)	↑
hsa-miR-96-5p	18 (7.56%)	37 (5.5%)	↑	↑	↑	↑
hsa-miR-99a-3p	1 (0.42%)	5 (0.74%)				↓
hsa-miR-99a-5p	202 (84.9%)	582 (86.48%)				↓
