# Supplementary material for: Environmental and Lifestyle Cancer Risk Factors: Shaping Extracellular Vesicle OncomiRs and Paving the Path to Cancer Development
Source: Cancers (Basel). 2023 Aug 29;15(17):4317. doi: 10.3390/cancers15174317 (PMC10486808; doi:10.3390/cancers15174317)
Supplement: Supplementary file 1 [file cancers-15-04317-s001.zip › Supplementary Table S2_MARS_FEMALES_cf.xlsx]

## Sheet: DEGREE=1
FEMALES_COAD variable importance
	hsa-miR-141-3p	hsa-miR-21-5p	hsa-miR-19a-3p	hsa-miR-29b-3p	hsa-miR-126-3p	hsa-miR-142-3p	hsa-miR-126-5p	hsa-miR-16-5p	hsa-miR-378a-3p	hsa-miR-144-5p	hsa-miR-532-3p	hsa-miR-574-3p	hsa-miR-744-5p	hsa-miR-328-3p	hsa-miR-652-3p	hsa-miR-324-3p	hsa-miR-125a-5p	hsa-miR-671-3p	hsa-miR-628-5p	hsa-miR-197-3p	hsa-miR-139-3p	hsa-miR-29a-5p	hsa-miR-193a-5p	hsa-miR-136-5p
Age	2								2				6	2		1	2	1		3			3
BMI	4			5				4	1							6	3		2	2	2	3		2
PM10	1	1	1	1	2	1	2	1	4		1	1	1	1	1	2	1	2	1	1			1	1
Education (elementary)
Education (middle)									5
Education (high)																4						5	4
Education (>university)																5
Antidepressant													2	3
PCR	5							2	3		2		3	5		3	4					1
Homocysteine	3	2										2							4			2		5
Smoking (ex)																						4
Smoking (current)			3										4					3
Traffic (moderate)	6			3			1												3
Traffic (heavy)		5		4												7
Physical Activity (active)
Physical Activity (sportive)													5										5
Working status (unemployed)																								4
Working status (retired)
Working status (housewife)																					1	6
Passive smoke																								3
Birth control pill
Pregnancies		4	2		1			3
Coffee										1				4
Alcohol		3		2		2		5							2					4			2
Menopause
LINEAR EFFECTS ONLY (NO HINGES)
	hsa-miR-141-3p	hsa-miR-21-5p	hsa-miR-19a-3p	hsa-miR-29b-3p	hsa-miR-126-3p	hsa-miR-142-3p	hsa-miR-126-5p	hsa-miR-16-5p	hsa-miR-378a-3p	hsa-miR-144-5p	hsa-miR-532-3p	hsa-miR-574-3p	hsa-miR-744-5p	hsa-miR-328-3p	hsa-miR-652-3p	hsa-miR-324-3p	hsa-miR-125a-5p	hsa-miR-671-3p	hsa-miR-628-5p	hsa-miR-197-3p	hsa-miR-139-3p	hsa-miR-29a-5p	hsa-miR-193a-5p	hsa-miR-136-5p
Age	2															1	1	1	5
BMI																	4		2					3
PM10	1	2	1	1							1	1	2	1	1	2	2		1	1				1
Education (elementary)																			4
Education (middle)							2		1
Education (high)																						1		6
Education (>university)
Antidepressant													1	3
PCR											2
Homocysteine		1
Smoking (ex)
Smoking (current)													3
Traffic (moderate)							1								2				3			3
Traffic (heavy)																						4
Physical Activity (active)
Physical Activity (sportive)
Working status (unemployed)																								4
Working status (retired)
Working status (housewife)																					1	2
Passive smoke																								2
Birth control pill
Pregnancies		3	2		1			1
Coffee			3							1				2										5
Alcohol
Menopause		4															3
FEMALES_LUAD variable importance
	hsa-miR-210-3p	hsa-miR-151a-5p	hsa-miR-21-5p	hsa-miR-130b-3p	hsa-miR-590-5p	hsa-miR-625-5p	hsa-miR-20a-3p	hsa-miR-301a-3p	hsa-miR-128-3p	hsa-miR-26b-3p	hsa-miR-708-5p	hsa-let-7a-5p	hsa-miR-133a-3p	hsa-miR-184	hsa-miR-338-5p	hsa-miR-30d-5p	hsa-let-7c-5p	hsa-miR-139-5p	hsa-miR-7-1-3p	hsa-miR-212-3p	hsa-miR-9-5p	hsa-miR-139-3p	hsa-miR-30a-3p	hsa-miR-140-3p
Age									5						4			7	1	4	1
BMI				4			3				1										2	2
PM10	1		1	5	2	1	1	1	1		2	1	1	1	5	1	1	1	2	1			1	2
Education (elementary)
Education (middle)
Education (high)
Education (>university)				2														5
Antidepressant								2
PCR		4		3			2	4	2				3		1			3	4	3	4		3	5
Homocysteine		2	2		1				4				2								3		2
Smoking (ex)															2
Smoking (current)																	5							4
Traffic (moderate)				6												2	2	6						3
Traffic (heavy)			5														6
Physical Activity (active)
Physical Activity (sportive)										1
Working status (unemployed)
Working status (retired)		1
Working status (housewife)																						1
Passive smoke
Birth control pill		5				2
Pregnancies			4				4										4	4						1
Coffee	2	3		1	3			3				2	4		3			2			5
Alcohol			3						3								3		3	2				6
Menopause
LINEAR EFFECTS ONLY (NO HINGES)
	hsa-miR-210-3p	hsa-miR-151a-5p	hsa-miR-21-5p	hsa-miR-130b-3p	hsa-miR-590-5p	hsa-miR-625-5p	hsa-miR-20a-3p	hsa-miR-301a-3p	hsa-miR-128-3p	hsa-miR-26b-3p	hsa-miR-708-5p	hsa-let-7a-5p	hsa-miR-133a-3p	hsa-miR-184	hsa-miR-338-5p	hsa-miR-30d-5p	hsa-let-7c-5p	hsa-miR-139-5p	hsa-miR-7-1-3p	hsa-miR-212-3p	hsa-miR-9-5p	hsa-miR-139-3p	hsa-miR-30a-3p	hsa-miR-140-3p
Age									3										1	2
BMI
PM10	1		2	3		1		1	1			1	1			2				1
Education (elementary)
Education (middle)
Education (high)
Education (>university)		3		1														1
Antidepressant								3
PCR															1			2		3
Homocysteine			1						2				2
Smoking (ex)															2
Smoking (current)											1
Traffic (moderate)				4													1							2
Traffic (heavy)
Physical Activity (active)
Physical Activity (sportive)										1
Working status (unemployed)
Working status (retired)		1
Working status (housewife)																						1
Passive smoke
Birth control pill		2				2
Pregnancies			3				1																	1
Coffee	2			2	1			2				2				1
Alcohol																							1
Menopause			4						4
FEMALES_BRCA variable importance
	hsa-miR-144-5p	hsa-miR-139-3p	hsa-miR-143-3p	hsa-miR-199b-5p	hsa-miR-379-5p	hsa-miR-125b-5p	hsa-miR-99a-5p	hsa-let-7c-5p	hsa-miR-381-3p	hsa-miR-451a	hsa-miR-195-5p	hsa-miR-204-5p	hsa-miR-139-5p	hsa-miR-140-3p	hsa-miR-335-5p	hsa-miR-145-5p	hsa-miR-100-5p	hsa-miR-378a-3p	hsa-miR-210-3p	hsa-miR-192-5p	hsa-miR-148b-3p	hsa-miR-10b-5p	hsa-miR-10b-3p	hsa-miR-141-3p	hsa-miR-21-5p	hsa-miR-142-3p	hsa-miR-331-3p
Age				2	5	2				2			7					2				3	3	2
BMI		2					4											1			1			4
PM10			1	1	1	1	1	1	1	1	1	1	1	2	1	1	1	4	1	5	3	1	1	1	1	1	1
Education (elementary)									4
Education (middle)																		5				4
Education (high)
Education (>university)													5								4
Antidepressant			3																								4
PCR			4		3	3	3						3	5	2	2		3			2			5			2
Homocysteine					4				2		3									2				3	2		3
Smoking (ex)												3
Smoking (current)								5						4
Traffic (moderate)			2					2			4	2	6	3										6			6
Traffic (heavy)							6	6																	5
Physical Activity (active)
Physical Activity (sportive)																				1
Working status (unemployed)
Working status (retired)																	3
Working status (housewife)		1
Passive smoke									3
Birth control pill
Pregnancies							5	4			2		4	1			2			4					4		7
Coffee	1		5		2								2		3				2			2	2				5
Alcohol						4	2	3						6						3		5			3	2
Menopause
LINEAR EFFECTS ONLY (NO HINGES)
	hsa-miR-144-5p	hsa-miR-139-3p	hsa-miR-143-3p	hsa-miR-199b-5p	hsa-miR-379-5p	hsa-miR-125b-5p	hsa-miR-99a-5p	hsa-let-7c-5p	hsa-miR-381-3p	hsa-miR-451a	hsa-miR-195-5p	hsa-miR-204-5p	hsa-miR-139-5p	hsa-miR-140-3p	hsa-miR-335-5p	hsa-miR-145-5p	hsa-miR-100-5p	hsa-miR-378a-3p	hsa-miR-210-3p	hsa-miR-192-5p	hsa-miR-148b-3p	hsa-miR-10b-5p	hsa-miR-10b-3p	hsa-miR-141-3p	hsa-miR-21-5p	hsa-miR-142-3p	hsa-miR-331-3p
Age					2																		1	2
BMI												4									2
PM10			1	1	1	1	1		3		2	3			1	1	2		1					1	2		1
Education (elementary)									2
Education (middle)																		1				2
Education (high)
Education (>university)													1								1
Antidepressant			3												2												3
PCR													2								3
Homocysteine					3																				1
Smoking (ex)												2
Smoking (current)
Traffic (moderate)			2					1				1		2													4
Traffic (heavy)
Physical Activity (active)
Physical Activity (sportive)																				1
Working status (unemployed)
Working status (retired)																	1
Working status (housewife)		1
Passive smoke									1
Birth control pill
Pregnancies											1			1						2					3
Coffee	1		4	2															2		4						2
Alcohol
Menopause																						1			4

## Sheet: WOMEN_LUAD_INTERACTIONS
term	hsa-miR-210-3p	hsa-miR-151a-5p	hsa-miR-21-5p	hsa-miR-130b-3p	hsa-miR-590-5p	hsa-miR-625-5p	hsa-miR-20a-3p	hsa-miR-301a-3p	hsa-miR-128-3p	hsa-miR-26b-3p	hsa-miR-708-5p	hsa-let-7a-5p	hsa-miR-133a-3p	hsa-miR-184	hsa-miR-338-5p	hsa-miR-30d-5p	hsa-let-7c-5p	hsa-miR-139-5p	hsa-miR-7-1-3p	hsa-miR-212-3p	hsa-miR-9-5p	hsa-miR-139-3p	hsa-miR-30a-3p	hsa-miR-140-3p
Age		Age:Alcohol					Age:Pregnancies	Age:Alcohol	Age:PM10	Age:Coffee	Age:Alcohol		Age:PM10	Age:PM10	Age:PM10	Age:Homocysteine	Age:Traffic (moderate)	Age:PM10+ Age:Physical Activity (sportive)	Age:Education (high)	Age:PM10+ Age:Homocysteine	Age:PM10+ Age:Pregnancies		Age:Alcohol	Age:Antidepressant+ Age:Traffic (moderate)
BMI				BMI:Education (>university)+ BMI:PCR			BMI:PCR+ BMI:Alcohol				BMI:PCR			BMI:Traffic (moderate)+ BMI:Coffee		BMI:PCR		BMI:Education (>university)+ BMI:PCR			BMI:Homocysteine+ BMI:Pregnancies			BMI:Pregnancies
PM10	PM10:Homocysteine+ PM10:Working status (housewife)	PM10:Coffee	PM10:Coffee	PM10:Traffic (moderate)	PM10:Homocysteine		PM10:Alcohol	PM10:Antidepressant+ PM10:PCR+ PM10:Working status (housewife)+ PM10:Alcohol	PM10:Age+ PM10:PCR+ PM10:Homocysteine+ PM10:Traffic (moderate)+ PM10:Working status (housewife)+ PM10:Pregnancies+ PM10:Coffee+ PM10:Alcohol	PM10:PCR+ PM10:Homocysteine+ PM10:Coffee	PM10:Pregnancies+ PM10:Alcohol	PM10:Homocysteine	PM10:Age+ PM10:PCR+ PM10:Homocysteine+ PM10:Traffic (moderate)+ PM10:Working status (housewife)+ PM10:Coffee	PM10:Age+ PM10:Alcohol	PM10:Age+ PM10:Working status (housewife)	PM10:Pregnancies+ PM10:Coffee	PM10:Education (high)	PM10:Age+ PM10:Pregnancies		PM10:Age+ PM10:Working status (unemployed)+ PM10:Alcohol	PM10:Age		PM10:Alcohol	PM10:Education (middle)+ PM10:Smoking (ex)+ PM10:Coffee
Education (elementary)								Education (elementary):Antidepressant
Education (middle)															Education (middle):PCR	Education (middle):Coffee					Education (middle):PCR			Education (middle):PM10
Education (high)																	Education (high):PM10		Education (high):Age
Education (>university)	Education (>university):Homocysteine	Education (>university):PCR		Education (>university):BMI+ Education (>university):Traffic (moderate)+ Education (>university):Pregnancies				Education (>university):Antidepressant			Education (>university):PCR							Education (>university):BMI+ Education (>university):Birth control pill+ Education (>university):Pregnancies+ Education (>university):Coffee
Antidepressant								Antidepressant:PM10+ Antidepressant:Education (elementary)+ Antidepressant:Education (>university)+ Antidepressant:PCR+ Antidepressant:Homocysteine+ Antidepressant:Birth control pill+ Antidepressant:Pregnancies+ Antidepressant:Coffee		Antidepressant:PCR														Antidepressant:Age
PCR	PCR:Pregnancies+ PCR:Coffee	PCR:Education (>university)+ PCR:Smoking (ex)+ PCR:Smoking (current)+ PCR:Passive smoke+ PCR:Alcohol	PCR:Homocysteine	PCR:BMI			PCR:BMI+ PCR:Pregnancies	PCR:PM10+ PCR:Antidepressant+ PCR:Smoking (current)+ PCR:Alcohol	PCR:PM10	PCR:PM10+ PCR:Antidepressant+ PCR:Physical Activity (sportive)	PCR:BMI+ PCR:Education (>university)+ PCR:Pregnancies+ PCR:Coffee		PCR:PM10	PCR:Alcohol	PCR:Education (middle)	PCR:BMI+ PCR:Coffee		PCR:BMI		PCR:Pregnancies	PCR:Education (middle)			PCR:Coffee
Homocysteine	Homocysteine:PM10+ Homocysteine:Education (>university)	Homocysteine:Alcohol	Homocysteine:PCR		Homocysteine:PM10+ Homocysteine:Pregnancies			Homocysteine:Antidepressant	Homocysteine:PM10	Homocysteine:PM10+ Homocysteine:Working status (retired)+ Homocysteine:Coffee		Homocysteine:PM10	Homocysteine:PM10		Homocysteine:Traffic (moderate)	Homocysteine:Age+ Homocysteine:Coffee				Homocysteine:Age+ Homocysteine:Physical Activity (sportive)+ Homocysteine:Alcohol	Homocysteine:BMI+ Homocysteine:Physical Activity (active)		Homocysteine:Alcohol
Smoking (ex)		Smoking (ex):PCR													Smoking (ex):Passive smoke									Smoking (ex):PM10
Smoking (current)		Smoking (current):PCR						Smoking (current):PCR
Traffic (moderate)				Traffic (moderate):PM10+ Traffic (moderate):Education (>university)					Traffic (moderate):PM10				Traffic (moderate):PM10	Traffic (moderate):BMI+ Traffic (moderate):Alcohol	Traffic (moderate):Homocysteine		Traffic (moderate):Age							Traffic (moderate):Age
Traffic (heavy)										Traffic (heavy):Coffee							Traffic (heavy):Pregnancies
Physical Activity (active)																					Physical Activity (active):Homocysteine
Physical Activity (sportive)								Physical Activity (sportive):Alcohol		Physical Activity (sportive):PCR								Physical Activity (sportive):Age		Physical Activity (sportive):Homocysteine
Working status (unemployed)																				Working status (unemployed):PM10
Working status (retired)										Working status (retired):Homocysteine+ Working status (retired):Coffee
Working status (housewife)	Working status (housewife):PM10							Working status (housewife):PM10	Working status (housewife):PM10				Working status (housewife):PM10		Working status (housewife):PM10
Passive smoke		Passive smoke:PCR			Passive smoke:Coffee										Passive smoke:Smoking (ex)				Passive smoke:Pregnancies
Birth control pill								Birth control pill:Antidepressant										Birth control pill:Education (>university)
Pregnancies	Pregnancies:PCR		Pregnancies:Alcohol	Pregnancies:Education (>university)	Pregnancies:Homocysteine		Pregnancies:Age+ Pregnancies:PCR	Pregnancies:Antidepressant	Pregnancies:PM10		Pregnancies:PM10+ Pregnancies:PCR					Pregnancies:PM10+ Pregnancies:Coffee	Pregnancies:Traffic (heavy)	Pregnancies:PM10+ Pregnancies:Education (>university)	Pregnancies:Passive smoke	Pregnancies:PCR	Pregnancies:Age+ Pregnancies:BMI			Pregnancies:BMI
Coffee	Coffee:PCR	Coffee:PM10	Coffee:PM10		Coffee:Passive smoke			Coffee:Antidepressant	Coffee:PM10	Coffee:Age+ Coffee:PM10+ Coffee:Homocysteine+ Coffee:Traffic (heavy)+ Coffee:Working status (retired)	Coffee:PCR		Coffee:PM10	Coffee:BMI+ Coffee:Alcohol		Coffee:PM10+ Coffee:Education (middle)+ Coffee:PCR+ Coffee:Homocysteine+ Coffee:Pregnancies+ Coffee:Alcohol		Coffee:Education (>university)						Coffee:PM10+ Coffee:PCR
Alcohol		Alcohol:Age+ Alcohol:PCR+ Alcohol:Homocysteine	Alcohol:Pregnancies+ Alcohol:Menopause				Alcohol:BMI+ Alcohol:PM10	Alcohol:Age+ Alcohol:PM10+ Alcohol:PCR+ Alcohol:Physical Activity (sportive)	Alcohol:PM10		Alcohol:Age+ Alcohol:PM10			Alcohol:PM10+ Alcohol:PCR+ Alcohol:Traffic (moderate)+ Alcohol:Coffee		Alcohol:Coffee				Alcohol:PM10+ Alcohol:Homocysteine			Alcohol:Age+ Alcohol:PM10+ Alcohol:Homocysteine
Menopause			Menopause:Alcohol

## Sheet: WOMEN_LUAD_LINEARINTERACTIONS
row ID	term	hsa-miR-210-3p	hsa-miR-151a-5p	hsa-miR-21-5p	hsa-miR-130b-3p	hsa-miR-590-5p	hsa-miR-625-5p	hsa-miR-20a-3p	hsa-miR-301a-3p	hsa-miR-128-3p	hsa-miR-26b-3p	hsa-miR-708-5p	hsa-let-7a-5p	hsa-miR-133a-3p	hsa-miR-184	hsa-miR-338-5p	hsa-miR-30d-5p	hsa-let-7c-5p	hsa-miR-139-5p	hsa-miR-7-1-3p	hsa-miR-212-3p	hsa-miR-9-5p	hsa-miR-139-3p	hsa-miR-30a-3p	hsa-miR-140-3p
1	Age		Age:Working status (retired)						Age:Education (elementary)						Age:Traffic (moderate)			Age:Traffic (moderate)							Age:Traffic (moderate)
2	BMI				BMI:Education (>university)+ BMI:PCR														BMI:Education (middle)+ BMI:Education (>university)
3	PM10	PM10:Coffee				PM10:Passive smoke			PM10:Coffee	PM10:Homocysteine				PM10:Working status (housewife)+ PM10:Coffee	PM10:Alcohol
4	Education (elementary)								Education (elementary):Age+ Education (elementary):Traffic (moderate)+ Education (elementary):Menopause
5	Education (middle)						Education (middle):Birth control pill									Education (middle):PCR		Education (middle):Smoking (current)	Education (middle):BMI+ Education (middle):PCR+ Education (middle):Coffee
6	Education (high)																								Education (high):Pregnancies
7	Education (>university)		Education (>university):Traffic (moderate)		Education (>university):BMI+ Education (>university):Birth control pill				Education (>university):Antidepressant										Education (>university):BMI						Education (>university):Smoking (current)
8	Antidepressant				Antidepressant:Pregnancies			Antidepressant:Traffic (heavy)+ Antidepressant:Pregnancies	Antidepressant:Education (>university)+ Antidepressant:Homocysteine		Antidepressant:PCR							Antidepressant:Traffic (moderate)
9	PCR		PCR:Smoking (current)		PCR:BMI+ PCR:Traffic (heavy)						PCR:Antidepressant					PCR:Education (middle)+ PCR:Traffic (moderate)+ PCR:Traffic (heavy)+ PCR:Coffee			PCR:Education (middle)		PCR:Alcohol
10	Homocysteine		Homocysteine:Menopause					Homocysteine:Traffic (moderate)	Homocysteine:Antidepressant	Homocysteine:PM10		Homocysteine:Smoking (current)		Homocysteine:Traffic (moderate)+ Homocysteine:Birth control pill+ Homocysteine:Coffee
11	Smoking (ex)											Smoking (ex):Traffic (moderate)
12	Smoking (current)		Smoking (current):PCR								Smoking (current):Traffic (heavy)	Smoking (current):Homocysteine						Smoking (current):Education (middle)+ Smoking (current):Birth control pill							Smoking (current):Education (>university)
13	Traffic (moderate)		Traffic (moderate):Education (>university)	Traffic (moderate):Pregnancies+ Traffic (moderate):Menopause				Traffic (moderate):Homocysteine	Traffic (moderate):Education (elementary)			Traffic (moderate):Smoking (ex)		Traffic (moderate):Homocysteine	Traffic (moderate):Age+ Traffic (moderate):Physical Activity (active)	Traffic (moderate):PCR		Traffic (moderate):Age+ Traffic (moderate):Antidepressant							Traffic (moderate):Age
14	Traffic (heavy)				Traffic (heavy):PCR	Traffic (heavy):Working status (housewife)		Traffic (heavy):Antidepressant			Traffic (heavy):Smoking (current)					Traffic (heavy):PCR		Traffic (heavy):Menopause
15	Physical Activity (active)														Physical Activity (active):Traffic (moderate)
16	Physical Activity (sportive)					Physical Activity (sportive):Coffee
17	Working status (unemployed)
18	Working status (retired)		Working status (retired):Age+ Working status (retired):Menopause
19	Working status (housewife)					Working status (housewife):Traffic (heavy)+ Working status (housewife):Alcohol								Working status (housewife):PM10										Working status (housewife):Alcohol
20	Passive smoke					Passive smoke:PM10+ Passive smoke:Coffee
21	Birth control pill				Birth control pill:Education (>university)		Birth control pill:Education (middle)							Birth control pill:Homocysteine				Birth control pill:Smoking (current)+ Birth control pill:Pregnancies
22	Pregnancies			Pregnancies:Traffic (moderate)	Pregnancies:Antidepressant			Pregnancies:Antidepressant										Pregnancies:Birth control pill							Pregnancies:Education (high)
23	Coffee	Coffee:PM10				Coffee:Physical Activity (sportive)+ Coffee:Passive smoke			Coffee:PM10					Coffee:PM10+ Coffee:Homocysteine		Coffee:PCR			Coffee:Education (middle)
24	Alcohol					Alcohol:Working status (housewife)									Alcohol:PM10						Alcohol:PCR			Alcohol:Working status (housewife)
25	Menopause		Menopause:Homocysteine+ Menopause:Working status (retired)	Menopause:Traffic (moderate)					Menopause:Education (elementary)									Menopause:Traffic (heavy)

## Sheet: WOMEN_COAD_INTER
row ID	term	hsa-miR-141-3p	hsa-miR-21-5p	hsa-miR-19a-3p	hsa-miR-29b-3p	hsa-miR-126-3p	hsa-miR-142-3p	hsa-miR-126-5p	hsa-miR-16-5p	hsa-miR-378a-3p	hsa-miR-144-5p	hsa-miR-532-3p	hsa-miR-574-3p	hsa-miR-744-5p	hsa-miR-328-3p	hsa-miR-652-3p	hsa-miR-324-3p	hsa-miR-125a-5p	hsa-miR-671-3p	hsa-miR-628-5p	hsa-miR-197-3p	hsa-miR-139-3p	hsa-miR-29a-5p	hsa-miR-193a-5p	hsa-miR-136-5p
1	Age	Age:Traffic (heavy)+ Age:Coffee						Age:Homocysteine			Age:Coffee	Age:PM10+ Age:Antidepressant+ Age:Traffic (moderate)	Age:PM10+ Age:Coffee	Age:Antidepressant+ Age:Homocysteine+ Age:Smoking (current)	Age:PM10	Age:PM10	Age:Education (high)+ Age:Education (>university)	Age:PCR		Age:Menopause			Age:BMI+ Age:Traffic (moderate)	Age:Working status (unemployed)
2	BMI							BMI:PCR	BMI:PM10		BMI:Homocysteine+ BMI:Alcohol					BMI:Antidepressant+ BMI:Alcohol		BMI:PM10		BMI:PM10+ BMI:Traffic (moderate)	BMI:PCR+ BMI:Homocysteine		BMI:Age		BMI:PM10+ BMI:Passive smoke+ BMI:Pregnancies
3	PM10	PM10:Homocysteine+ PM10:Passive smoke	PM10:Coffee	PM10:Smoking (current)+ PM10:Working status (retired)+ PM10:Working status (housewife)+ PM10:Pregnancies+ PM10:Alcohol	PM10:Alcohol				PM10:BMI+ PM10:PCR			PM10:Age	PM10:Age+ PM10:Homocysteine+ PM10:Working status (housewife)	PM10:PCR+ PM10:Physical Activity (sportive)+ PM10:Working status (housewife)+ PM10:Alcohol	PM10:Age+ PM10:PCR+ PM10:Working status (unemployed)+ PM10:Coffee	PM10:Age+ PM10:Coffee+ PM10:Alcohol		PM10:BMI	PM10:Smoking (current)	PM10:BMI+ PM10:Education (elementary)+ PM10:Coffee	PM10:Homocysteine			PM10:Education (middle)	PM10:BMI+ PM10:Education (high)+ PM10:Homocysteine+ PM10:Alcohol
4	Education (elementary)					Education (elementary):PCR							Education (elementary):Homocysteine							Education (elementary):PM10					Education (elementary):Homocysteine+ Education (elementary):Working status (unemployed)
5	Education (middle)							Education (middle):Traffic (moderate)		Education (middle):Homocysteine											Education (middle):Homocysteine			Education (middle):PM10
6	Education (high)							Education (high):PCR+ Education (high):Traffic (moderate)+ Education (high):Coffee							Education (high):PCR		Education (high):Age+ Education (high):Coffee						Education (high):PCR+ Education (high):Coffee		Education (high):PM10
7	Education (>university)			Education (>university):Antidepressant+ Education (>university):PCR+ Education (>university):Pregnancies										Education (>university):PCR	Education (>university):Antidepressant		Education (>university):Age
8	Antidepressant			Antidepressant:Education (>university)							Antidepressant:Coffee	Antidepressant:Age+ Antidepressant:PCR		Antidepressant:Age+ Antidepressant:Homocysteine	Antidepressant:Education (>university)	Antidepressant:BMI
9	PCR	PCR:Homocysteine	PCR:Homocysteine	PCR:Education (>university)+ PCR:Pregnancies		PCR:Education (elementary)+ PCR:Physical Activity (sportive)	PCR:Passive smoke+ PCR:Coffee	PCR:BMI+ PCR:Education (high)+ PCR:Homocysteine+ PCR:Traffic (moderate)+ PCR:Working status (unemployed)	PCR:PM10			PCR:Antidepressant	PCR:Homocysteine	PCR:PM10+ PCR:Education (>university)+ PCR:Smoking (current)+ PCR:Passive smoke+ PCR:Alcohol+ PCR:Menopause	PCR:PM10+ PCR:Education (high)+ PCR:Smoking (current)	PCR:Alcohol		PCR:Age+ PCR:Coffee			PCR:BMI		PCR:Education (high)
10	Homocysteine	Homocysteine:PM10+ Homocysteine:PCR+ Homocysteine:Coffee	Homocysteine:PCR					Homocysteine:Age+ Homocysteine:PCR	Homocysteine:Pregnancies	Homocysteine:Education (middle)+ Homocysteine:Alcohol	Homocysteine:BMI+ Homocysteine:Pregnancies		Homocysteine:PM10+ Homocysteine:Education (elementary)+ Homocysteine:PCR+ Homocysteine:Coffee	Homocysteine:Age+ Homocysteine:Antidepressant							Homocysteine:BMI+ Homocysteine:PM10+ Homocysteine:Education (middle)		Homocysteine:Menopause		Homocysteine:PM10+ Homocysteine:Education (elementary)+ Homocysteine:Alcohol
11	Smoking (ex)								Smoking (ex):Pregnancies		Smoking (ex):Alcohol
12	Smoking (current)			Smoking (current):PM10										Smoking (current):Age+ Smoking (current):PCR	Smoking (current):PCR				Smoking (current):PM10
13	Traffic (moderate)							Traffic (moderate):Education (middle)+ Traffic (moderate):Education (high)+ Traffic (moderate):PCR				Traffic (moderate):Age								Traffic (moderate):BMI			Traffic (moderate):Age
14	Traffic (heavy)	Traffic (heavy):Age
15	Physical Activity (active)
16	Physical Activity (sportive)					Physical Activity (sportive):PCR								Physical Activity (sportive):PM10
17	Working status (unemployed)							Working status (unemployed):PCR	Working status (unemployed):Pregnancies						Working status (unemployed):PM10									Working status (unemployed):Age	Working status (unemployed):Education (elementary)
18	Working status (retired)			Working status (retired):PM10					Working status (retired):Pregnancies
19	Working status (housewife)			Working status (housewife):PM10+ Working status (housewife):Pregnancies									Working status (housewife):PM10+ Working status (housewife):Coffee	Working status (housewife):PM10
20	Passive smoke	Passive smoke:PM10					Passive smoke:PCR							Passive smoke:PCR											Passive smoke:BMI
21	Birth control pill
22	Pregnancies		Pregnancies:Alcohol	Pregnancies:PM10+ Pregnancies:Education (>university)+ Pregnancies:PCR+ Pregnancies:Working status (housewife)+ Pregnancies:Coffee+ Pregnancies:Alcohol					Pregnancies:Homocysteine+ Pregnancies:Smoking (ex)+ Pregnancies:Working status (unemployed)+ Pregnancies:Working status (retired)		Pregnancies:Homocysteine+ Pregnancies:Alcohol														Pregnancies:BMI
23	Coffee	Coffee:Age+ Coffee:Homocysteine	Coffee:PM10	Coffee:Pregnancies			Coffee:PCR	Coffee:Education (high)			Coffee:Age+ Coffee:Antidepressant		Coffee:Age+ Coffee:Homocysteine+ Coffee:Working status (housewife)		Coffee:PM10	Coffee:PM10	Coffee:Education (high)	Coffee:PCR		Coffee:PM10			Coffee:Education (high)
24	Alcohol		Alcohol:Pregnancies+ Alcohol:Menopause	Alcohol:PM10+ Alcohol:Pregnancies	Alcohol:PM10					Alcohol:Homocysteine	Alcohol:BMI+ Alcohol:Smoking (ex)+ Alcohol:Pregnancies			Alcohol:PM10+ Alcohol:PCR		Alcohol:BMI+ Alcohol:PM10+ Alcohol:PCR									Alcohol:PM10+ Alcohol:Homocysteine
25	Menopause		Menopause:Alcohol											Menopause:PCR						Menopause:Age			Menopause:Homocysteine

## Sheet: WOMEN_COAD_LINEARINTER
row ID	term	hsa-miR-141-3p	hsa-miR-21-5p	hsa-miR-19a-3p	hsa-miR-29b-3p	hsa-miR-126-3p	hsa-miR-142-3p	hsa-miR-126-5p	hsa-miR-16-5p	hsa-miR-378a-3p	hsa-miR-144-5p	hsa-miR-532-3p	hsa-miR-574-3p	hsa-miR-744-5p	hsa-miR-328-3p	hsa-miR-652-3p	hsa-miR-324-3p	hsa-miR-125a-5p	hsa-miR-671-3p	hsa-miR-628-5p	hsa-miR-197-3p	hsa-miR-139-3p	hsa-miR-29a-5p	hsa-miR-193a-5p	hsa-miR-136-5p
1	Age						Age:Antidepressant						Age:PM10	Age:Antidepressant			Age:Education (high)+ Age:Education (>university)	Age:Working status (retired)+ Age:Menopause	Age:PM10					Age:Menopause
2	BMI				BMI:PM10															BMI:PM10+ BMI:Physical Activity (active)+ BMI:Working status (unemployed)					BMI:Education (>university)+ BMI:Physical Activity (active)+ BMI:Passive smoke
3	PM10	PM10:Physical Activity (active)		PM10:Coffee	PM10:BMI+ PM10:Homocysteine								PM10:Age		PM10:Education (elementary)+ PM10:Birth control pill+ PM10:Coffee				PM10:Age	PM10:BMI+ PM10:Education (elementary)+ PM10:Traffic (moderate)+ PM10:Working status (housewife)	PM10:Working status (unemployed)				PM10:Antidepressant+ PM10:Coffee
4	Education (elementary)														Education (elementary):PM10					Education (elementary):PM10+ Education (elementary):Working status (unemployed)+ Education (elementary):Working status (housewife)+ Education (elementary):Menopause	Education (elementary):Working status (retired)		Education (elementary):Traffic (moderate)		Education (elementary):Antidepressant
5	Education (middle)	Education (middle):Birth control pill				Education (middle):Coffee				Education (middle):Smoking (ex)+ Education (middle):Working status (housewife)+ Education (middle):Passive smoke
6	Education (high)			Education (high):Pregnancies													Education (high):Age	Education (high):Working status (retired)+ Education (high):Menopause					Education (high):Smoking (ex)
7	Education (>university)			Education (>university):Pregnancies	Education (>university):Birth control pill+ Education (>university):Coffee		Education (>university):Antidepressant							Education (>university):Antidepressant	Education (>university):Antidepressant		Education (>university):Age								Education (>university):BMI+ Education (>university):Smoking (current)
8	Antidepressant						Antidepressant:Age+ Antidepressant:Education (>university)+ Antidepressant:Homocysteine+ Antidepressant:Birth control pill				Antidepressant:Smoking (ex)			Antidepressant:Age+ Antidepressant:Education (>university)+ Antidepressant:Homocysteine	Antidepressant:Education (>university)+ Antidepressant:Homocysteine	Antidepressant:Traffic (heavy)+ Antidepressant:Pregnancies									Antidepressant:PM10+ Antidepressant:Education (elementary)
9	PCR					PCR:Pregnancies				PCR:Passive smoke						PCR:Smoking (current)
10	Homocysteine				Homocysteine:PM10+ Homocysteine:Menopause		Homocysteine:Antidepressant							Homocysteine:Antidepressant	Homocysteine:Antidepressant						Homocysteine:Working status (unemployed)
11	Smoking (ex)									Smoking (ex):Education (middle)	Smoking (ex):Antidepressant												Smoking (ex):Education (high)
12	Smoking (current)															Smoking (current):PCR	Smoking (current):Passive smoke								Smoking (current):Education (>university)
13	Traffic (moderate)		Traffic (moderate):Pregnancies+ Traffic (moderate):Menopause		Traffic (moderate):Menopause													Traffic (moderate):Coffee		Traffic (moderate):PM10	Traffic (moderate):Coffee		Traffic (moderate):Education (elementary)		Traffic (moderate):Passive smoke
14	Traffic (heavy)	Traffic (heavy):Working status (unemployed)			Traffic (heavy):Menopause											Traffic (heavy):Antidepressant									Traffic (heavy):Passive smoke
15	Physical Activity (active)	Physical Activity (active):PM10			Physical Activity (active):Menopause			Physical Activity (active):Alcohol												Physical Activity (active):BMI			Physical Activity (active):Passive smoke	Physical Activity (active):Menopause	Physical Activity (active):BMI
16	Physical Activity (sportive)	Physical Activity (sportive):Working status (unemployed)											Physical Activity (sportive):Birth control pill
17	Working status (unemployed)	Working status (unemployed):Traffic (heavy)+ Working status (unemployed):Physical Activity (sportive)																		Working status (unemployed):BMI+ Working status (unemployed):Education (elementary)	Working status (unemployed):PM10+ Working status (unemployed):Homocysteine			Working status (unemployed):Menopause
18	Working status (retired)																	Working status (retired):Age+ Working status (retired):Education (high)			Working status (retired):Education (elementary)
19	Working status (housewife)									Working status (housewife):Education (middle)										Working status (housewife):PM10+ Working status (housewife):Education (elementary)
20	Passive smoke									Passive smoke:Education (middle)+ Passive smoke:PCR							Passive smoke:Smoking (current)						Passive smoke:Physical Activity (active)		Passive smoke:BMI+ Passive smoke:Traffic (moderate)+ Passive smoke:Traffic (heavy)
21	Birth control pill	Birth control pill:Education (middle)			Birth control pill:Education (>university)		Birth control pill:Antidepressant						Birth control pill:Physical Activity (sportive)+ Birth control pill:Menopause		Birth control pill:PM10									Birth control pill:Pregnancies
22	Pregnancies		Pregnancies:Traffic (moderate)	Pregnancies:Education (high)+ Pregnancies:Education (>university)		Pregnancies:PCR										Pregnancies:Antidepressant								Pregnancies:Birth control pill
23	Coffee			Coffee:PM10	Coffee:Education (>university)	Coffee:Education (middle)									Coffee:PM10			Coffee:Traffic (moderate)			Coffee:Traffic (moderate)				Coffee:PM10
24	Alcohol							Alcohol:Physical Activity (active)
25	Menopause		Menopause:Traffic (moderate)		Menopause:Homocysteine+ Menopause:Traffic (moderate)+ Menopause:Traffic (heavy)+ Menopause:Physical Activity (active)								Menopause:Birth control pill					Menopause:Age+ Menopause:Education (high)		Menopause:Education (elementary)				Menopause:Age+ Menopause:Physical Activity (active)+ Menopause:Working status (unemployed)

## Sheet: WOMEN_BRCA_INTER
row ID	term	hsa-miR-144-5p	hsa-miR-139-3p	hsa-miR-143-3p	hsa-miR-199b-5p	hsa-miR-379-5p	hsa-miR-125b-5p	hsa-miR-99a-5p	hsa-let-7c-5p	hsa-miR-381-3p	hsa-miR-451a	hsa-miR-195-5p	hsa-miR-204-5p	hsa-miR-139-5p	hsa-miR-140-3p	hsa-miR-335-5p	hsa-miR-145-5p	hsa-miR-100-5p	hsa-miR-378a-3p	hsa-miR-210-3p	hsa-miR-192-5p	hsa-miR-148b-3p	hsa-miR-10b-5p	hsa-miR-10b-3p	hsa-miR-141-3p	hsa-miR-21-5p	hsa-miR-142-3p	hsa-miR-331-3p
1	Age	Age:Coffee		Age:PM10+ Age:Traffic (moderate)		Age:PM10	Age:BMI+ Age:Smoking (ex)		Age:Traffic (moderate)	Age:PM10	Age:PM10+ Age:Education (high)+ Age:Education (>university)			Age:PM10+ Age:Physical Activity (sportive)	Age:Antidepressant+ Age:Traffic (moderate)			Age:PM10				Age:PM10+ Age:Physical Activity (sportive)	Age:PM10+ Age:Coffee+ Age:Alcohol	Age:PM10	Age:Traffic (heavy)+ Age:Coffee
2	BMI	BMI:Homocysteine+ BMI:Alcohol					BMI:Age							BMI:Education (>university)+ BMI:PCR	BMI:Pregnancies			BMI:Pregnancies			BMI:Traffic (moderate)	BMI:PM10+ BMI:Education (>university)+ BMI:PCR+ BMI:Homocysteine
3	PM10			PM10:Age+ PM10:Antidepressant+ PM10:PCR+ PM10:Homocysteine+ PM10:Smoking (current)+ PM10:Traffic (heavy)		PM10:Age+ PM10:Smoking (current)+ PM10:Working status (housewife)+ PM10:Coffee	PM10:PCR+ PM10:Homocysteine	PM10:PCR+ PM10:Homocysteine	PM10:Education (high)	PM10:Age+ PM10:PCR+ PM10:Homocysteine	PM10:Age		PM10:Education (high)+ PM10:Homocysteine+ PM10:Traffic (moderate)+ PM10:Menopause	PM10:Age+ PM10:Pregnancies	PM10:Education (middle)+ PM10:Smoking (ex)+ PM10:Coffee	PM10:Homocysteine+ PM10:Coffee	PM10:Working status (housewife)	PM10:Age+ PM10:Traffic (moderate)+ PM10:Alcohol		PM10:Homocysteine+ PM10:Working status (housewife)		PM10:Age+ PM10:BMI+ PM10:PCR+ PM10:Traffic (moderate)	PM10:Age+ PM10:Homocysteine+ PM10:Working status (unemployed)+ PM10:Alcohol	PM10:Age+ PM10:PCR+ PM10:Alcohol	PM10:Homocysteine+ PM10:Passive smoke	PM10:Coffee		PM10:Education (high)+ PM10:Antidepressant+ PM10:Smoking (current)
4	Education (elementary)									Education (elementary):Working status (unemployed)
5	Education (middle)														Education (middle):PM10				Education (middle):Homocysteine
6	Education (high)					Education (high):Coffee			Education (high):PM10		Education (high):Age		Education (high):PM10				Education (high):PCR											Education (high):PM10
7	Education (>university)										Education (>university):Age			Education (>university):BMI+ Education (>university):Birth control pill+ Education (>university):Pregnancies+ Education (>university):Coffee						Education (>university):Homocysteine		Education (>university):BMI	Education (>university):Alcohol
8	Antidepressant	Antidepressant:Coffee		Antidepressant:PM10								Antidepressant:Pregnancies			Antidepressant:Age	Antidepressant:PCR					Antidepressant:Pregnancies							Antidepressant:PM10
9	PCR			PCR:PM10		PCR:Homocysteine+ PCR:Pregnancies+ PCR:Coffee	PCR:PM10	PCR:PM10		PCR:PM10		PCR:Pregnancies		PCR:BMI	PCR:Coffee	PCR:Antidepressant	PCR:Education (high)	PCR:Physical Activity (sportive)		PCR:Pregnancies+ PCR:Coffee	PCR:Homocysteine+ PCR:Physical Activity (sportive)	PCR:BMI+ PCR:PM10		PCR:PM10	PCR:Homocysteine	PCR:Homocysteine	PCR:Passive smoke+ PCR:Coffee	PCR:Physical Activity (active)
10	Homocysteine	Homocysteine:BMI+ Homocysteine:Pregnancies		Homocysteine:PM10		Homocysteine:PCR+ Homocysteine:Pregnancies+ Homocysteine:Coffee	Homocysteine:PM10	Homocysteine:PM10		Homocysteine:PM10			Homocysteine:PM10			Homocysteine:PM10			Homocysteine:Education (middle)+ Homocysteine:Alcohol	Homocysteine:PM10+ Homocysteine:Education (>university)	Homocysteine:PCR	Homocysteine:BMI	Homocysteine:PM10+ Homocysteine:Coffee		Homocysteine:PM10+ Homocysteine:PCR+ Homocysteine:Coffee	Homocysteine:PCR
11	Smoking (ex)	Smoking (ex):Alcohol					Smoking (ex):Age								Smoking (ex):PM10
12	Smoking (current)			Smoking (current):PM10		Smoking (current):PM10																						Smoking (current):PM10
13	Traffic (moderate)			Traffic (moderate):Age					Traffic (moderate):Age				Traffic (moderate):PM10		Traffic (moderate):Age			Traffic (moderate):PM10+ Traffic (moderate):Pregnancies			Traffic (moderate):BMI	Traffic (moderate):PM10
14	Traffic (heavy)			Traffic (heavy):PM10					Traffic (heavy):Pregnancies																Traffic (heavy):Age
15	Physical Activity (active)																											Physical Activity (active):PCR
16	Physical Activity (sportive)													Physical Activity (sportive):Age				Physical Activity (sportive):PCR			Physical Activity (sportive):PCR+ Physical Activity (sportive):Passive smoke+ Physical Activity (sportive):Birth control pill+ Physical Activity (sportive):Pregnancies	Physical Activity (sportive):Age
17	Working status (unemployed)									Working status (unemployed):Education (elementary)													Working status (unemployed):PM10
18	Working status (retired)															Working status (retired):Menopause
19	Working status (housewife)					Working status (housewife):PM10											Working status (housewife):PM10			Working status (housewife):PM10			Working status (housewife):Coffee
20	Passive smoke																				Passive smoke:Physical Activity (sportive)				Passive smoke:PM10		Passive smoke:PCR
21	Birth control pill													Birth control pill:Education (>university)							Birth control pill:Physical Activity (sportive)
22	Pregnancies	Pregnancies:Homocysteine+ Pregnancies:Alcohol				Pregnancies:PCR+ Pregnancies:Homocysteine+ Pregnancies:Coffee			Pregnancies:Traffic (heavy)			Pregnancies:Antidepressant+ Pregnancies:PCR		Pregnancies:PM10+ Pregnancies:Education (>university)	Pregnancies:BMI			Pregnancies:BMI+ Pregnancies:Traffic (moderate)		Pregnancies:PCR	Pregnancies:Antidepressant+ Pregnancies:Physical Activity (sportive)+ Pregnancies:Coffee					Pregnancies:Alcohol
23	Coffee	Coffee:Age+ Coffee:Antidepressant				Coffee:PM10+ Coffee:Education (high)+ Coffee:PCR+ Coffee:Homocysteine+ Coffee:Pregnancies								Coffee:Education (>university)	Coffee:PM10+ Coffee:PCR	Coffee:PM10				Coffee:PCR	Coffee:Pregnancies	Coffee:Alcohol	Coffee:Age+ Coffee:Homocysteine+ Coffee:Working status (housewife)+ Coffee:Menopause		Coffee:Age+ Coffee:Homocysteine	Coffee:PM10	Coffee:PCR
24	Alcohol	Alcohol:BMI+ Alcohol:Smoking (ex)+ Alcohol:Pregnancies																Alcohol:PM10	Alcohol:Homocysteine			Alcohol:Coffee	Alcohol:Age+ Alcohol:PM10+ Alcohol:Education (>university)	Alcohol:PM10		Alcohol:Pregnancies+ Alcohol:Menopause
25	Menopause												Menopause:PM10			Menopause:Working status (retired)							Menopause:Coffee			Menopause:Alcohol

## Sheet: WOMEN_BRCA_LINEARINTER
row ID	term	hsa-miR-144-5p	hsa-miR-139-3p	hsa-miR-143-3p	hsa-miR-199b-5p	hsa-miR-379-5p	hsa-miR-125b-5p	hsa-miR-99a-5p	hsa-let-7c-5p	hsa-miR-381-3p	hsa-miR-451a	hsa-miR-195-5p	hsa-miR-204-5p	hsa-miR-139-5p	hsa-miR-140-3p	hsa-miR-335-5p	hsa-miR-145-5p	hsa-miR-100-5p	hsa-miR-378a-3p	hsa-miR-210-3p	hsa-miR-192-5p	hsa-miR-148b-3p	hsa-miR-10b-5p	hsa-miR-10b-3p	hsa-miR-141-3p	hsa-miR-21-5p	hsa-miR-142-3p	hsa-miR-331-3p
1	Age								Age:Traffic (moderate)	Age:Passive smoke					Age:Traffic (moderate)									Age:Traffic (moderate)			Age:Antidepressant
2	BMI					BMI:Coffee		BMI:PM10		BMI:Education (elementary)+ BMI:Passive smoke			BMI:PM10+ BMI:Smoking (ex)	BMI:Education (middle)+ BMI:Education (>university)								BMI:Education (>university)
3	PM10			PM10:Traffic (moderate)+ PM10:Coffee		PM10:Working status (housewife)		PM10:BMI+ PM10:Working status (retired)					PM10:BMI+ PM10:Traffic (moderate)							PM10:Coffee					PM10:Physical Activity (active)			PM10:Traffic (moderate)+ PM10:Traffic (heavy)
4	Education (elementary)									Education (elementary):BMI+ Education (elementary):Physical Activity (active)+ Education (elementary):Working status (unemployed)+ Education (elementary):Menopause
5	Education (middle)							Education (middle):Traffic (heavy)	Education (middle):Smoking (current)					Education (middle):BMI+ Education (middle):PCR+ Education (middle):Coffee					Education (middle):Smoking (ex)+ Education (middle):Working status (housewife)+ Education (middle):Passive smoke						Education (middle):Birth control pill
6	Education (high)										Education (high):Menopause				Education (high):Pregnancies
7	Education (>university)										Education (>university):Menopause			Education (>university):BMI	Education (>university):Smoking (current)							Education (>university):BMI+ Education (>university):Traffic (moderate)					Education (>university):Antidepressant	Education (>university):Antidepressant
8	Antidepressant	Antidepressant:Smoking (ex)		Antidepressant:Traffic (heavy)+ Antidepressant:Pregnancies					Antidepressant:Traffic (moderate)			Antidepressant:Pregnancies				Antidepressant:Traffic (moderate)		Antidepressant:Smoking (current)									Antidepressant:Age+ Antidepressant:Education (>university)+ Antidepressant:Homocysteine+ Antidepressant:Birth control pill	Antidepressant:Education (>university)+ Antidepressant:Homocysteine+ Antidepressant:Traffic (moderate)+ Antidepressant:Birth control pill+ Antidepressant:Pregnancies
9	PCR													PCR:Education (middle)					PCR:Passive smoke		PCR:Pregnancies	PCR:Pregnancies						PCR:Smoking (current)+ PCR:Coffee
10	Homocysteine					Homocysteine:Coffee															Homocysteine:Physical Activity (sportive)						Homocysteine:Antidepressant	Homocysteine:Antidepressant
11	Smoking (ex)	Smoking (ex):Antidepressant											Smoking (ex):BMI						Smoking (ex):Education (middle)
12	Smoking (current)								Smoking (current):Education (middle)+ Smoking (current):Birth control pill						Smoking (current):Education (>university)			Smoking (current):Antidepressant										Smoking (current):PCR
13	Traffic (moderate)			Traffic (moderate):PM10					Traffic (moderate):Age+ Traffic (moderate):Antidepressant				Traffic (moderate):PM10		Traffic (moderate):Age	Traffic (moderate):Antidepressant						Traffic (moderate):Education (>university)		Traffic (moderate):Age+ Traffic (moderate):Passive smoke		Traffic (moderate):Pregnancies+ Traffic (moderate):Menopause		Traffic (moderate):PM10+ Traffic (moderate):Antidepressant
14	Traffic (heavy)			Traffic (heavy):Antidepressant				Traffic (heavy):Education (middle)	Traffic (heavy):Menopause																Traffic (heavy):Working status (unemployed)			Traffic (heavy):PM10
15	Physical Activity (active)									Physical Activity (active):Education (elementary)															Physical Activity (active):PM10
16	Physical Activity (sportive)																				Physical Activity (sportive):Homocysteine+ Physical Activity (sportive):Passive smoke+ Physical Activity (sportive):Birth control pill				Physical Activity (sportive):Working status (unemployed)
17	Working status (unemployed)									Working status (unemployed):Education (elementary)															Working status (unemployed):Traffic (heavy)+ Working status (unemployed):Physical Activity (sportive)
18	Working status (retired)							Working status (retired):PM10+ Working status (retired):Menopause										Working status (retired):Pregnancies
19	Working status (housewife)					Working status (housewife):PM10													Working status (housewife):Education (middle)
20	Passive smoke									Passive smoke:Age+ Passive smoke:BMI									Passive smoke:Education (middle)+ Passive smoke:PCR		Passive smoke:Physical Activity (sportive)			Passive smoke:Traffic (moderate)
21	Birth control pill					Birth control pill:Coffee			Birth control pill:Smoking (current)+ Birth control pill:Pregnancies												Birth control pill:Physical Activity (sportive)				Birth control pill:Education (middle)		Birth control pill:Antidepressant	Birth control pill:Antidepressant
22	Pregnancies			Pregnancies:Antidepressant					Pregnancies:Birth control pill			Pregnancies:Antidepressant			Pregnancies:Education (high)			Pregnancies:Working status (retired)			Pregnancies:PCR	Pregnancies:PCR				Pregnancies:Traffic (moderate)		Pregnancies:Antidepressant
23	Coffee			Coffee:PM10		Coffee:BMI+ Coffee:Homocysteine+ Coffee:Birth control pill								Coffee:Education (middle)						Coffee:PM10								Coffee:PCR
24	Alcohol
25	Menopause							Menopause:Working status (retired)	Menopause:Traffic (heavy)	Menopause:Education (elementary)	Menopause:Education (high)+ Menopause:Education (>university)															Menopause:Traffic (moderate)
