# Supplementary material for: Environmental and Lifestyle Cancer Risk Factors: Shaping Extracellular Vesicle OncomiRs and Paving the Path to Cancer Development
Source: Cancers (Basel). 2023 Aug 29;15(17):4317. doi: 10.3390/cancers15174317 (PMC10486808; doi:10.3390/cancers15174317)
Supplement: Supplementary file 1 [file cancers-15-04317-s001.zip › Supplementary Table S3_MARS_MALES_cf.xlsx]

## Sheet: DEGREE=1
MALES_COAD variable importance
	hsa-miR-324-3p	hsa-miR-671-3p	hsa-miR-139-3p	hsa-miR-328-3p	hsa-miR-652-3p	hsa-miR-193a-5p	hsa-miR-574-3p	hsa-miR-532-3p	hsa-miR-628-5p	hsa-miR-136-5p	hsa-miR-29a-5p	hsa-miR-126-5p	hsa-miR-29b-3p	hsa-miR-142-3p	hsa-miR-125a-5p	hsa-miR-197-3p	hsa-miR-378a-3p	hsa-miR-21-5p	hsa-miR-126-3p	hsa-miR-144-5p
Age							1			2			3		1				1
BMI				2	2	2											4
PM10	2			1	1	1	3	1	1	1	1	1	1			1			2
Education (elementary)
Education (middle)						4													4
Education (high)						5
Education (>university)
Antidepressant
PCR																	2
Homocysteine						3					2							1
Smoking (ex)	1
Smoking (current)
Traffic (moderate)
Traffic (heavy)
Physical Activity (active)
Physical Activity (sportive)
Working status (unemployed)																				1
Working status (retired)
Passive smoke					3
Coffee			1				2									2	1		3
Alcohol							4		2	3	3	2	2				3			2
LINEAR ONLY (NO HINGE FUNCTIONS)
	hsa-miR-324-3p	hsa-miR-671-3p	hsa-miR-139-3p	hsa-miR-328-3p	hsa-miR-652-3p	hsa-miR-193a-5p	hsa-miR-574-3p	hsa-miR-532-3p	hsa-miR-628-5p	hsa-miR-136-5p	hsa-miR-29a-5p	hsa-miR-126-5p	hsa-miR-29b-3p	hsa-miR-142-3p	hsa-miR-125a-5p	hsa-miR-197-3p	hsa-miR-378a-3p	hsa-miR-21-5p	hsa-miR-126-3p	hsa-miR-144-5p
Age											1
BMI					2
PM10				1					3	1						1
Education (elementary)
Education (middle)									2										1
Education (high)
Education (>university)
Antidepressant
PCR				2
Homocysteine
Smoking (ex)	1
Smoking (current)																				2
Traffic (moderate)											2
Traffic (heavy)
Physical Activity (active)
Physical Activity (sportive)
Working status (unemployed)																				1
Working status (retired)
Passive smoke					1
Coffee										2
Alcohol									1
MALES_LUAD
	hsa-let-7a-5p	hsa-miR-30d-5p	hsa-miR-139-3p	hsa-miR-133a-3p	hsa-miR-30a-3p	hsa-let-7c-5p	hsa-miR-184	hsa-miR-139-5p	hsa-miR-338-5p	hsa-miR-21-5p	hsa-miR-708-5p	hsa-miR-9-5p	hsa-miR-212-3p	hsa-miR-7-1-3p	hsa-miR-20a-3p	hsa-miR-301a-3p	hsa-miR-128-3p	hsa-miR-625-5p	hsa-miR-130b-3p	hsa-miR-590-5p	hsa-miR-151a-5p
Age		3														4		3
BMI	3	2					3					1				2	2		2
PM10	1	1		1	1	1		1				2	1	1	1	1	1	1	1	1
Education (elementary)				2													3
Education (middle)
Education (high)
Education (>university)
Antidepressant															2
PCR									1		1
Homocysteine	2								2	1										2
Smoking (ex)					2									2
Smoking (current)
Traffic (moderate)	6			3	4
Traffic (heavy)	5	4
Physical Activity (active)
Physical Activity (sportive)		5
Working status (unemployed)							1
Working status (retired)
Passive smoke					3											3
Coffee			1															2
Alcohol	4						2					3
LINEAR ONLY (NO HINGE FUNCTIONS)
	hsa-let-7a-5p	hsa-miR-30d-5p	hsa-miR-139-3p	hsa-miR-133a-3p	hsa-miR-30a-3p	hsa-let-7c-5p	hsa-miR-184	hsa-miR-139-5p	hsa-miR-338-5p	hsa-miR-21-5p	hsa-miR-708-5p	hsa-miR-9-5p	hsa-miR-212-3p	hsa-miR-7-1-3p	hsa-miR-20a-3p	hsa-miR-301a-3p	hsa-miR-128-3p	hsa-miR-625-5p	hsa-miR-130b-3p	hsa-miR-590-5p	hsa-miR-151a-5p
Age
BMI							2										1		1
PM10	1			2	4							1				1	2
Education (elementary)				1													3	1
Education (middle)
Education (high)
Education (>university)
Antidepressant															1
PCR											1
Homocysteine
Smoking (ex)					1									1
Smoking (current)
Traffic (moderate)				3	2
Traffic (heavy)	2	1
Physical Activity (active)
Physical Activity (sportive)
Working status (unemployed)							1
Working status (retired)
Passive smoke					3
Coffee
Alcohol
MALES_PRAD
	hsa-miR-342-3p	hsa-miR-143-3p	hsa-miR-17-5p	hsa-miR-708-5p	hsa-miR-148a-3p	hsa-miR-423-5p	hsa-miR-7-1-3p	hsa-miR-20a-3p	hsa-miR-769-5p	hsa-miR-142-3p	hsa-miR-151a-5p	hsa-miR-21-5p	hsa-miR-92a-3p	hsa-miR-30d-5p	hsa-miR-103a-3p	hsa-miR-20b-5p	hsa-miR-375	hsa-miR-126-3p	hsa-miR-93-3p	hsa-miR-140-5p	hsa-miR-93-5p
Age		3												3				1
BMI	2	2				2							3	2	1		3			1	2
PM10	1	1				1	1	1	1				1	1	2		1	2			1
Education (elementary)																				2
Education (middle)																		4
Education (high)
Education (>university)
Antidepressant								2
PCR	3	5		1		3
Homocysteine		4	1									1					2		1
Smoking (ex)							2
Smoking (current)
Traffic (moderate)
Traffic (heavy)													2	4							4
Physical Activity (active)
Physical Activity (sportive)														5
Working status (unemployed)
Working status (retired)
Passive smoke																					3
Coffee					1	4			2									3
Alcohol	4
LINEAR ONLY (NO HINGE FUNCTIONS)
	hsa-miR-342-3p	hsa-miR-143-3p	hsa-miR-17-5p	hsa-miR-708-5p	hsa-miR-148a-3p	hsa-miR-423-5p	hsa-miR-7-1-3p	hsa-miR-20a-3p	hsa-miR-769-5p	hsa-miR-142-3p	hsa-miR-151a-5p	hsa-miR-21-5p	hsa-miR-92a-3p	hsa-miR-30d-5p	hsa-miR-103a-3p	hsa-miR-20b-5p	hsa-miR-375	hsa-miR-126-3p	hsa-miR-93-3p	hsa-miR-140-5p	hsa-miR-93-5p
Age
BMI	2																			2	2
PM10						1							2
Education (elementary)															1					1
Education (middle)																		1
Education (high)
Education (>university)
Antidepressant								1
PCR				1
Homocysteine
Smoking (ex)							1
Smoking (current)
Traffic (moderate)
Traffic (heavy)									1				1	1							1
Physical Activity (active)
Physical Activity (sportive)
Working status (unemployed)
Working status (retired)	1
Passive smoke
Coffee									2
Alcohol

## Sheet: MEN_COAD_INTERACTIONS
row ID	term	hsa-miR-324-3p	hsa-miR-671-3p	hsa-miR-139-3p	hsa-miR-328-3p	hsa-miR-652-3p	hsa-miR-193a-5p	hsa-miR-574-3p	hsa-miR-532-3p	hsa-miR-628-5p	hsa-miR-136-5p	hsa-miR-29a-5p	hsa-miR-126-5p	hsa-miR-29b-3p	hsa-miR-142-3p	hsa-miR-125a-5p	hsa-miR-197-3p	hsa-miR-378a-3p	hsa-miR-21-5p	hsa-miR-126-3p	hsa-miR-144-5p
1	Age				Age:BMI+ Age:Homocysteine		Age:Homocysteine	Age:BMI+ Age:Antidepressant+ Age:Traffic (heavy)+ Age:Passive smoke+ Age:Coffee	Age:BMI+ Age:PM10+ Age:Education (elementary)+ Age:Alcohol	Age:Alcohol		Age:PM10+ Age:Homocysteine	Age:BMI+ Age:Homocysteine	Age:PM10+ Age:Alcohol	Age:PM10+ Age:Homocysteine		Age:PM10			Age:PM10+ Age:Education (middle)+ Age:Physical Activity (sportive)+ Age:Working status (unemployed)	Age:Homocysteine
2	BMI				BMI:Age	BMI:Education (high)+ BMI:PCR+ BMI:Physical Activity (sportive)	BMI:PM10	BMI:Age	BMI:Age			BMI:Homocysteine	BMI:Age						BMI:Passive smoke
3	PM10			PM10:Coffee	PM10:Education (middle)+ PM10:Homocysteine+ PM10:Physical Activity (sportive)+ PM10:Alcohol	PM10:Alcohol	PM10:BMI+ PM10:Coffee+ PM10:Alcohol		PM10:Age	PM10:Alcohol		PM10:Age+ PM10:Homocysteine	PM10:Passive smoke	PM10:Age+ PM10:Coffee	PM10:Age+ PM10:Homocysteine+ PM10:Coffee		PM10:Age+ PM10:Education (middle)+ PM10:Alcohol			PM10:Age
4	Education (elementary)					Education (elementary):Alcohol			Education (elementary):Age					Education (elementary):Homocysteine	Education (elementary):Homocysteine
5	Education (middle)				Education (middle):PM10					Education (middle):Homocysteine							Education (middle):PM10			Education (middle):Age
6	Education (high)					Education (high):BMI								Education (high):Alcohol
7	Education (>university)						Education (>university):Alcohol					Education (>university):Alcohol
8	Antidepressant					Antidepressant:Alcohol		Antidepressant:Age					Antidepressant:Alcohol		Antidepressant:Coffee			Antidepressant:PCR+ Antidepressant:Coffee
9	PCR					PCR:BMI				PCR:Coffee				PCR:Alcohol				PCR:Antidepressant
10	Homocysteine	Homocysteine:Smoking (ex)			Homocysteine:Age+ Homocysteine:PM10	Homocysteine:Coffee	Homocysteine:Age+ Homocysteine:Coffee			Homocysteine:Education (middle)		Homocysteine:Age+ Homocysteine:BMI+ Homocysteine:PM10	Homocysteine:Age	Homocysteine:Education (elementary)+ Homocysteine:Coffee	Homocysteine:Age+ Homocysteine:PM10+ Homocysteine:Education (elementary)+ Homocysteine:Working status (unemployed)+ Homocysteine:Coffee			Homocysteine:Passive smoke			Homocysteine:Age+ Homocysteine:Coffee
11	Smoking (ex)	Smoking (ex):Homocysteine
12	Smoking (current)																			Smoking (current):Coffee
13	Traffic (moderate)									Traffic (moderate):Alcohol
14	Traffic (heavy)							Traffic (heavy):Age		Traffic (heavy):Alcohol
15	Physical Activity (active)									Physical Activity (active):Alcohol
16	Physical Activity (sportive)				Physical Activity (sportive):PM10	Physical Activity (sportive):BMI	Physical Activity (sportive):Alcohol													Physical Activity (sportive):Age
17	Working status (unemployed)													Working status (unemployed):Alcohol	Working status (unemployed):Homocysteine					Working status (unemployed):Age	Working status (unemployed):Coffee
18	Working status (retired)																			Working status (retired):Coffee
19	Passive smoke					Passive smoke:Alcohol		Passive smoke:Age					Passive smoke:PM10		Passive smoke:Coffee		Passive smoke:Alcohol	Passive smoke:Homocysteine	Passive smoke:BMI
20	Coffee			Coffee:PM10		Coffee:Homocysteine	Coffee:PM10+ Coffee:Homocysteine	Coffee:Age		Coffee:PCR+ Coffee:Alcohol		Coffee:Alcohol		Coffee:PM10+ Coffee:Homocysteine	Coffee:PM10+ Coffee:Antidepressant+ Coffee:Homocysteine+ Coffee:Passive smoke			Coffee:Antidepressant		Coffee:Smoking (current)+ Coffee:Working status (retired)	Coffee:Homocysteine+ Coffee:Working status (unemployed)
21	Alcohol				Alcohol:PM10	Alcohol:PM10+ Alcohol:Education (elementary)+ Alcohol:Antidepressant+ Alcohol:Passive smoke	Alcohol:PM10+ Alcohol:Education (>university)+ Alcohol:Physical Activity (sportive)		Alcohol:Age	Alcohol:Age+ Alcohol:PM10+ Alcohol:Traffic (moderate)+ Alcohol:Traffic (heavy)+ Alcohol:Physical Activity (active)+ Alcohol:Coffee		Alcohol:Education (>university)+ Alcohol:Coffee	Alcohol:Antidepressant	Alcohol:Age+ Alcohol:Education (high)+ Alcohol:PCR+ Alcohol:Working status (unemployed)			Alcohol:PM10+ Alcohol:Passive smoke

## Sheet: MEN_COAD_LINEARINTERATIONS
row ID	term	hsa-miR-324-3p	hsa-miR-671-3p	hsa-miR-139-3p	hsa-miR-328-3p	hsa-miR-652-3p	hsa-miR-193a-5p	hsa-miR-574-3p	hsa-miR-532-3p	hsa-miR-628-5p	hsa-miR-136-5p	hsa-miR-29a-5p	hsa-miR-126-5p	hsa-miR-29b-3p	hsa-miR-142-3p	hsa-miR-125a-5p	hsa-miR-197-3p	hsa-miR-378a-3p	hsa-miR-21-5p	hsa-miR-126-3p	hsa-miR-144-5p
1	Age					Age:Education (elementary)					Age:Alcohol									Age:Traffic (heavy)
2	BMI	BMI:Working status (retired)				BMI:PM10														BMI:Traffic (heavy)
3	PM10				PM10:Homocysteine	PM10:BMI		PM10:Alcohol		PM10:Alcohol	PM10:Traffic (heavy)+ PM10:Alcohol		PM10:Passive smoke
4	Education (elementary)					Education (elementary):Age													Education (elementary):Working status (retired)	Education (elementary):Traffic (heavy)
5	Education (middle)				Education (middle):PCR+ Education (middle):Traffic (heavy)	Education (middle):Passive smoke				Education (middle):Traffic (moderate)									Education (middle):Physical Activity (sportive)+ Education (middle):Working status (retired)	Education (middle):Smoking (ex)+ Education (middle):Traffic (moderate)+ Education (middle):Passive smoke
6	Education (high)					Education (high):Passive smoke													Education (high):Working status (retired)
7	Education (>university)			Education (>university):Traffic (moderate)															Education (>university):Working status (retired)
8	Antidepressant	Antidepressant:Coffee						Antidepressant:Alcohol	Antidepressant:Alcohol	Antidepressant:Physical Activity (active)+ Antidepressant:Working status (unemployed)								Antidepressant:PCR+ Antidepressant:Coffee
9	PCR				PCR:Education (middle)+ PCR:Homocysteine													PCR:Antidepressant	PCR:Physical Activity (sportive)
10	Homocysteine				Homocysteine:PM10+ Homocysteine:PCR					Homocysteine:Smoking (ex)+ Homocysteine:Traffic (moderate)		Homocysteine:Coffee							Homocysteine:Physical Activity (sportive)+ Homocysteine:Working status (retired)	Homocysteine:Traffic (heavy)
11	Smoking (ex)	Smoking (ex):Traffic (moderate)						Smoking (ex):Alcohol		Smoking (ex):Homocysteine										Smoking (ex):Education (middle)
12	Smoking (current)				Smoking (current):Traffic (heavy)					Smoking (current):Alcohol									Smoking (current):Physical Activity (sportive)
13	Traffic (moderate)	Traffic (moderate):Smoking (ex)		Traffic (moderate):Education (>university)						Traffic (moderate):Education (middle)+ Traffic (moderate):Homocysteine										Traffic (moderate):Education (middle)	Traffic (moderate):Working status (unemployed)
14	Traffic (heavy)				Traffic (heavy):Education (middle)+ Traffic (heavy):Smoking (current)						Traffic (heavy):PM10									Traffic (heavy):Age+ Traffic (heavy):BMI+ Traffic (heavy):Education (elementary)+ Traffic (heavy):Homocysteine+ Traffic (heavy):Passive smoke
15	Physical Activity (active)									Physical Activity (active):Antidepressant
16	Physical Activity (sportive)																		Physical Activity (sportive):Education (middle)+ Physical Activity (sportive):PCR+ Physical Activity (sportive):Homocysteine+ Physical Activity (sportive):Smoking (current)
17	Working status (unemployed)							Working status (unemployed):Alcohol		Working status (unemployed):Antidepressant											Working status (unemployed):Traffic (moderate)+ Working status (unemployed):Coffee
18	Working status (retired)	Working status (retired):BMI																	Working status (retired):Education (elementary)+ Working status (retired):Education (middle)+ Working status (retired):Education (high)+ Working status (retired):Education (>university)+ Working status (retired):Homocysteine
19	Passive smoke					Passive smoke:Education (middle)+ Passive smoke:Education (high)							Passive smoke:PM10							Passive smoke:Education (middle)+ Passive smoke:Traffic (heavy)
20	Coffee	Coffee:Antidepressant										Coffee:Homocysteine						Coffee:Antidepressant			Coffee:Working status (unemployed)
21	Alcohol							Alcohol:PM10+ Alcohol:Antidepressant+ Alcohol:Smoking (ex)+ Alcohol:Working status (unemployed)	Alcohol:Antidepressant	Alcohol:PM10+ Alcohol:Smoking (current)	Alcohol:Age+ Alcohol:PM10

## Sheet: MEN_LUAD_INTERACTIONS
row ID	term	hsa-let-7a-5p	hsa-miR-30d-5p	hsa-miR-139-3p	hsa-miR-133a-3p	hsa-miR-30a-3p	hsa-let-7c-5p	hsa-miR-184	hsa-miR-139-5p	hsa-miR-338-5p	hsa-miR-21-5p	hsa-miR-708-5p	hsa-miR-9-5p	hsa-miR-212-3p	hsa-miR-7-1-3p	hsa-miR-20a-3p	hsa-miR-301a-3p	hsa-miR-128-3p	hsa-miR-625-5p	hsa-miR-130b-3p	hsa-miR-590-5p	hsa-miR-151a-5p
1	Age	Age:Working status (retired)			Age:PM10		Age:PM10+ Age:Homocysteine+ Age:Smoking (ex)+ Age:Alcohol		Age:PM10	Age:Coffee				Age:PM10			Age:BMI+ Age:PM10+ Age:Education (elementary)+ Age:Alcohol	Age:PM10+ Age:Homocysteine	Age:PM10			Age:PCR
2	BMI							BMI:PCR+ BMI:Traffic (moderate)		BMI:Coffee	BMI:Passive smoke	BMI:PM10	BMI:PM10	BMI:Passive smoke			BMI:Age	BMI:Coffee		BMI:Antidepressant+ BMI:Physical Activity (sportive)+ BMI:Coffee
3	PM10	PM10:Homocysteine+ PM10:Alcohol	PM10:Education (middle)+ PM10:Coffee	PM10:Coffee	PM10:Age+ PM10:Traffic (moderate)	PM10:Physical Activity (sportive)+ PM10:Passive smoke	PM10:Age+ PM10:Education (middle)		PM10:Age+ PM10:Education (middle)+ PM10:PCR+ PM10:Smoking (ex)+ PM10:Working status (retired)+ PM10:Passive smoke+ PM10:Alcohol	PM10:Coffee		PM10:BMI	PM10:BMI+ PM10:Homocysteine	PM10:Age+ PM10:Education (elementary)+ PM10:Education (high)+ PM10:PCR+ PM10:Passive smoke+ PM10:Coffee	PM10:Smoking (ex)		PM10:Age+ PM10:Alcohol	PM10:Age+ PM10:Education (elementary)	PM10:Age	PM10:Homocysteine	PM10:Homocysteine
4	Education (elementary)													Education (elementary):PM10	Education (elementary):Homocysteine		Education (elementary):Age	Education (elementary):PM10
5	Education (middle)		Education (middle):PM10				Education (middle):PM10		Education (middle):PM10												Education (middle):Coffee
6	Education (high)													Education (high):PM10
7	Education (>university)	Education (>university):Traffic (heavy)								Education (>university):Homocysteine		Education (>university):PCR
8	Antidepressant											Antidepressant:Alcohol		Antidepressant:Passive smoke	Antidepressant:Alcohol					Antidepressant:BMI
9	PCR							PCR:BMI	PCR:PM10	PCR:Coffee		PCR:Education (>university)+ PCR:Coffee		PCR:PM10								PCR:Age
10	Homocysteine	Homocysteine:PM10					Homocysteine:Age			Homocysteine:Education (>university)+ Homocysteine:Coffee			Homocysteine:PM10	Homocysteine:Passive smoke	Homocysteine:Education (elementary)			Homocysteine:Age+ Homocysteine:Coffee		Homocysteine:PM10+ Homocysteine:Coffee	Homocysteine:PM10
11	Smoking (ex)						Smoking (ex):Age		Smoking (ex):PM10						Smoking (ex):PM10
12	Smoking (current)									Smoking (current):Coffee
13	Traffic (moderate)				Traffic (moderate):PM10			Traffic (moderate):BMI							Traffic (moderate):Alcohol
14	Traffic (heavy)	Traffic (heavy):Education (>university)					Traffic (heavy):Working status (retired)
15	Physical Activity (active)									Physical Activity (active):Coffee
16	Physical Activity (sportive)					Physical Activity (sportive):PM10														Physical Activity (sportive):BMI
17	Working status (unemployed)							Working status (unemployed):Alcohol
18	Working status (retired)	Working status (retired):Age					Working status (retired):Traffic (heavy)		Working status (retired):PM10	Working status (retired):Coffee
19	Passive smoke					Passive smoke:PM10			Passive smoke:PM10		Passive smoke:BMI			Passive smoke:BMI+ Passive smoke:PM10+ Passive smoke:Antidepressant+ Passive smoke:Homocysteine
20	Coffee		Coffee:PM10	Coffee:PM10						Coffee:Age+ Coffee:BMI+ Coffee:PM10+ Coffee:PCR+ Coffee:Homocysteine+ Coffee:Smoking (current)+ Coffee:Physical Activity (active)+ Coffee:Working status (retired)+ Coffee:Alcohol		Coffee:PCR		Coffee:PM10				Coffee:BMI+ Coffee:Homocysteine		Coffee:BMI+ Coffee:Homocysteine	Coffee:Education (middle)
21	Alcohol	Alcohol:PM10					Alcohol:Age	Alcohol:Working status (unemployed)	Alcohol:PM10	Alcohol:Coffee		Alcohol:Antidepressant			Alcohol:Antidepressant+ Alcohol:Traffic (moderate)		Alcohol:Age+ Alcohol:PM10

## Sheet: MEN_LUAD_LINEARINTERACTIONS
row ID	term	hsa-let-7a-5p	hsa-miR-30d-5p	hsa-miR-139-3p	hsa-miR-133a-3p	hsa-miR-30a-3p	hsa-let-7c-5p	hsa-miR-184	hsa-miR-139-5p	hsa-miR-338-5p	hsa-miR-21-5p	hsa-miR-708-5p	hsa-miR-9-5p	hsa-miR-212-3p	hsa-miR-7-1-3p	hsa-miR-20a-3p	hsa-miR-301a-3p	hsa-miR-128-3p	hsa-miR-625-5p	hsa-miR-130b-3p	hsa-miR-590-5p	hsa-miR-151a-5p
1	Age
2	BMI																	BMI:PM10
3	PM10		PM10:Traffic (heavy)		PM10:Traffic (moderate)	PM10:Passive smoke											PM10:Passive smoke	PM10:BMI
4	Education (elementary)		Education (elementary):Coffee		Education (elementary):Passive smoke						Education (elementary):Working status (retired)			Education (elementary):Smoking (ex)			Education (elementary):Homocysteine			Education (elementary):Homocysteine+ Education (elementary):Working status (unemployed)	Education (elementary):Homocysteine+ Education (elementary):Traffic (heavy)
5	Education (middle)	Education (middle):Traffic (heavy)	Education (middle):Coffee					Education (middle):Physical Activity (sportive)			Education (middle):Physical Activity (sportive)+ Education (middle):Working status (retired)
6	Education (high)		Education (high):Alcohol								Education (high):Working status (retired)	Education (high):Physical Activity (sportive)
7	Education (>university)	Education (>university):Traffic (heavy)	Education (>university):Physical Activity (sportive)	Education (>university):Traffic (moderate)					Education (>university):Working status (unemployed)		Education (>university):Working status (retired)	Education (>university):PCR
8	Antidepressant	Antidepressant:Passive smoke
9	PCR										PCR:Physical Activity (sportive)	PCR:Education (>university)+ PCR:Physical Activity (sportive)		PCR:Working status (unemployed)
10	Homocysteine										Homocysteine:Physical Activity (sportive)+ Homocysteine:Working status (retired)						Homocysteine:Education (elementary)			Homocysteine:Education (elementary)	Homocysteine:Education (elementary)
11	Smoking (ex)					Smoking (ex):Traffic (moderate)				Smoking (ex):Physical Activity (sportive)				Smoking (ex):Education (elementary)
12	Smoking (current)	Smoking (current):Traffic (heavy)			Smoking (current):Traffic (moderate)						Smoking (current):Physical Activity (sportive)			Smoking (current):Physical Activity (sportive)								Smoking (current):Traffic (moderate)
13	Traffic (moderate)			Traffic (moderate):Education (>university)	Traffic (moderate):PM10+ Traffic (moderate):Smoking (current)	Traffic (moderate):Smoking (ex)			Traffic (moderate):Working status (unemployed)					Traffic (moderate):Working status (unemployed)								Traffic (moderate):Smoking (current)
14	Traffic (heavy)	Traffic (heavy):Education (middle)+ Traffic (heavy):Education (>university)+ Traffic (heavy):Smoking (current)	Traffic (heavy):PM10																		Traffic (heavy):Education (elementary)
15	Physical Activity (active)
16	Physical Activity (sportive)		Physical Activity (sportive):Education (>university)					Physical Activity (sportive):Education (middle)		Physical Activity (sportive):Smoking (ex)	Physical Activity (sportive):Education (middle)+ Physical Activity (sportive):PCR+ Physical Activity (sportive):Homocysteine+ Physical Activity (sportive):Smoking (current)	Physical Activity (sportive):Education (high)+ Physical Activity (sportive):PCR		Physical Activity (sportive):Smoking (current)
17	Working status (unemployed)							Working status (unemployed):Alcohol	Working status (unemployed):Education (>university)+ Working status (unemployed):Traffic (moderate)					Working status (unemployed):PCR+ Working status (unemployed):Traffic (moderate)+ Working status (unemployed):Passive smoke						Working status (unemployed):Education (elementary)
18	Working status (retired)										Working status (retired):Education (elementary)+ Working status (retired):Education (middle)+ Working status (retired):Education (high)+ Working status (retired):Education (>university)+ Working status (retired):Homocysteine
19	Passive smoke	Passive smoke:Antidepressant			Passive smoke:Education (elementary)	Passive smoke:PM10								Passive smoke:Working status (unemployed)			Passive smoke:PM10
20	Coffee		Coffee:Education (elementary)+ Coffee:Education (middle)+ Coffee:Alcohol
21	Alcohol		Alcohol:Education (high)+ Alcohol:Coffee					Alcohol:Working status (unemployed)

## Sheet: MEN_PRAD_INTERACTIONS
row ID	term	hsa-miR-342-3p	hsa-miR-143-3p	hsa-miR-17-5p	hsa-miR-708-5p	hsa-miR-148a-3p	hsa-miR-423-5p	hsa-miR-7-1-3p	hsa-miR-20a-3p	hsa-miR-769-5p	hsa-miR-142-3p	hsa-miR-151a-5p	hsa-miR-21-5p	hsa-miR-92a-3p	hsa-miR-30d-5p	hsa-miR-103a-3p	hsa-miR-20b-5p	hsa-miR-375	hsa-miR-126-3p	hsa-miR-93-3p	hsa-miR-140-5p	hsa-miR-93-5p
1	Age	Age:PM10				Age:Working status (retired)+ Age:Coffee	Age:Coffee			Age:PM10+ Age:Coffee	Age:PM10+ Age:Homocysteine	Age:PCR		Age:BMI					Age:PM10+ Age:Education (middle)+ Age:Physical Activity (sportive)+ Age:Working status (unemployed)		Age:BMI
2	BMI	BMI:PM10+ BMI:Coffee	BMI:Working status (retired)		BMI:PM10	BMI:Education (high)+ BMI:Alcohol							BMI:Passive smoke	BMI:Age		BMI:Education (elementary)+ BMI:Physical Activity (sportive)+ BMI:Working status (unemployed)		BMI:PM10			BMI:Age+ BMI:Coffee	BMI:PCR
3	PM10	PM10:Age+ PM10:BMI+ PM10:PCR+ PM10:Homocysteine+ PM10:Alcohol	PM10:Education (middle)+ PM10:PCR+ PM10:Homocysteine+ PM10:Smoking (ex)+ PM10:Physical Activity (sportive)+ PM10:Working status (unemployed)+ PM10:Working status (retired)+ PM10:Passive smoke	PM10:PCR+ PM10:Homocysteine+ PM10:Alcohol	PM10:BMI		PM10:PCR+ PM10:Coffee	PM10:Smoking (ex)		PM10:Age	PM10:Age+ PM10:Homocysteine+ PM10:Coffee			PM10:Education (elementary)+ PM10:Education (>university)+ PM10:PCR+ PM10:Homocysteine+ PM10:Physical Activity (sportive)+ PM10:Working status (retired)+ PM10:Coffee	PM10:Education (middle)+ PM10:Coffee	PM10:Education (middle)+ PM10:PCR+ PM10:Homocysteine	PM10:PCR	PM10:BMI+ PM10:Homocysteine+ PM10:Physical Activity (sportive)	PM10:Age	PM10:Homocysteine+ PM10:Coffee	PM10:Education (elementary)	PM10:Homocysteine+ PM10:Traffic (heavy)
4	Education (elementary)							Education (elementary):Homocysteine			Education (elementary):Homocysteine			Education (elementary):PM10		Education (elementary):BMI					Education (elementary):PM10
5	Education (middle)	Education (middle):Homocysteine	Education (middle):PM10												Education (middle):PM10	Education (middle):PM10			Education (middle):Age
6	Education (high)					Education (high):BMI															Education (high):Coffee
7	Education (>university)		Education (>university):Alcohol		Education (>university):PCR									Education (>university):PM10
8	Antidepressant				Antidepressant:Alcohol			Antidepressant:Alcohol			Antidepressant:Coffee
9	PCR	PCR:PM10+ PCR:Homocysteine	PCR:PM10	PCR:PM10	PCR:Education (>university)+ PCR:Coffee		PCR:PM10+ PCR:Homocysteine					PCR:Age		PCR:PM10		PCR:PM10	PCR:PM10					PCR:BMI
10	Homocysteine	Homocysteine:PM10+ Homocysteine:Education (middle)+ Homocysteine:PCR+ Homocysteine:Physical Activity (sportive)	Homocysteine:PM10	Homocysteine:PM10		Homocysteine:Working status (retired)	Homocysteine:PCR+ Homocysteine:Coffee	Homocysteine:Education (elementary)			Homocysteine:Age+ Homocysteine:PM10+ Homocysteine:Education (elementary)+ Homocysteine:Working status (unemployed)+ Homocysteine:Coffee			Homocysteine:PM10		Homocysteine:PM10		Homocysteine:PM10		Homocysteine:PM10		Homocysteine:PM10
11	Smoking (ex)		Smoking (ex):PM10					Smoking (ex):PM10
12	Smoking (current)																		Smoking (current):Coffee
13	Traffic (moderate)					Traffic (moderate):Alcohol		Traffic (moderate):Alcohol
14	Traffic (heavy)									Traffic (heavy):Coffee												Traffic (heavy):PM10
15	Physical Activity (active)
16	Physical Activity (sportive)	Physical Activity (sportive):Homocysteine	Physical Activity (sportive):PM10				Physical Activity (sportive):Coffee							Physical Activity (sportive):PM10		Physical Activity (sportive):BMI		Physical Activity (sportive):PM10	Physical Activity (sportive):Age
17	Working status (unemployed)		Working status (unemployed):PM10							Working status (unemployed):Coffee	Working status (unemployed):Homocysteine					Working status (unemployed):BMI			Working status (unemployed):Age
18	Working status (retired)		Working status (retired):BMI+ Working status (retired):PM10			Working status (retired):Age+ Working status (retired):Homocysteine								Working status (retired):PM10					Working status (retired):Coffee
19	Passive smoke		Passive smoke:PM10								Passive smoke:Coffee		Passive smoke:BMI
20	Coffee	Coffee:BMI			Coffee:PCR	Coffee:Age	Coffee:Age+ Coffee:PM10+ Coffee:Homocysteine+ Coffee:Physical Activity (sportive)			Coffee:Age+ Coffee:Traffic (heavy)+ Coffee:Working status (unemployed)	Coffee:PM10+ Coffee:Antidepressant+ Coffee:Homocysteine+ Coffee:Passive smoke			Coffee:PM10	Coffee:PM10				Coffee:Smoking (current)+ Coffee:Working status (retired)	Coffee:PM10	Coffee:BMI+ Coffee:Education (high)
21	Alcohol	Alcohol:PM10	Alcohol:Education (>university)	Alcohol:PM10	Alcohol:Antidepressant	Alcohol:BMI+ Alcohol:Traffic (moderate)		Alcohol:Antidepressant+ Alcohol:Traffic (moderate)

## Sheet: MEN_PRAD_LINEARINTERACTIONS
row ID	term	hsa-miR-342-3p	hsa-miR-143-3p	hsa-miR-17-5p	hsa-miR-708-5p	hsa-miR-148a-3p	hsa-miR-423-5p	hsa-miR-7-1-3p	hsa-miR-20a-3p	hsa-miR-769-5p	hsa-miR-142-3p	hsa-miR-151a-5p	hsa-miR-21-5p	hsa-miR-92a-3p	hsa-miR-30d-5p	hsa-miR-103a-3p	hsa-miR-20b-5p	hsa-miR-375	hsa-miR-126-3p	hsa-miR-93-3p	hsa-miR-140-5p	hsa-miR-93-5p
1	Age																		Age:Traffic (heavy)
2	BMI						BMI:PM10+ BMI:Passive smoke									BMI:Education (elementary)		BMI:Homocysteine	BMI:Traffic (heavy)		BMI:Education (elementary)
3	PM10			PM10:Education (middle)+ PM10:Physical Activity (active)			PM10:BMI+ PM10:Passive smoke							PM10:Traffic (heavy)	PM10:Traffic (heavy)						PM10:Education (elementary)
4	Education (elementary)	Education (elementary):Working status (retired)	Education (elementary):PCR										Education (elementary):Working status (retired)		Education (elementary):Coffee	Education (elementary):BMI			Education (elementary):Traffic (heavy)		Education (elementary):BMI+ Education (elementary):PM10+ Education (elementary):Smoking (ex)+ Education (elementary):Physical Activity (active)+ Education (elementary):Working status (unemployed)
5	Education (middle)			Education (middle):PM10+ Education (middle):Smoking (current)+ Education (middle):Traffic (heavy)		Education (middle):Working status (unemployed)							Education (middle):Physical Activity (sportive)+ Education (middle):Working status (retired)		Education (middle):Coffee	Education (middle):Coffee			Education (middle):Smoking (ex)+ Education (middle):Traffic (moderate)+ Education (middle):Passive smoke	Education (middle):Physical Activity (active)		Education (middle):Coffee
6	Education (high)	Education (high):Working status (retired)			Education (high):Physical Activity (sportive)					Education (high):Coffee			Education (high):Working status (retired)		Education (high):Alcohol
7	Education (>university)	Education (>university):Homocysteine			Education (>university):PCR								Education (>university):Working status (retired)		Education (>university):Physical Activity (sportive)
8	Antidepressant																Antidepressant:Traffic (heavy)			Antidepressant:Passive smoke
9	PCR		PCR:Education (elementary)		PCR:Education (>university)+ PCR:Physical Activity (sportive)		PCR:Traffic (heavy)						PCR:Physical Activity (sportive)				PCR:Working status (unemployed)
10	Homocysteine	Homocysteine:Education (>university)											Homocysteine:Physical Activity (sportive)+ Homocysteine:Working status (retired)					Homocysteine:BMI	Homocysteine:Traffic (heavy)
11	Smoking (ex)									Smoking (ex):Traffic (heavy)							Smoking (ex):Traffic (heavy)		Smoking (ex):Education (middle)		Smoking (ex):Education (elementary)
12	Smoking (current)			Smoking (current):Education (middle)								Smoking (current):Traffic (moderate)	Smoking (current):Physical Activity (sportive)
13	Traffic (moderate)											Traffic (moderate):Smoking (current)							Traffic (moderate):Education (middle)
14	Traffic (heavy)			Traffic (heavy):Education (middle)			Traffic (heavy):PCR			Traffic (heavy):Smoking (ex)				Traffic (heavy):PM10	Traffic (heavy):PM10		Traffic (heavy):Antidepressant+ Traffic (heavy):Smoking (ex)		Traffic (heavy):Age+ Traffic (heavy):BMI+ Traffic (heavy):Education (elementary)+ Traffic (heavy):Homocysteine+ Traffic (heavy):Passive smoke
15	Physical Activity (active)			Physical Activity (active):PM10																Physical Activity (active):Education (middle)	Physical Activity (active):Education (elementary)
16	Physical Activity (sportive)	Physical Activity (sportive):Working status (retired)			Physical Activity (sportive):Education (high)+ Physical Activity (sportive):PCR								Physical Activity (sportive):Education (middle)+ Physical Activity (sportive):PCR+ Physical Activity (sportive):Homocysteine+ Physical Activity (sportive):Smoking (current)		Physical Activity (sportive):Education (>university)
17	Working status (unemployed)					Working status (unemployed):Education (middle)											Working status (unemployed):PCR				Working status (unemployed):Education (elementary)
18	Working status (retired)	Working status (retired):Education (elementary)+ Working status (retired):Education (high)+ Working status (retired):Physical Activity (sportive)											Working status (retired):Education (elementary)+ Working status (retired):Education (middle)+ Working status (retired):Education (high)+ Working status (retired):Education (>university)+ Working status (retired):Homocysteine
19	Passive smoke						Passive smoke:BMI+ Passive smoke:PM10												Passive smoke:Education (middle)+ Passive smoke:Traffic (heavy)	Passive smoke:Antidepressant
20	Coffee									Coffee:Education (high)					Coffee:Education (elementary)+ Coffee:Education (middle)+ Coffee:Alcohol	Coffee:Education (middle)						Coffee:Education (middle)
21	Alcohol														Alcohol:Education (high)+ Alcohol:Coffee
