# Supplementary material for: Environmental and Lifestyle Cancer Risk Factors: Shaping Extracellular Vesicle OncomiRs and Paving the Path to Cancer Development
Source: Cancers (Basel). 2023 Aug 29;15(17):4317. doi: 10.3390/cancers15174317 (PMC10486808; doi:10.3390/cancers15174317)
Supplement: Supplementary file 1 [file cancers-15-04317-s001.zip › Supplementary Table S4 FEMALES.xlsx]

## Sheet: DEGREE=1
miRNA	Rsquare	GRsquare
hsa-miR-136-5p	0.254265883	0.224188849
hsa-miR-128-3p	0.212630392	0.135454481
hsa-miR-197-3p	0.190746993	0.105319109
hsa-miR-16-5p	0.165840889	0.071423728
hsa-miR-328-3p	0.155506827	0.091464021
hsa-miR-133a-3p	0.154800636	0.120711959
hsa-miR-331-3p	0.152173806	0.049678287
hsa-miR-204-5p	0.150955308	0.092718379
hsa-miR-21-5p	0.145664123	0.055477117
hsa-miR-301a-3p	0.143143872	0.090516290
hsa-miR-99a-5p	0.139386554	0.086528200
hsa-miR-381-3p	0.126925621	0.067040468
hsa-miR-29b-3p	0.126520020	0.047428240
hsa-miR-140-3p	0.125402875	0.059077113
hsa-miR-125b-5p	0.124384610	0.076821518
hsa-miR-143-3p	0.121937434	0.080413119
hsa-let-7c-5p	0.121385386	0.035265878
hsa-miR-324-3p	0.120487011	0.027642212
hsa-miR-210-3p	0.120194504	0.072403807
hsa-miR-141-3p	0.117870091	0.057363809
hsa-miR-145-5p	0.117707540	0.057190109
hsa-miR-338-5p	0.117229922	0.037296944
hsa-miR-10b-3p	0.116488985	0.055887972
hsa-miR-193a-5p	0.114888118	0.028131765
hsa-miR-379-5p	0.113597468	0.039889217
hsa-let-7a-5p	0.110435501	0.055798991
hsa-miR-199b-5p	0.110311174	0.055667028
hsa-miR-744-5p	0.109456854	0.041921813
hsa-miR-628-5p	0.108230880	0.084490976
hsa-miR-30a-3p	0.107592284	0.046381036
hsa-miR-7-1-3p	0.103795258	0.022645799
hsa-miR-212-3p	0.099104824	0.037311412
hsa-miR-139-5p	0.098685300	0.030333389
hsa-miR-100-5p	0.096959713	0.047906911
hsa-miR-195-5p	0.092766894	0.043486340
hsa-miR-9-5p	0.092361520	0.023530040
hsa-miR-20a-3p	0.091644354	0.016110605
hsa-miR-378a-3p	0.089003506	0.019917369
hsa-miR-192-5p	0.088156469	0.025612097
hsa-miR-335-5p	0.077406052	0.027291103
hsa-miR-19a-3p	0.077033593	0.052463182
hsa-miR-125a-5p	0.075340754	0.025113619
hsa-miR-451a	0.074478393	0.037150150
hsa-miR-130b-3p	0.074308956	0.036973879
hsa-miR-29a-5p	0.074070318	0.017200280
hsa-miR-151a-5p	0.070453422	0.026494385
hsa-miR-148b-3p	0.070078671	0.026101912
hsa-miR-590-5p	0.066267586	0.022110598
hsa-miR-532-3p	0.059675883	0.034643390
hsa-miR-30d-5p	0.059256846	0.034213198
hsa-miR-142-3p	0.058314068	0.020333884
hsa-miR-625-5p	0.051453372	0.038952069
hsa-miR-10b-5p	0.049454366	0.017665727
hsa-miR-184	0.047344108	0.021983329
hsa-miR-652-3p	0.036614419	0.023917546
hsa-miR-708-5p	0.036560132	0.010912271
hsa-miR-126-3p	0.036549972	0.010901841
hsa-miR-126-5p	0.036325221	0.010671107
hsa-miR-574-3p	0.035596359	0.016436490
hsa-miR-671-3p	0.026707237	0.007370767
hsa-miR-139-3p	0.024328628	0.011469836
hsa-miR-26b-3p	0.009854428	0.003361687
hsa-miR-144-5p	0.008729957	0.002229843

## Sheet: DEGREE=1, LINEAR (NO HINGES)
miRNA	Rsquare	GRsquare
hsa-miR-136-5p	0.135580035	0.1007161507
hsa-miR-628-5p	0.082276043	0.0515850449
hsa-miR-143-3p	0.063331320	0.0383961391
hsa-miR-301a-3p	0.059591374	0.0409082156
hsa-miR-328-3p	0.057115836	0.0383834958
hsa-miR-128-3p	0.055223806	0.0300727939
hsa-miR-130b-3p	0.050303173	0.0250211676
hsa-miR-331-3p	0.049185990	0.0238742443
hsa-let-7a-5p	0.047885508	0.0353371823
hsa-miR-133a-3p	0.044309660	0.0317142063
hsa-miR-148b-3p	0.038625347	0.0130324647
hsa-miR-199b-5p	0.038509110	0.0258372084
hsa-miR-204-5p	0.037118926	0.0114859416
hsa-miR-379-5p	0.036694851	0.0175568058
hsa-miR-125a-5p	0.036269994	0.0106144095
hsa-miR-210-3p	0.035908898	0.0232027277
hsa-miR-381-3p	0.034840853	0.0156659740
hsa-miR-21-5p	0.033528454	0.0077998867
hsa-miR-19a-3p	0.030965453	0.0117135816
hsa-miR-192-5p	0.030547463	0.0177706321
hsa-miR-197-3p	0.030410302	0.0240523539
hsa-miR-29a-5p	0.029420157	0.0035822226
hsa-miR-625-5p	0.029037123	0.0162403863
hsa-miR-151a-5p	0.028725609	0.0094292386
hsa-miR-140-3p	0.027662890	0.0148480419
hsa-miR-744-5p	0.026943691	0.0076119187
hsa-miR-141-3p	0.026051913	0.0132158325
hsa-miR-338-5p	0.024496320	0.0116397382
hsa-miR-324-3p	0.024280724	0.0114213005
hsa-miR-335-5p	0.023594440	0.0107259721
hsa-miR-125b-5p	0.023279706	0.0168749996
hsa-miR-212-3p	0.022640395	0.0032231290
hsa-miR-126-5p	0.022288277	0.0094025948
hsa-miR-532-3p	0.021004183	0.0081015765
hsa-miR-100-5p	0.020972668	0.0080696467
hsa-miR-99a-5p	0.020128941	0.0137035737
hsa-miR-195-5p	0.019798699	0.0068802047
hsa-miR-652-3p	0.019717348	0.0067977817
hsa-miR-30d-5p	0.018160876	0.0052207965
hsa-miR-574-3p	0.016857013	0.0104101909
hsa-miR-139-3p	0.015012274	0.0085533559
hsa-miR-10b-5p	0.014620496	0.0016337559
hsa-miR-139-5p	0.014606324	0.0016193970
hsa-miR-145-5p	0.013909851	0.0074437034
hsa-miR-16-5p	0.011730751	0.0052503144
hsa-miR-671-3p	0.011341281	0.0048582905
hsa-let-7c-5p	0.010690557	0.0042032990
hsa-miR-26b-3p	0.009854428	0.0033616873
hsa-miR-144-5p	0.009678548	0.0031846546
hsa-miR-20a-3p	0.008900766	0.0024017719
hsa-miR-29b-3p	0.008423388	0.0019212640
hsa-miR-708-5p	0.008289571	0.0017865692
hsa-miR-590-5p	0.007884281	0.0013786216
hsa-miR-7-1-3p	0.007689510	0.0011825729
hsa-miR-10b-3p	0.007293500	0.0007839663
hsa-miR-378a-3p	0.007001476	0.0004900275
hsa-miR-30a-3p	0.006826649	0.0003140547
hsa-miR-126-3p	0.006671528	0.0001579157
hsa-miR-193a-5p	0.000000000	0.0000000000
hsa-miR-184	0.000000000	0.0000000000
hsa-miR-9-5p	0.000000000	0.0000000000
hsa-miR-451a	0.000000000	0.0000000000
hsa-miR-142-3p	0.000000000	0.0000000000

## Sheet: DEGREE=2
miRNA	Rsquare	GRsquare
hsa-miR-301a-3p	0.28404504	0.151230317
hsa-miR-139-5p	0.25054905	0.119358911
hsa-miR-133a-3p	0.25052852	0.178472202
hsa-miR-128-3p	0.23974706	0.137441818
hsa-miR-148b-3p	0.21347994	0.099836274
hsa-miR-143-3p	0.19497991	0.086650468
hsa-miR-30d-5p	0.17929383	0.018348321
hsa-miR-379-5p	0.16993739	0.041658036
hsa-miR-10b-3p	0.16470870	0.052305737
hsa-miR-210-3p	0.16055544	0.071940423
hsa-miR-381-3p	0.15614492	0.105819307
hsa-miR-204-5p	0.14908248	0.098335679
hsa-miR-151a-5p	0.14275884	0.035797425
hsa-miR-26b-3p	0.14189417	0.017907131
hsa-miR-338-5p	0.14182993	0.075185757
hsa-miR-10b-5p	0.13508830	0.018699395
hsa-miR-30a-3p	0.13261900	0.032777463
hsa-miR-21-5p	0.13237208	0.072860503
hsa-miR-141-3p	0.12845082	0.060767642
hsa-miR-125b-5p	0.12826210	0.076273621
hsa-miR-708-5p	0.12311654	0.030549320
hsa-miR-192-5p	0.12109389	0.044768184
hsa-miR-335-5p	0.12063775	0.075969306
hsa-miR-130b-3p	0.11946053	0.066947144
hsa-miR-140-3p	0.11408946	0.037155474
hsa-miR-99a-5p	0.11002750	0.087843741
hsa-miR-100-5p	0.10814284	0.046969350
hsa-miR-212-3p	0.10478801	0.051399589
hsa-miR-451a	0.09890262	0.037095342
hsa-miR-331-3p	0.09786565	0.059917113
hsa-miR-9-5p	0.09168016	0.021141432
hsa-miR-20a-3p	0.08786427	0.017029208
hsa-miR-144-5p	0.08629069	0.023618339
hsa-let-7a-5p	0.07918616	0.056233637
hsa-miR-184	0.07827366	0.015051419
hsa-let-7c-5p	0.06972813	0.022473658
hsa-miR-195-5p	0.06194185	0.038559493
hsa-miR-145-5p	0.05635841	0.032836879
hsa-miR-378a-3p	0.05301769	0.037378284
hsa-miR-199b-5p	0.04802966	0.040217047
hsa-miR-590-5p	0.04701884	0.006931424
hsa-miR-625-5p	0.04263587	0.034778997
hsa-miR-7-1-3p	0.04118526	0.025350433
hsa-miR-142-3p	0.03631625	0.004088243
hsa-miR-139-3p	0.01501227	0.006928700

## Sheet: DEGREE=2, LINEAR (NO HINGES)
miRNA	Rsquare	GRsquare
hsa-miR-136-5p	0.17663758	0.097477177
hsa-miR-628-5p	0.17215602	0.084765603
hsa-miR-301a-3p	0.153130900	0.095043197
hsa-miR-331-3p	0.13667068	0.053667749
hsa-miR-130b-3p	0.104767881	0.035245528
hsa-miR-328-3p	0.10284823	0.049344124
hsa-miR-133a-3p	0.098172410	0.044389451
hsa-miR-381-3p	0.09563601	0.033604670
hsa-let-7c-5p	0.082655517	0.027947166
hsa-miR-29b-3p	0.08234035	0.011076312
hsa-miR-143-3p	0.08228855	0.043684767
hsa-miR-652-3p	0.08033825	0.041652426
hsa-miR-574-3p	0.07863052	0.055664153
hsa-miR-338-5p	0.077439128	0.030576346
hsa-miR-141-3p	0.07590744	0.028966854
hsa-miR-151a-5p	0.074511611	0.019317576
hsa-miR-379-5p	0.07376029	0.018521453
hsa-miR-192-5p	0.07368974	0.034724241
hsa-miR-197-3p	0.06929512	0.030144759
hsa-miR-139-5p	0.068691589	0.029515841
hsa-miR-148b-3p	0.06788830	0.036716142
hsa-miR-590-5p	0.064355041	0.024996875
hsa-miR-140-3p	0.06101588	0.021517255
hsa-miR-125a-5p	0.05797499	0.010123495
hsa-miR-378a-3p	0.05249746	0.020810588
hsa-miR-142-3p	0.05118699	0.019456298
hsa-miR-99a-5p	0.05100950	0.019272871
hsa-miR-744-5p	0.05045587	0.018700724
hsa-let-7a-5p	0.047885508	0.032161340
hsa-miR-29a-5p	0.04746152	0.015606233
hsa-miR-128-3p	0.044145184	0.028359245
hsa-miR-324-3p	0.04409463	0.012126749
hsa-miR-19a-3p	0.04329959	0.011305121
hsa-miR-26b-3p	0.041895465	0.018013427
hsa-miR-204-5p	0.04126628	0.017368559
hsa-miR-199b-5p	0.03850911	0.022630090
hsa-miR-193a-5p	0.03798701	0.005814877
hsa-miR-21-5p	0.03652730	0.012511453
hsa-miR-210-3p	0.03638623	0.020472151
hsa-miR-184	0.033497708	0.001175439
hsa-miR-335-5p	0.03311126	0.009010267
hsa-miR-625-5p	0.030861958	0.014856646
hsa-miR-10b-3p	0.02962164	0.013595845
hsa-miR-708-5p	0.028968912	0.004764662
hsa-miR-100-5p	0.02774202	0.011685185
hsa-miR-20a-3p	0.027724221	0.003488945
hsa-miR-195-5p	0.02638561	0.010306370
hsa-miR-126-5p	0.02588929	0.009801849
hsa-miR-212-3p	0.025752482	0.009662787
hsa-miR-126-3p	0.02339935	0.007270794
hsa-miR-125b-5p	0.02327971	0.015263980
hsa-miR-451a	0.02003484	0.003850714
hsa-miR-671-3p	0.01556616	0.007487135
hsa-miR-139-3p	0.01501227	0.006928700
hsa-miR-144-5p	0.01441620	0.006327733
hsa-miR-532-3p	0.01436480	0.006275915
hsa-miR-145-5p	0.01390985	0.005817229
hsa-miR-16-5p	0.01173075	0.003620246
hsa-miR-30d-5p	0.010282179	0.002159785
hsa-miR-30a-3p	0.009903283	0.001777780
hsa-miR-7-1-3p	0.000000000	0.000000000
hsa-miR-9-5p	0.000000000	0.000000000
hsa-miR-10b-5p	0.00000000	0.000000000
