# Supplementary material for: Environmental and Lifestyle Cancer Risk Factors: Shaping Extracellular Vesicle OncomiRs and Paving the Path to Cancer Development
Source: Cancers (Basel). 2023 Aug 29;15(17):4317. doi: 10.3390/cancers15174317 (PMC10486808; doi:10.3390/cancers15174317)
Supplement: Supplementary file 1 [file cancers-15-04317-s001.zip › Supplementary Table S5 MALES.xlsx]

## Sheet: DEGREE=1
miRNA	Rsquare	GRsquare
hsa-miR-136-5p	0.37898608	0.251901733
hsa-miR-378a-3p	0.30075036	0.106095472
hsa-miR-328-3p	0.25789499	0.156149544
hsa-miR-574-3p	0.25683296	0.087023922
hsa-let-7a-5p	0.24181977	0.068580303
hsa-miR-29a-5p	0.23628140	0.079993957
hsa-miR-30d-5p	0.23401235	0.077260559
hsa-miR-423-5p	0.23150940	0.109341900
hsa-miR-193a-5p	0.22744333	0.069347265
hsa-miR-342-3p	0.21834375	0.039740161
hsa-miR-301a-3p	0.21196926	0.068961794
hsa-miR-143-3p	0.20523178	0.078886900
hsa-miR-128-3p	0.20516066	0.113078496
hsa-miR-92a-3p	0.20034690	0.124230653
hsa-miR-93-5p	0.19330738	0.046913258
hsa-miR-126-3p	0.18876867	0.059806639
hsa-miR-30a-3p	0.18444943	0.089967872
hsa-miR-338-5p	0.16283469	0.083147778
hsa-miR-628-5p	0.15322173	0.089635584
hsa-miR-29b-3p	0.14534024	0.028163105
hsa-miR-375	0.14494581	0.063556124
hsa-miR-103a-3p	0.10828961	0.004984934
hsa-miR-7-1-3p	0.10790923	0.040920491
hsa-miR-140-5p	0.10750805	0.022554784
hsa-miR-133a-3p	0.10548001	0.055793779
hsa-miR-17-5p	0.10018479	0.050204441
hsa-miR-625-5p	0.09805239	0.030323475
hsa-miR-324-3p	0.09792806	0.030189808
hsa-miR-130b-3p	0.09261402	0.024476730
hsa-miR-9-5p	0.09117999	0.022935019
hsa-miR-652-3p	0.09070194	0.040194862
hsa-miR-144-5p	0.08456008	0.015818005
hsa-miR-769-5p	0.08263941	0.049131269
hsa-miR-184	0.07382436	0.022379817
hsa-let-7c-5p	0.07217948	0.020643571
hsa-miR-590-5p	0.06705350	0.015232865
hsa-miR-197-3p	0.06683122	0.032745650
hsa-miR-21-5p	0.06100674	0.008850238
hsa-miR-126-5p	0.05866359	0.006376940
hsa-miR-148a-3p	0.05821742	0.023817226
hsa-miR-20a-3p	0.05373848	0.001178261
hsa-miR-532-3p	0.04707151	0.012264186
hsa-miR-139-3p	0.03833693	0.003210567
hsa-miR-708-5p	0.03699311	0.019641980
hsa-miR-93-3p	0.03636925	0.001171008
hsa-miR-125a-5p	0.02865038	0.011148940
hsa-miR-139-5p	0.02694534	0.009413176
hsa-miR-212-3p	0.02586077	0.008309066
hsa-miR-671-3p	0.00000000	0.000000000
hsa-miR-151a-5p	0.00000000	0.000000000
hsa-miR-142-3p	0.00000000	0.000000000
hsa-miR-20b-5p	0.00000000	0.000000000

## Sheet: DEGREE=1, LINEAR (NO HINGES)
miRNA	Rsquare	GRsquare
hsa-miR-136-5p	0.10101729	0.068180427
hsa-miR-628-5p	0.09869655	0.048633537
hsa-miR-30a-3p	0.09110583	0.022855286
hsa-miR-328-3p	0.08596708	0.052580483
hsa-miR-133a-3p	0.08197406	0.030982194
hsa-miR-92a-3p	0.07987320	0.046264012
hsa-miR-128-3p	0.07437045	0.022956239
hsa-let-7a-5p	0.05896092	0.024587875
hsa-miR-652-3p	0.05334491	0.018766730
hsa-miR-769-5p	0.05288315	0.018288105
hsa-miR-144-5p	0.05029856	0.015609114
hsa-miR-184	0.04899140	0.014254209
hsa-miR-140-5p	0.04772734	0.012943972
hsa-miR-423-5p	0.04600923	0.028820552
hsa-miR-93-5p	0.04257024	0.007598503
hsa-miR-342-3p	0.04175475	0.006753220
hsa-miR-29a-5p	0.04062857	0.005585914
hsa-miR-7-1-3p	0.03248294	0.015050549
hsa-miR-197-3p	0.03162218	0.014174277
hsa-miR-708-5p	0.02976597	0.012284629
hsa-miR-324-3p	0.02916988	0.011677802
hsa-miR-30d-5p	0.02880971	0.011311139
hsa-miR-301a-3p	0.02330980	0.005712127
hsa-miR-103a-3p	0.02115852	0.003522091
hsa-miR-20a-3p	0.02087963	0.003238176
hsa-miR-130b-3p	0.02077115	0.003127738
hsa-miR-126-3p	0.01993556	0.002277101
hsa-miR-625-5p	0.01891735	0.001240545
hsa-miR-9-5p	0.01787773	0.000182194
hsa-miR-671-3p	0.00000000	0.000000000
hsa-miR-193a-5p	0.00000000	0.000000000
hsa-miR-574-3p	0.00000000	0.000000000
hsa-miR-532-3p	0.00000000	0.000000000
hsa-miR-126-5p	0.00000000	0.000000000
hsa-miR-29b-3p	0.00000000	0.000000000
hsa-miR-125a-5p	0.00000000	0.000000000
hsa-miR-378a-3p	0.00000000	0.000000000
hsa-miR-139-3p	0.00000000	0.000000000
hsa-let-7c-5p	0.00000000	0.000000000
hsa-miR-139-5p	0.00000000	0.000000000
hsa-miR-338-5p	0.00000000	0.000000000
hsa-miR-212-3p	0.00000000	0.000000000
hsa-miR-590-5p	0.00000000	0.000000000
hsa-miR-143-3p	0.00000000	0.000000000
hsa-miR-17-5p	0.00000000	0.000000000
hsa-miR-148a-3p	0.00000000	0.000000000
hsa-miR-142-3p	0.00000000	0.000000000
hsa-miR-151a-5p	0.00000000	0.000000000
hsa-miR-21-5p	0.00000000	0.000000000
hsa-miR-20b-5p	0.00000000	0.000000000
hsa-miR-375	0.00000000	0.000000000
hsa-miR-93-3p	0.00000000	0.000000000

## Sheet: DEGREE=2
miRNA	Rsquare	GRsquare
hsa-miR-338-5p	0.61322878	0.378526709
hsa-miR-328-3p	0.46204027	0.301798781
hsa-miR-17-5p	0.46131237	0.351075284
hsa-miR-574-3p	0.42661801	0.216664849
hsa-miR-139-5p	0.40983983	0.150169348
hsa-miR-126-3p	0.39606453	0.235644175
hsa-miR-142-3p	0.39508258	0.080534610
hsa-miR-143-3p	0.38305808	0.134828676
hsa-miR-29a-5p	0.36484058	0.132266599
hsa-miR-103a-3p	0.36254351	0.213016675
hsa-miR-378a-3p	0.34948588	0.235133635
hsa-miR-342-3p	0.34494815	0.056725335
hsa-miR-29b-3p	0.33396578	0.090086498
hsa-miR-128-3p	0.33188176	0.175162667
hsa-miR-628-5p	0.32758950	0.148980466
hsa-miR-423-5p	0.32701306	0.208710381
hsa-miR-148a-3p	0.31682763	0.113331800
hsa-miR-92a-3p	0.31392322	0.131684081
hsa-miR-212-3p	0.31082711	0.058475228
hsa-miR-133a-3p	0.28804098	0.182700100
hsa-miR-193a-5p	0.28734688	0.075069658
hsa-miR-652-3p	0.28011442	0.111252375
hsa-miR-93-5p	0.24672302	0.155495703
hsa-let-7c-5p	0.23452525	0.031196021
hsa-miR-130b-3p	0.22744602	0.133884122
hsa-miR-30a-3p	0.21865774	0.081307545
hsa-miR-301a-3p	0.20187364	0.061573018
hsa-miR-532-3p	0.20137484	0.037944117
hsa-miR-126-5p	0.19982608	0.102919201
hsa-miR-708-5p	0.19877200	0.122505843
hsa-miR-7-1-3p	0.18822465	0.068115028
hsa-let-7a-5p	0.18365484	0.084789507
hsa-miR-769-5p	0.18179038	0.060728757
hsa-miR-184	0.17316532	0.027818124
hsa-miR-197-3p	0.17100798	0.070611021
hsa-miR-136-5p	0.16014903	0.141169942
hsa-miR-140-5p	0.15707964	0.054995862
hsa-miR-375	0.13879021	0.056814589
hsa-miR-144-5p	0.13710349	0.054967315
hsa-miR-30d-5p	0.12733231	0.044266055
hsa-miR-590-5p	0.09715593	0.055651221
hsa-miR-9-5p	0.09419026	0.052549217
hsa-miR-625-5p	0.07978229	0.015224803
hsa-miR-20b-5p	0.06641112	0.045313729
hsa-miR-21-5p	0.05426389	0.032892001
hsa-miR-93-3p	0.04559066	0.001715436
hsa-miR-324-3p	0.03443772	0.012617797
hsa-miR-139-3p	0.03343639	0.011593837
hsa-miR-125a-5p	0.02865038	0.006699672
hsa-miR-151a-5p	0.02603647	0.004026688
hsa-miR-671-3p	0.00000000	0.000000000
hsa-miR-20a-3p	0.00000000	0.000000000

## Sheet: DEGREE=2, LINEAR (NO HINGES)
miRNA	Rsquare	GRsquare
hsa-miR-21-5p	0.28687663	0.074459336
hsa-miR-628-5p	0.27998514	0.132641235
hsa-miR-126-3p	0.24697135	0.070335002
hsa-miR-328-3p	0.20712099	0.089807263
hsa-miR-136-5p	0.17846363	0.078969609
hsa-miR-574-3p	0.16227629	0.060821863
hsa-miR-212-3p	0.15411717	0.051674618
hsa-miR-133a-3p	0.15146153	0.048697360
hsa-miR-30d-5p	0.14995272	0.024180420
hsa-miR-140-5p	0.14993477	0.024159812
hsa-miR-17-5p	0.14410302	0.017465197
hsa-let-7a-5p	0.12827719	0.045300866
hsa-miR-30a-3p	0.12767457	0.044640893
hsa-miR-708-5p	0.12737928	0.066160946
hsa-miR-423-5p	0.11930061	0.035469843
hsa-miR-126-5p	0.10955869	0.047090159
hsa-miR-652-3p	0.10938204	0.024607160
hsa-miR-342-3p	0.10893656	0.024119267
hsa-miR-324-3p	0.10765217	0.022712629
hsa-miR-184	0.10657258	0.021530273
hsa-miR-590-5p	0.10598296	0.043263570
hsa-miR-20b-5p	0.10075999	0.037674188
hsa-miR-769-5p	0.09490627	0.053298137
hsa-miR-144-5p	0.08297898	0.040822543
hsa-miR-378a-3p	0.08095616	0.038706723
hsa-miR-301a-3p	0.07541759	0.010553900
hsa-miR-92a-3p	0.06124399	0.040029836
hsa-miR-128-3p	0.06123666	0.018080698
hsa-miR-103a-3p	0.05837812	0.015090747
hsa-miR-93-3p	0.05375625	0.010256408
hsa-miR-130b-3p	0.05009585	0.006427736
hsa-miR-93-5p	0.04772952	0.026209965
hsa-miR-139-5p	0.04772201	0.003944771
hsa-miR-143-3p	0.03902791	0.017311710
hsa-miR-148a-3p	0.03873512	0.017012301
hsa-miR-7-1-3p	0.03248294	0.010618836
hsa-miR-197-3p	0.03162218	0.009738621
hsa-miR-532-3p	0.03059394	0.008687151
hsa-miR-338-5p	0.02918886	0.007250318
hsa-miR-139-3p	0.02830174	0.006343147
hsa-miR-29a-5p	0.02621012	0.004204264
hsa-miR-151a-5p	0.02522226	0.003194078
hsa-miR-375	0.02496183	0.002927769
hsa-miR-671-3p	0.00000000	0.000000000
hsa-miR-193a-5p	0.00000000	0.000000000
hsa-miR-29b-3p	0.00000000	0.000000000
hsa-miR-125a-5p	0.00000000	0.000000000
hsa-let-7c-5p	0.00000000	0.000000000
hsa-miR-9-5p	0.00000000	0.000000000
hsa-miR-625-5p	0.00000000	0.000000000
hsa-miR-20a-3p	0.00000000	0.000000000
hsa-miR-142-3p	0.00000000	0.000000000
